# Supplementary material for: Genome-Wide Association Mapping of Prostrate/Erect Growth Habit in Winter Durum Wheat
Source: Int J Mol Sci. 2020 Jan 8;21(2):394. doi: 10.3390/ijms21020394 (PMC7014441; doi:10.3390/ijms21020394)
Supplement: Supplementary file 1 [file ijms-21-00394-s001.zip]

Archive with 4 entries (4 files):
- ijms-674432-SI.pdf
- Supplemental Table 1.xlsx
- Supplemental Table 2.xlsx
- Supplemental Table 3.xlsx
