# Supplementary material for: Genome-Wide Association Mapping of Prostrate/Erect Growth Habit in Winter Durum Wheat
Source: Int J Mol Sci. 2020 Jan 8;21(2):394. doi: 10.3390/ijms21020394 (PMC7014441; doi:10.3390/ijms21020394)
Supplement: Supplementary file 1 [file ijms-21-00394-s001.zip › Supplemental Table 1.xlsx]

## Sheet: corr Pearson with threshold
Supplemental Table 1. Pearson's correlation value (r) for prostrate/erect growth habit in different environments and frost tolerance.
	FF14	FF15	FF16	FG15	HF14	PF13	aritm mean habitus	BLUE_FF14	BLUE_FF15	BLUE_FF16	BLUE_FG15	BLUE_HF14	BLUE_PF13	MEAN OF SINGLE BLUEs	BLUE_ONLY_GENOTYPE_ACROSS_ENV	Frost TOLERANCE
FF14	1
FF15		1
FF16			1
FG15				1
HF14			0.597136		1
PF13						1
aritm mean habitus	0.630913	0.508199	0.758685	0.565165	0.775533	0.565317	1
BLUE_FF14	0.960342		0.715849				0.767668	1
BLUE_FF15		0.712471		0.524635			0.631698	0.736319	1
BLUE_FF16			0.986101	0.551704	0.667687		0.814337	0.740163	0.638982	1
BLUE_FG15			0.550011	0.923884			0.585385	0.614612	0.667881	0.632675	1
BLUE_HF14			0.764395		0.987412		0.83975	0.857724	0.715601	0.88562	0.60996	1
BLUE_PF13			0.612924	0.529607		0.681841	0.711176	0.815705	0.754202	0.736617	0.679618	0.921682	1
MEAN OF SINGLE BLUEs		0.514601	0.724388	0.643156	0.593121		0.777585	0.913995	0.847473	0.85687	0.785917	0.951578	0.946755	1
BLUE_ONLY_GENOTYPE_ACROSS_ENV		0.535886	0.76854	0.638264	0.651083		0.821079	0.87962	0.857269	0.89776	0.780019	0.947946	0.914063	0.990125	1
Frost TOLERANCE					-0.612448		-0.512486			-0.502547		-0.738201				1

## Sheet: corr Pearson without threshold
Supplemental Table 1. Pearson's correlation value (r) for prostrate/erect growth habit in different environments and frost tolerance.
	FF14	FF15	FF16	FG15	HF14	PF13	aritm_mean_habitus	BLUE_FF14	BLUE_FF15	BLUE_FF16	BLUE_FG15	BLUE_HF14	BLUE_PF13	MEAN OF SINGLE BLUEs	BLUE_ONLY_GENOTYPE_ACROSS_ENV	FrostTOLERANCE
FF14	1	0.09982	0.4617	0.19254	0.32658	0.13884	0.63091	0.96034	0.29378	0.44751	0.25125	0.34923	0.30178	0.38506	0.41172	-0.22808
FF14		0.1776	<.0001	0.0105	<.0001	0.0602	<.0001	<.0001	<.0001	<.0001	0.0009	<.0001	0.0002	<.0001	<.0001	0.0018
	184	184	179	176	181	184	184	120	181	172	173	124	143	183	183	184
FF15	0.09982	1	0.29783	0.43578	0.33919	0.12595	0.5082	0.37723	0.71247	0.39632	0.41738	0.47872	0.41761	0.5146	0.53589	-0.23345
FF15	0.1776		<.0001	<.0001	<.0001	0.0884	<.0001	<.0001	<.0001	<.0001	<.0001	<.0001	<.0001	<.0001	<.0001	0.0014
	184	184	179	176	181	184	184	120	181	172	173	124	143	183	183	184
FF16	0.4617	0.29783	1	0.49949	0.59714	0.1711	0.75869	0.71585	0.49911	0.9861	0.55001	0.76439	0.61292	0.72439	0.76854	-0.46966
FF16	<.0001	<.0001		<.0001	<.0001	0.022	<.0001	<.0001	<.0001	<.0001	<.0001	<.0001	<.0001	<.0001	<.0001	<.0001
	179	179	179	175	176	179	179	117	177	172	172	120	139	179	179	179
FG15	0.19254	0.43578	0.49949	1	0.31153	0.08193	0.56517	0.48145	0.52463	0.5517	0.92388	0.46086	0.52961	0.64316	0.63826	-0.19359
FG15	0.0105	<.0001	<.0001		<.0001	0.2797	<.0001	<.0001	<.0001	<.0001	<.0001	<.0001	<.0001	<.0001	<.0001	0.01
	176	176	175	176	173	176	176	116	174	168	173	118	137	176	176	176
HF14	0.32658	0.33919	0.59714	0.31153	1	0.31084	0.77553	0.46927	0.44773	0.66769	0.34534	0.98741	0.47856	0.59312	0.65108	-0.61245
HF14	<.0001	<.0001	<.0001	<.0001		<.0001	<.0001	<.0001	<.0001	<.0001	<.0001	<.0001	<.0001	<.0001	<.0001	<.0001
	181	181	176	173	181	181	181	117	178	169	170	124	141	180	180	181
PF13	0.13884	0.12595	0.1711	0.08193	0.31084	1	0.56532	0.23919	0.17068	0.24349	0.09249	0.35104	0.68184	0.29535	0.30874	-0.21381
PF13	0.0602	0.0884	0.022	0.2797	<.0001		<.0001	0.0085	0.0216	0.0013	0.2262	<.0001	<.0001	<.0001	<.0001	0.0036
	184	184	179	176	181	184	184	120	181	172	173	124	143	183	183	184
aritm_mean_habitus	0.63091	0.5082	0.75869	0.56517	0.77553	0.56532	1	0.76767	0.6317	0.81434	0.58539	0.83975	0.71118	0.77759	0.82108	-0.51249
aritm mean habitus	<.0001	<.0001	<.0001	<.0001	<.0001	<.0001		<.0001	<.0001	<.0001	<.0001	<.0001	<.0001	<.0001	<.0001	<.0001
	184	184	179	176	181	184	184	120	181	172	173	124	143	183	183	184
BLUE_FF14	0.96034	0.37723	0.71585	0.48145	0.46927	0.23919	0.76767	1	0.73632	0.74016	0.61461	0.85772	0.8157	0.91399	0.87962	-0.41693
BLUE_FF14	<.0001	<.0001	<.0001	<.0001	<.0001	0.0085	<.0001		<.0001	<.0001	<.0001	<.0001	<.0001	<.0001	<.0001	<.0001
	120	120	117	116	117	120	120	120	118	116	113	67	101	120	120	120
BLUE_FF15	0.29378	0.71247	0.49911	0.52463	0.44773	0.17068	0.6317	0.73632	1	0.63898	0.66788	0.7156	0.7542	0.84747	0.85727	-0.33015
BLUE_FF15	<.0001	<.0001	<.0001	<.0001	<.0001	0.0216	<.0001	<.0001		<.0001	<.0001	<.0001	<.0001	<.0001	<.0001	<.0001
	181	181	177	174	178	181	181	118	181	170	171	122	141	181	181	181
BLUE_FF16	0.44751	0.39632	0.9861	0.5517	0.66769	0.24349	0.81434	0.74016	0.63898	1	0.63268	0.88562	0.73662	0.85687	0.89776	-0.50255
BLUE_FF16	<.0001	<.0001	<.0001	<.0001	<.0001	0.0013	<.0001	<.0001	<.0001		<.0001	<.0001	<.0001	<.0001	<.0001	<.0001
	172	172	172	168	169	172	172	116	170	172	166	113	133	172	172	172
BLUE_FG15	0.25125	0.41738	0.55001	0.92388	0.34534	0.09249	0.58539	0.61461	0.66788	0.63268	1	0.60996	0.67962	0.78592	0.78002	-0.23203
BLUE_FG15	0.0009	<.0001	<.0001	<.0001	<.0001	0.2262	<.0001	<.0001	<.0001	<.0001		<.0001	<.0001	<.0001	<.0001	0.0021
	173	173	172	173	170	173	173	113	171	166	173	115	134	173	173	173
BLUE_HF14	0.34923	0.47872	0.76439	0.46086	0.98741	0.35104	0.83975	0.85772	0.7156	0.88562	0.60996	1	0.92168	0.95158	0.94795	-0.7382
BLUE_HF14	<.0001	<.0001	<.0001	<.0001	<.0001	<.0001	<.0001	<.0001	<.0001	<.0001	<.0001		<.0001	<.0001	<.0001	<.0001
	124	124	120	118	124	124	124	67	122	113	115	124	91	124	124	124
BLUE_PF13	0.30178	0.41761	0.61292	0.52961	0.47856	0.68184	0.71118	0.8157	0.7542	0.73662	0.67962	0.92168	1	0.94675	0.91406	-0.39416
BLUE_PF13	0.0002	<.0001	<.0001	<.0001	<.0001	<.0001	<.0001	<.0001	<.0001	<.0001	<.0001	<.0001		<.0001	<.0001	<.0001
	143	143	139	137	141	143	143	101	141	133	134	91	143	143	143	143
MEAN OF SINGLE BLUEs	0.38506	0.5146	0.72439	0.64316	0.59312	0.29535	0.77759	0.91399	0.84747	0.85687	0.78592	0.95158	0.94675	1	0.99012	-0.45004
MEAN OF SINGLE BLUEs	<.0001	<.0001	<.0001	<.0001	<.0001	<.0001	<.0001	<.0001	<.0001	<.0001	<.0001	<.0001	<.0001		<.0001	<.0001
	183	183	179	176	180	183	183	120	181	172	173	124	143	183	183	183
BLUE_ONLY_GENOTYPE_ACROSS_ENV	0.41172	0.53589	0.76854	0.63826	0.65108	0.30874	0.82108	0.87962	0.85727	0.89776	0.78002	0.94795	0.91406	0.99012	1	-0.48396
BLUE_ONLY_GENOTYPE_ACROSS_ENV	<.0001	<.0001	<.0001	<.0001	<.0001	<.0001	<.0001	<.0001	<.0001	<.0001	<.0001	<.0001	<.0001	<.0001		<.0001
	183	183	179	176	180	183	183	120	181	172	173	124	143	183	183	183
FrostTOLERANCE	-0.22808	-0.23345	-0.46966	-0.19359	-0.61245	-0.21381	-0.51249	-0.41693	-0.33015	-0.50255	-0.23203	-0.7382	-0.39416	-0.45004	-0.48396	1
FrostTOLERANCE	0.0018	0.0014	<.0001	0.01	<.0001	0.0036	<.0001	<.0001	<.0001	<.0001	0.0021	<.0001	<.0001	<.0001	<.0001
	184	184	179	176	181	184	184	120	181	172	173	124	143	183	183	184

## Sheet: LSMEANS env x gen
Supplemental Table 1. Lsmeans by genotype x environment (SAS)
Factor	envcod	gen	Estimate	Standard error	DF	t	Pr > |t|
envcod*gen	FF14	LSA001	5.0829	0.8452	970	6.01	<.0001
envcod*gen	FF14	LSA002	1.0829	0.8452	970	1.28	0.2004
envcod*gen	FF14	LSA003	7.0829	0.8452	970	8.38	<.0001
envcod*gen	FF14	LSA004	5.0829	0.8452	970	6.01	<.0001
envcod*gen	FF14	LSA005	1.0829	0.8452	970	1.28	0.2004
envcod*gen	FF14	LSA006	5.0829	0.8452	970	6.01	<.0001
envcod*gen	FF14	LSA007	5.0829	0.8452	970	6.01	<.0001
envcod*gen	FF14	LSA008	7.0829	0.8452	970	8.38	<.0001
envcod*gen	FF14	LSA009	1.0829	0.8452	970	1.28	0.2004
envcod*gen	FF14	LSA010	1.0829	0.8452	970	1.28	0.2004
envcod*gen	FF14	LSA011	5.0829	0.8452	970	6.01	<.0001
envcod*gen	FF14	LSA012	1.0829	0.8452	970	1.28	0.2004
envcod*gen	FF14	LSA013	1.0829	0.8452	970	1.28	0.2004
envcod*gen	FF14	LSA014	7.0829	0.8452	970	8.38	<.0001
envcod*gen	FF14	LSA015	5.0829	0.8452	970	6.01	<.0001
envcod*gen	FF14	LSA016	7.0829	0.8452	970	8.38	<.0001
envcod*gen	FF14	LSA018	3.0829	0.8452	970	3.65	0.0003
envcod*gen	FF14	LSA019	3.0829	0.8452	970	3.65	0.0003
envcod*gen	FF14	LSA020	7.0829	0.8452	970	8.38	<.0001
envcod*gen	FF14	LSA023	1.0829	0.8452	970	1.28	0.2004
envcod*gen	FF14	LSA024	9.0829	0.8452	970	10.75	<.0001
envcod*gen	FF14	LSA025	1.0829	0.8452	970	1.28	0.2004
envcod*gen	FF14	LSA026	1.0829	0.8452	970	1.28	0.2004
envcod*gen	FF14	LSA027	1.0829	0.8452	970	1.28	0.2004
envcod*gen	FF14	LSA028	9.0829	0.8452	970	10.75	<.0001
envcod*gen	FF14	LSA029	1.0829	0.8452	970	1.28	0.2004
envcod*gen	FF14	LSA032	9.0829	0.8452	970	10.75	<.0001
envcod*gen	FF14	LSA033	5.0829	0.8452	970	6.01	<.0001
envcod*gen	FF14	LSA034	7.0829	0.8452	970	8.38	<.0001
envcod*gen	FF14	LSA035	5.0829	0.8452	970	6.01	<.0001
envcod*gen	FF14	LSA036	5.0829	0.8452	970	6.01	<.0001
envcod*gen	FF14	LSA037	9.0829	0.8452	970	10.75	<.0001
envcod*gen	FF14	LSA039	5.0829	0.8452	970	6.01	<.0001
envcod*gen	FF14	LSA040	5.0829	0.8452	970	6.01	<.0001
envcod*gen	FF14	LSA041	5.0829	0.8452	970	6.01	<.0001
envcod*gen	FF14	LSA042	1.0829	0.8452	970	1.28	0.2004
envcod*gen	FF14	LSA043	5.0829	0.8452	970	6.01	<.0001
envcod*gen	FF14	LSA044	7.0829	0.8452	970	8.38	<.0001
envcod*gen	FF14	LSA046	5.0829	0.8452	970	6.01	<.0001
envcod*gen	FF14	LSA047	1.0829	0.8452	970	1.28	0.2004
envcod*gen	FF14	LSA048	7.0829	0.8452	970	8.38	<.0001
envcod*gen	FF14	LSA049	5.0829	0.8452	970	6.01	<.0001
envcod*gen	FF14	LSA051	1.0829	0.8452	970	1.28	0.2004
envcod*gen	FF14	LSA053	1.0829	0.8452	970	1.28	0.2004
envcod*gen	FF14	LSA054	7.0829	0.8452	970	8.38	<.0001
envcod*gen	FF14	LSA055	5.0829	0.8452	970	6.01	<.0001
envcod*gen	FF14	LSA056	5.0829	0.8452	970	6.01	<.0001
envcod*gen	FF14	LSA057	5.0829	0.8452	970	6.01	<.0001
envcod*gen	FF14	LSA058	1.0829	0.8452	970	1.28	0.2004
envcod*gen	FF14	LSA059	1.0829	0.8452	970	1.28	0.2004
envcod*gen	FF14	LSA060	1.0829	0.8452	970	1.28	0.2004
envcod*gen	FF14	LSA062	1.0829	0.8452	970	1.28	0.2004
envcod*gen	FF14	LSA063	1.0829	0.8452	970	1.28	0.2004
envcod*gen	FF14	LSA064	1.0829	0.8452	970	1.28	0.2004
envcod*gen	FF14	LSA067	5.0829	0.8452	970	6.01	<.0001
envcod*gen	FF14	LSA068	1.0829	0.8452	970	1.28	0.2004
envcod*gen	FF14	LSA070	1.0829	0.8452	970	1.28	0.2004
envcod*gen	FF14	LSA071	1.0829	0.8452	970	1.28	0.2004
envcod*gen	FF14	LSA072	5.0829	0.8452	970	6.01	<.0001
envcod*gen	FF14	LSA073	5.0829	0.8452	970	6.01	<.0001
envcod*gen	FF14	LSA074	1.0829	0.8452	970	1.28	0.2004
envcod*gen	FF14	LSA076	7.0829	0.8452	970	8.38	<.0001
envcod*gen	FF14	LSA077	3.0829	0.8452	970	3.65	0.0003
envcod*gen	FF14	LSA078	1.0829	0.8452	970	1.28	0.2004
envcod*gen	FF14	LSA081	1.0829	0.8452	970	1.28	0.2004
envcod*gen	FF14	LSA082	7.0829	0.8452	970	8.38	<.0001
envcod*gen	FF14	LSA083	1.0829	0.8452	970	1.28	0.2004
envcod*gen	FF14	LSA085	1.0829	0.8452	970	1.28	0.2004
envcod*gen	FF14	LSA087	5.0829	0.8452	970	6.01	<.0001
envcod*gen	FF14	LSA088	1.0829	0.8452	970	1.28	0.2004
envcod*gen	FF14	LSA089	1.0829	0.8452	970	1.28	0.2004
envcod*gen	FF14	LSA090	1.0829	0.8452	970	1.28	0.2004
envcod*gen	FF14	LSA093	3.0829	0.8452	970	3.65	0.0003
envcod*gen	FF14	LSA096	1.0829	0.8452	970	1.28	0.2004
envcod*gen	FF14	LSA098	1.0829	0.8452	970	1.28	0.2004
envcod*gen	FF14	LSA104	1.0829	0.8452	970	1.28	0.2004
envcod*gen	FF14	LSA106	9.0829	0.8452	970	10.75	<.0001
envcod*gen	FF14	LSA108	1.0829	0.8452	970	1.28	0.2004
envcod*gen	FF14	LSA111	9.0829	0.8452	970	10.75	<.0001
envcod*gen	FF14	LSA116	1.0829	0.8452	970	1.28	0.2004
envcod*gen	FF14	LSA117	9.0829	0.8452	970	10.75	<.0001
envcod*gen	FF14	LSA119	9.0829	0.8452	970	10.75	<.0001
envcod*gen	FF14	LSA122	1.0829	0.8452	970	1.28	0.2004
envcod*gen	FF14	LSA123	9.0829	0.8452	970	10.75	<.0001
envcod*gen	FF14	LSA124	7.0829	0.8452	970	8.38	<.0001
envcod*gen	FF14	LSA126	9.0829	0.8452	970	10.75	<.0001
envcod*gen	FF14	LSA127	1.0829	0.8452	970	1.28	0.2004
envcod*gen	FF14	LSA128	5.0829	0.8452	970	6.01	<.0001
envcod*gen	FF14	LSA129	7.0829	0.8452	970	8.38	<.0001
envcod*gen	FF14	LSA130	7.0829	0.8452	970	8.38	<.0001
envcod*gen	FF14	LSA132	5.0829	0.8452	970	6.01	<.0001
envcod*gen	FF14	LSA135	2.0829	0.8452	970	2.46	0.0139
envcod*gen	FF14	LSA139	5.0829	0.8452	970	6.01	<.0001
envcod*gen	FF14	LSA140	5.0829	0.8452	970	6.01	<.0001
envcod*gen	FF14	LSA144	1.0829	0.8452	970	1.28	0.2004
envcod*gen	FF14	LSA145	1.0829	0.8452	970	1.28	0.2004
envcod*gen	FF14	LSA146	1.0829	0.8452	970	1.28	0.2004
envcod*gen	FF14	LSA147	1.0829	0.8452	970	1.28	0.2004
envcod*gen	FF14	LSA148	1.0829	0.8452	970	1.28	0.2004
envcod*gen	FF14	LSA149	1.0829	0.8452	970	1.28	0.2004
envcod*gen	FF14	LSA150	1.0829	0.8452	970	1.28	0.2004
envcod*gen	FF14	LSA151	5.0829	0.8452	970	6.01	<.0001
envcod*gen	FF14	LSA155	3.0829	0.8452	970	3.65	0.0003
envcod*gen	FF14	LSA156	1.0829	0.8452	970	1.28	0.2004
envcod*gen	FF14	LSA158	1.0829	0.8452	970	1.28	0.2004
envcod*gen	FF14	LSA159	5.0829	0.8452	970	6.01	<.0001
envcod*gen	FF14	LSA160	1.0829	0.8452	970	1.28	0.2004
envcod*gen	FF14	LSA163	5.0829	0.8452	970	6.01	<.0001
envcod*gen	FF14	LSA164	1.0829	0.8452	970	1.28	0.2004
envcod*gen	FF14	LSA165	1.0829	0.8452	970	1.28	0.2004
envcod*gen	FF14	LSA166	1.0829	0.8452	970	1.28	0.2004
envcod*gen	FF14	LSA168	1.0829	0.8452	970	1.28	0.2004
envcod*gen	FF14	LSA172	1.0829	0.8452	970	1.28	0.2004
envcod*gen	FF14	LSA175	5.0829	0.8452	970	6.01	<.0001
envcod*gen	FF14	LSA178	1.0829	0.8452	970	1.28	0.2004
envcod*gen	FF14	LSA179	1.0829	0.8452	970	1.28	0.2004
envcod*gen	FF14	LSA180	1.0829	0.8452	970	1.28	0.2004
envcod*gen	FF14	LSA181	1.0829	0.8452	970	1.28	0.2004
envcod*gen	FF14	LSA182	1.0829	0.8452	970	1.28	0.2004
envcod*gen	FF14	LSA183	1.0829	0.8452	970	1.28	0.2004
envcod*gen	FF15	LSA001	5.6667	0.4895	970	11.58	<.0001
envcod*gen	FF15	LSA002	4	0.4895	970	8.17	<.0001
envcod*gen	FF15	LSA003	7.9585	0.5986	970	13.3	<.0001
envcod*gen	FF15	LSA004	3	0.4895	970	6.13	<.0001
envcod*gen	FF15	LSA005	4.5393	0.5987	970	7.58	<.0001
envcod*gen	FF15	LSA006	4	0.4895	970	8.17	<.0001
envcod*gen	FF15	LSA007	4	0.4895	970	8.17	<.0001
envcod*gen	FF15	LSA008	8.6667	0.4895	970	17.71	<.0001
envcod*gen	FF15	LSA009	3	0.4895	970	6.13	<.0001
envcod*gen	FF15	LSA010	3.6667	0.4895	970	7.49	<.0001
envcod*gen	FF15	LSA011	5	0.4895	970	10.21	<.0001
envcod*gen	FF15	LSA012	4	0.4895	970	8.17	<.0001
envcod*gen	FF15	LSA013	3	0.4895	970	6.13	<.0001
envcod*gen	FF15	LSA014	5.4585	0.5986	970	9.12	<.0001
envcod*gen	FF15	LSA015	5	0.4895	970	10.21	<.0001
envcod*gen	FF15	LSA017	7.9585	0.5986	970	13.3	<.0001
envcod*gen	FF15	LSA018	4	0.4895	970	8.17	<.0001
envcod*gen	FF15	LSA019	3.3333	0.4895	970	6.81	<.0001
envcod*gen	FF15	LSA020	6.9956	0.8452	970	8.28	<.0001
envcod*gen	FF15	LSA021	7.3333	0.4895	970	14.98	<.0001
envcod*gen	FF15	LSA022	5.6667	0.4895	970	11.58	<.0001
envcod*gen	FF15	LSA023	2.5393	0.5987	970	4.24	<.0001
envcod*gen	FF15	LSA024	7.4585	0.5986	970	12.46	<.0001
envcod*gen	FF15	LSA025	4.6667	0.4895	970	9.53	<.0001
envcod*gen	FF15	LSA026	3.0393	0.5987	970	5.08	<.0001
envcod*gen	FF15	LSA027	4.6667	0.4895	970	9.53	<.0001
envcod*gen	FF15	LSA028	4.9585	0.5986	970	8.28	<.0001
envcod*gen	FF15	LSA029	3.6667	0.4895	970	7.49	<.0001
envcod*gen	FF15	LSA030	3	0.4895	970	6.13	<.0001
envcod*gen	FF15	LSA031	5.3333	0.4895	970	10.9	<.0001
envcod*gen	FF15	LSA032	6.0022	0.5986	970	10.03	<.0001
envcod*gen	FF15	LSA033	5	0.4895	970	10.21	<.0001
envcod*gen	FF15	LSA034	6	0.4895	970	12.26	<.0001
envcod*gen	FF15	LSA035	6	0.4895	970	12.26	<.0001
envcod*gen	FF15	LSA036	6.6667	0.4895	970	13.62	<.0001
envcod*gen	FF15	LSA037	5.5393	0.5987	970	9.25	<.0001
envcod*gen	FF15	LSA038	5.3333	0.4895	970	10.9	<.0001
envcod*gen	FF15	LSA039	5.0393	0.5987	970	8.42	<.0001
envcod*gen	FF15	LSA040	3.3333	0.4895	970	6.81	<.0001
envcod*gen	FF15	LSA041	6.6667	0.4895	970	13.62	<.0001
envcod*gen	FF15	LSA042	3	0.4895	970	6.13	<.0001
envcod*gen	FF15	LSA043	5.3333	0.4895	970	10.9	<.0001
envcod*gen	FF15	LSA044	6.0022	0.5986	970	10.03	<.0001
envcod*gen	FF15	LSA045	6.3333	0.4895	970	12.94	<.0001
envcod*gen	FF15	LSA046	7	0.4895	970	14.3	<.0001
envcod*gen	FF15	LSA047	4.3333	0.4895	970	8.85	<.0001
envcod*gen	FF15	LSA048	6.9585	0.5986	970	11.63	<.0001
envcod*gen	FF15	LSA049	5	0.4895	970	10.21	<.0001
envcod*gen	FF15	LSA050	6.3333	0.4895	970	12.94	<.0001
envcod*gen	FF15	LSA051	5	0.4895	970	10.21	<.0001
envcod*gen	FF15	LSA052	5.3333	0.4895	970	10.9	<.0001
envcod*gen	FF15	LSA053	4.6667	0.4895	970	9.53	<.0001
envcod*gen	FF15	LSA054	7.3333	0.4895	970	14.98	<.0001
envcod*gen	FF15	LSA055	5.5393	0.5987	970	9.25	<.0001
envcod*gen	FF15	LSA056	6	0.4895	970	12.26	<.0001
envcod*gen	FF15	LSA057	3.4585	0.5986	970	5.78	<.0001
envcod*gen	FF15	LSA058	4	0.4895	970	8.17	<.0001
envcod*gen	FF15	LSA059	5	0.4895	970	10.21	<.0001
envcod*gen	FF15	LSA060	4.3333	0.4895	970	8.85	<.0001
envcod*gen	FF15	LSA061	5.3333	0.4895	970	10.9	<.0001
envcod*gen	FF15	LSA062	3.5393	0.5987	970	5.91	<.0001
envcod*gen	FF15	LSA063	4.3333	0.4895	970	8.85	<.0001
envcod*gen	FF15	LSA064	4.6667	0.4895	970	9.53	<.0001
envcod*gen	FF15	LSA065	5.6667	0.4895	970	11.58	<.0001
envcod*gen	FF15	LSA066	8.3333	0.4895	970	17.02	<.0001
envcod*gen	FF15	LSA067	4.3333	0.4895	970	8.85	<.0001
envcod*gen	FF15	LSA068	3.0393	0.5987	970	5.08	<.0001
envcod*gen	FF15	LSA069	6	0.4895	970	12.26	<.0001
envcod*gen	FF15	LSA070	2.3333	0.4895	970	4.77	<.0001
envcod*gen	FF15	LSA071	4.6667	0.4895	970	9.53	<.0001
envcod*gen	FF15	LSA072	4.3333	0.4895	970	8.85	<.0001
envcod*gen	FF15	LSA073	4.3333	0.4895	970	8.85	<.0001
envcod*gen	FF15	LSA074	3	0.4895	970	6.13	<.0001
envcod*gen	FF15	LSA075	6.3333	0.4895	970	12.94	<.0001
envcod*gen	FF15	LSA076	6.3333	0.4895	970	12.94	<.0001
envcod*gen	FF15	LSA077	5	0.4895	970	10.21	<.0001
envcod*gen	FF15	LSA078	4.3333	0.4895	970	8.85	<.0001
envcod*gen	FF15	LSA079	5.3333	0.4895	970	10.9	<.0001
envcod*gen	FF15	LSA080	5.3333	0.4895	970	10.9	<.0001
envcod*gen	FF15	LSA081	3.0022	0.5986	970	5.02	<.0001
envcod*gen	FF15	LSA082	5.6667	0.4895	970	11.58	<.0001
envcod*gen	FF15	LSA083	3.0022	0.5986	970	5.02	<.0001
envcod*gen	FF15	LSA084	6.6667	0.4895	970	13.62	<.0001
envcod*gen	FF15	LSA085	0.9956	0.8452	970	1.18	0.2391
envcod*gen	FF15	LSA086	4.3333	0.4895	970	8.85	<.0001
envcod*gen	FF15	LSA087	5.6667	0.4895	970	11.58	<.0001
envcod*gen	FF15	LSA088	3.9585	0.5986	970	6.61	<.0001
envcod*gen	FF15	LSA089	5.0393	0.5987	970	8.42	<.0001
envcod*gen	FF15	LSA090	4.3333	0.4895	970	8.85	<.0001
envcod*gen	FF15	LSA091	5.6667	0.4895	970	11.58	<.0001
envcod*gen	FF15	LSA092	6.3333	0.4895	970	12.94	<.0001
envcod*gen	FF15	LSA093	4.3333	0.4895	970	8.85	<.0001
envcod*gen	FF15	LSA094	5.0022	0.5986	970	8.36	<.0001
envcod*gen	FF15	LSA095	6	0.4895	970	12.26	<.0001
envcod*gen	FF15	LSA096	3.6667	0.4895	970	7.49	<.0001
envcod*gen	FF15	LSA097	6.6667	0.4895	970	13.62	<.0001
envcod*gen	FF15	LSA098	4	0.4895	970	8.17	<.0001
envcod*gen	FF15	LSA099	6.3333	0.4895	970	12.94	<.0001
envcod*gen	FF15	LSA100	5.6667	0.4895	970	11.58	<.0001
envcod*gen	FF15	LSA101	4.3333	0.4895	970	8.85	<.0001
envcod*gen	FF15	LSA102	5.3333	0.4895	970	10.9	<.0001
envcod*gen	FF15	LSA103	5.3333	0.4895	970	10.9	<.0001
envcod*gen	FF15	LSA104	4.3333	0.4895	970	8.85	<.0001
envcod*gen	FF15	LSA105	6	0.4895	970	12.26	<.0001
envcod*gen	FF15	LSA106	8.0393	0.5987	970	13.43	<.0001
envcod*gen	FF15	LSA107	5.3333	0.4895	970	10.9	<.0001
envcod*gen	FF15	LSA108	3.0393	0.5987	970	5.08	<.0001
envcod*gen	FF15	LSA109	6.4585	0.5986	970	10.79	<.0001
envcod*gen	FF15	LSA110	7.3333	0.4895	970	14.98	<.0001
envcod*gen	FF15	LSA111	5.6667	0.4895	970	11.58	<.0001
envcod*gen	FF15	LSA112	7	0.4895	970	14.3	<.0001
envcod*gen	FF15	LSA113	5.3333	0.4895	970	10.9	<.0001
envcod*gen	FF15	LSA114	6.3333	0.4895	970	12.94	<.0001
envcod*gen	FF15	LSA115	6.3333	0.4895	970	12.94	<.0001
envcod*gen	FF15	LSA116	3	0.4895	970	6.13	<.0001
envcod*gen	FF15	LSA117	5.3333	0.4895	970	10.9	<.0001
envcod*gen	FF15	LSA118	5	0.4895	970	10.21	<.0001
envcod*gen	FF15	LSA119	7.3333	0.4895	970	14.98	<.0001
envcod*gen	FF15	LSA120	5	0.4895	970	10.21	<.0001
envcod*gen	FF15	LSA121	5.3333	0.4895	970	10.9	<.0001
envcod*gen	FF15	LSA122	3	0.4895	970	6.13	<.0001
envcod*gen	FF15	LSA123	7.5022	0.5986	970	12.53	<.0001
envcod*gen	FF15	LSA124	5.3333	0.4895	970	10.9	<.0001
envcod*gen	FF15	LSA125	8.0022	0.5986	970	13.37	<.0001
envcod*gen	FF15	LSA126	7	0.4895	970	14.3	<.0001
envcod*gen	FF15	LSA127	5	0.4895	970	10.21	<.0001
envcod*gen	FF15	LSA128	7	0.4895	970	14.3	<.0001
envcod*gen	FF15	LSA129	7.4585	0.5986	970	12.46	<.0001
envcod*gen	FF15	LSA130	6.6667	0.4895	970	13.62	<.0001
envcod*gen	FF15	LSA131	7	0.4895	970	14.3	<.0001
envcod*gen	FF15	LSA132	5.6667	0.4895	970	11.58	<.0001
envcod*gen	FF15	LSA133	5.6667	0.4895	970	11.58	<.0001
envcod*gen	FF15	LSA134	6	0.4895	970	12.26	<.0001
envcod*gen	FF15	LSA135	4	0.4895	970	8.17	<.0001
envcod*gen	FF15	LSA136	5	0.4895	970	10.21	<.0001
envcod*gen	FF15	LSA137	6.3333	0.4895	970	12.94	<.0001
envcod*gen	FF15	LSA138	5.6667	0.4895	970	11.58	<.0001
envcod*gen	FF15	LSA139	6.3333	0.4895	970	12.94	<.0001
envcod*gen	FF15	LSA140	6.6667	0.4895	970	13.62	<.0001
envcod*gen	FF15	LSA141	5.6667	0.4895	970	11.58	<.0001
envcod*gen	FF15	LSA142	6.0829	0.8452	970	7.2	<.0001
envcod*gen	FF15	LSA143	5	0.4895	970	10.21	<.0001
envcod*gen	FF15	LSA145	5	0.4895	970	10.21	<.0001
envcod*gen	FF15	LSA146	3.9585	0.5986	970	6.61	<.0001
envcod*gen	FF15	LSA147	4.0022	0.5986	970	6.69	<.0001
envcod*gen	FF15	LSA148	3.9585	0.5986	970	6.61	<.0001
envcod*gen	FF15	LSA149	4.6667	0.4895	970	9.53	<.0001
envcod*gen	FF15	LSA150	4.0393	0.5987	970	6.75	<.0001
envcod*gen	FF15	LSA151	5.3333	0.4895	970	10.9	<.0001
envcod*gen	FF15	LSA152	6.3333	0.4895	970	12.94	<.0001
envcod*gen	FF15	LSA153	4.9585	0.5986	970	8.28	<.0001
envcod*gen	FF15	LSA154	5.0829	0.8452	970	6.01	<.0001
envcod*gen	FF15	LSA155	5	0.4895	970	10.21	<.0001
envcod*gen	FF15	LSA156	3.4585	0.5986	970	5.78	<.0001
envcod*gen	FF15	LSA157	6.3333	0.4895	970	12.94	<.0001
envcod*gen	FF15	LSA158	4.3333	0.4895	970	8.85	<.0001
envcod*gen	FF15	LSA159	6.6667	0.4895	970	13.62	<.0001
envcod*gen	FF15	LSA160	4.3333	0.4895	970	8.85	<.0001
envcod*gen	FF15	LSA161	5.3333	0.4895	970	10.9	<.0001
envcod*gen	FF15	LSA162	6.0829	0.8452	970	7.2	<.0001
envcod*gen	FF15	LSA163	4.3333	0.4895	970	8.85	<.0001
envcod*gen	FF15	LSA164	3.3333	0.4895	970	6.81	<.0001
envcod*gen	FF15	LSA165	3	0.4895	970	6.13	<.0001
envcod*gen	FF15	LSA166	4.6667	0.4895	970	9.53	<.0001
envcod*gen	FF15	LSA167	5.6667	0.4895	970	11.58	<.0001
envcod*gen	FF15	LSA168	3.9215	0.8454	970	4.64	<.0001
envcod*gen	FF15	LSA170	8.0022	0.5986	970	13.37	<.0001
envcod*gen	FF15	LSA171	5.5393	0.5987	970	9.25	<.0001
envcod*gen	FF15	LSA172	4.3333	0.4895	970	8.85	<.0001
envcod*gen	FF15	LSA173	7	0.4895	970	14.3	<.0001
envcod*gen	FF15	LSA174	6.5393	0.5987	970	10.92	<.0001
envcod*gen	FF15	LSA175	3.3333	0.4895	970	6.81	<.0001
envcod*gen	FF15	LSA176	7.3333	0.4895	970	14.98	<.0001
envcod*gen	FF15	LSA177	7.3333	0.4895	970	14.98	<.0001
envcod*gen	FF15	LSA178	3.6667	0.4895	970	7.49	<.0001
envcod*gen	FF15	LSA179	4.3333	0.4895	970	8.85	<.0001
envcod*gen	FF15	LSA180	4.0393	0.5987	970	6.75	<.0001
envcod*gen	FF15	LSA181	3.6667	0.4895	970	7.49	<.0001
envcod*gen	FF15	LSA182	3.5393	0.5987	970	5.91	<.0001
envcod*gen	FF15	LSA183	3	0.4895	970	6.13	<.0001
envcod*gen	FF15	LSA184	7	0.4895	970	14.3	<.0001
envcod*gen	FF16	LSA001	6	0.4895	970	12.26	<.0001
envcod*gen	FF16	LSA002	1.6667	0.4895	970	3.4	0.0007
envcod*gen	FF16	LSA004	5	0.4895	970	10.21	<.0001
envcod*gen	FF16	LSA005	5	0.4895	970	10.21	<.0001
envcod*gen	FF16	LSA006	3	0.4895	970	6.13	<.0001
envcod*gen	FF16	LSA007	3.6667	0.4895	970	7.49	<.0001
envcod*gen	FF16	LSA009	2.3333	0.4895	970	4.77	<.0001
envcod*gen	FF16	LSA010	1.6667	0.4895	970	3.4	0.0007
envcod*gen	FF16	LSA011	6	0.4895	970	12.26	<.0001
envcod*gen	FF16	LSA012	3	0.4895	970	6.13	<.0001
envcod*gen	FF16	LSA013	3	0.4895	970	6.13	<.0001
envcod*gen	FF16	LSA014	5.3333	0.4895	970	10.9	<.0001
envcod*gen	FF16	LSA015	7	0.4895	970	14.3	<.0001
envcod*gen	FF16	LSA016	6.6667	0.4895	970	13.62	<.0001
envcod*gen	FF16	LSA017	5.3333	0.4895	970	10.9	<.0001
envcod*gen	FF16	LSA018	5	0.4895	970	10.21	<.0001
envcod*gen	FF16	LSA019	5	0.4895	970	10.21	<.0001
envcod*gen	FF16	LSA020	5.3333	0.4895	970	10.9	<.0001
envcod*gen	FF16	LSA021	6	0.4895	970	12.26	<.0001
envcod*gen	FF16	LSA022	5	0.4895	970	10.21	<.0001
envcod*gen	FF16	LSA023	3	0.4895	970	6.13	<.0001
envcod*gen	FF16	LSA024	6.6667	0.4895	970	13.62	<.0001
envcod*gen	FF16	LSA025	2.3333	0.4895	970	4.77	<.0001
envcod*gen	FF16	LSA026	3.6667	0.4895	970	7.49	<.0001
envcod*gen	FF16	LSA027	3	0.4895	970	6.13	<.0001
envcod*gen	FF16	LSA028	6.3333	0.4895	970	12.94	<.0001
envcod*gen	FF16	LSA029	3	0.4895	970	6.13	<.0001
envcod*gen	FF16	LSA030	4.3333	0.4895	970	8.85	<.0001
envcod*gen	FF16	LSA031	5.3333	0.4895	970	10.9	<.0001
envcod*gen	FF16	LSA032	9	0.4895	970	18.39	<.0001
envcod*gen	FF16	LSA033	5.3333	0.4895	970	10.9	<.0001
envcod*gen	FF16	LSA034	6.3333	0.4895	970	12.94	<.0001
envcod*gen	FF16	LSA035	5.6667	0.4895	970	11.58	<.0001
envcod*gen	FF16	LSA036	5	0.4895	970	10.21	<.0001
envcod*gen	FF16	LSA037	5	0.4895	970	10.21	<.0001
envcod*gen	FF16	LSA038	6	0.4895	970	12.26	<.0001
envcod*gen	FF16	LSA039	6	0.4895	970	12.26	<.0001
envcod*gen	FF16	LSA040	3.6667	0.4895	970	7.49	<.0001
envcod*gen	FF16	LSA041	7	0.4895	970	14.3	<.0001
envcod*gen	FF16	LSA042	3	0.4895	970	6.13	<.0001
envcod*gen	FF16	LSA043	5.3333	0.4895	970	10.9	<.0001
envcod*gen	FF16	LSA044	6.3333	0.4895	970	12.94	<.0001
envcod*gen	FF16	LSA045	5	0.4895	970	10.21	<.0001
envcod*gen	FF16	LSA047	2.3333	0.4895	970	4.77	<.0001
envcod*gen	FF16	LSA048	5.3333	0.4895	970	10.9	<.0001
envcod*gen	FF16	LSA049	6.3333	0.4895	970	12.94	<.0001
envcod*gen	FF16	LSA051	3	0.4895	970	6.13	<.0001
envcod*gen	FF16	LSA052	5.3333	0.4895	970	10.9	<.0001
envcod*gen	FF16	LSA053	2.3333	0.4895	970	4.77	<.0001
envcod*gen	FF16	LSA054	6	0.4895	970	12.26	<.0001
envcod*gen	FF16	LSA055	6	0.4895	970	12.26	<.0001
envcod*gen	FF16	LSA056	5	0.4895	970	10.21	<.0001
envcod*gen	FF16	LSA057	5	0.4895	970	10.21	<.0001
envcod*gen	FF16	LSA058	3	0.4895	970	6.13	<.0001
envcod*gen	FF16	LSA059	5	0.4895	970	10.21	<.0001
envcod*gen	FF16	LSA060	3	0.4895	970	6.13	<.0001
envcod*gen	FF16	LSA061	6	0.4895	970	12.26	<.0001
envcod*gen	FF16	LSA062	1.6667	0.4895	970	3.4	0.0007
envcod*gen	FF16	LSA063	3	0.4895	970	6.13	<.0001
envcod*gen	FF16	LSA064	3	0.4895	970	6.13	<.0001
envcod*gen	FF16	LSA065	5	0.4895	970	10.21	<.0001
envcod*gen	FF16	LSA066	5.6667	0.4895	970	11.58	<.0001
envcod*gen	FF16	LSA067	5	0.4895	970	10.21	<.0001
envcod*gen	FF16	LSA068	3	0.4895	970	6.13	<.0001
envcod*gen	FF16	LSA069	5.3333	0.4895	970	10.9	<.0001
envcod*gen	FF16	LSA070	5	0.4895	970	10.21	<.0001
envcod*gen	FF16	LSA071	4.6667	0.4895	970	9.53	<.0001
envcod*gen	FF16	LSA072	3	0.4895	970	6.13	<.0001
envcod*gen	FF16	LSA073	2.3333	0.4895	970	4.77	<.0001
envcod*gen	FF16	LSA074	1.6667	0.4895	970	3.4	0.0007
envcod*gen	FF16	LSA075	5.3333	0.4895	970	10.9	<.0001
envcod*gen	FF16	LSA076	5	0.4895	970	10.21	<.0001
envcod*gen	FF16	LSA077	3.6667	0.4895	970	7.49	<.0001
envcod*gen	FF16	LSA078	4.3333	0.4895	970	8.85	<.0001
envcod*gen	FF16	LSA079	5.6667	0.4895	970	11.58	<.0001
envcod*gen	FF16	LSA080	5.6667	0.4895	970	11.58	<.0001
envcod*gen	FF16	LSA081	4.3333	0.4895	970	8.85	<.0001
envcod*gen	FF16	LSA082	5.6667	0.4895	970	11.58	<.0001
envcod*gen	FF16	LSA083	3	0.4895	970	6.13	<.0001
envcod*gen	FF16	LSA085	3	0.4895	970	6.13	<.0001
envcod*gen	FF16	LSA086	4.3333	0.4895	970	8.85	<.0001
envcod*gen	FF16	LSA087	6	0.4895	970	12.26	<.0001
envcod*gen	FF16	LSA088	4.3333	0.4895	970	8.85	<.0001
envcod*gen	FF16	LSA089	3	0.4895	970	6.13	<.0001
envcod*gen	FF16	LSA090	2.3333	0.4895	970	4.77	<.0001
envcod*gen	FF16	LSA091	5	0.4895	970	10.21	<.0001
envcod*gen	FF16	LSA092	5	0.4895	970	10.21	<.0001
envcod*gen	FF16	LSA093	5	0.4895	970	10.21	<.0001
envcod*gen	FF16	LSA094	5.6667	0.4895	970	11.58	<.0001
envcod*gen	FF16	LSA095	5	0.4895	970	10.21	<.0001
envcod*gen	FF16	LSA096	3	0.4895	970	6.13	<.0001
envcod*gen	FF16	LSA097	5	0.4895	970	10.21	<.0001
envcod*gen	FF16	LSA098	3.6667	0.4895	970	7.49	<.0001
envcod*gen	FF16	LSA099	4.9956	0.8452	970	5.91	<.0001
envcod*gen	FF16	LSA100	5	0.4895	970	10.21	<.0001
envcod*gen	FF16	LSA101	5.3333	0.4895	970	10.9	<.0001
envcod*gen	FF16	LSA102	5.6667	0.4895	970	11.58	<.0001
envcod*gen	FF16	LSA104	3	0.4895	970	6.13	<.0001
envcod*gen	FF16	LSA105	5.6667	0.4895	970	11.58	<.0001
envcod*gen	FF16	LSA107	3	0.4895	970	6.13	<.0001
envcod*gen	FF16	LSA108	5	0.4895	970	10.21	<.0001
envcod*gen	FF16	LSA109	5.3333	0.4895	970	10.9	<.0001
envcod*gen	FF16	LSA110	5.6667	0.4895	970	11.58	<.0001
envcod*gen	FF16	LSA111	5.6667	0.4895	970	11.58	<.0001
envcod*gen	FF16	LSA112	5.6667	0.4895	970	11.58	<.0001
envcod*gen	FF16	LSA114	4.9585	0.5986	970	8.28	<.0001
envcod*gen	FF16	LSA115	5.4585	0.5986	970	9.12	<.0001
envcod*gen	FF16	LSA116	3	0.4895	970	6.13	<.0001
envcod*gen	FF16	LSA117	5.6667	0.4895	970	11.58	<.0001
envcod*gen	FF16	LSA118	5.6667	0.4895	970	11.58	<.0001
envcod*gen	FF16	LSA119	6	0.4895	970	12.26	<.0001
envcod*gen	FF16	LSA120	5.6667	0.4895	970	11.58	<.0001
envcod*gen	FF16	LSA121	5	0.4895	970	10.21	<.0001
envcod*gen	FF16	LSA122	5	0.4895	970	10.21	<.0001
envcod*gen	FF16	LSA123	5.9585	0.5986	970	9.95	<.0001
envcod*gen	FF16	LSA124	7	0.4895	970	14.3	<.0001
envcod*gen	FF16	LSA126	5	0.4895	970	10.21	<.0001
envcod*gen	FF16	LSA127	2.3333	0.4895	970	4.77	<.0001
envcod*gen	FF16	LSA128	7.6667	0.4895	970	15.66	<.0001
envcod*gen	FF16	LSA129	5.6667	0.4895	970	11.58	<.0001
envcod*gen	FF16	LSA130	5	0.4895	970	10.21	<.0001
envcod*gen	FF16	LSA132	6	0.4895	970	12.26	<.0001
envcod*gen	FF16	LSA133	5	0.4895	970	10.21	<.0001
envcod*gen	FF16	LSA134	5	0.4895	970	10.21	<.0001
envcod*gen	FF16	LSA135	5	0.4895	970	10.21	<.0001
envcod*gen	FF16	LSA136	6	0.4895	970	12.26	<.0001
envcod*gen	FF16	LSA137	5.6667	0.4895	970	11.58	<.0001
envcod*gen	FF16	LSA138	5.6667	0.4895	970	11.58	<.0001
envcod*gen	FF16	LSA139	5.6667	0.4895	970	11.58	<.0001
envcod*gen	FF16	LSA140	6.3333	0.4895	970	12.94	<.0001
envcod*gen	FF16	LSA141	5.3333	0.4895	970	10.9	<.0001
envcod*gen	FF16	LSA142	5	0.4895	970	10.21	<.0001
envcod*gen	FF16	LSA143	5.6667	0.4895	970	11.58	<.0001
envcod*gen	FF16	LSA144	1.6667	0.4895	970	3.4	0.0007
envcod*gen	FF16	LSA145	3	0.4895	970	6.13	<.0001
envcod*gen	FF16	LSA146	1	0.4895	970	2.04	0.0413
envcod*gen	FF16	LSA147	3	0.4895	970	6.13	<.0001
envcod*gen	FF16	LSA148	1	0.4895	970	2.04	0.0413
envcod*gen	FF16	LSA149	1.6667	0.4895	970	3.4	0.0007
envcod*gen	FF16	LSA150	2.3333	0.4895	970	4.77	<.0001
envcod*gen	FF16	LSA151	6.6667	0.4895	970	13.62	<.0001
envcod*gen	FF16	LSA152	5.6667	0.4895	970	11.58	<.0001
envcod*gen	FF16	LSA153	5	0.4895	970	10.21	<.0001
envcod*gen	FF16	LSA154	5.6667	0.4895	970	11.58	<.0001
envcod*gen	FF16	LSA155	4.3333	0.4895	970	8.85	<.0001
envcod*gen	FF16	LSA156	3.6667	0.4895	970	7.49	<.0001
envcod*gen	FF16	LSA157	5.3333	0.4895	970	10.9	<.0001
envcod*gen	FF16	LSA158	5	0.4895	970	10.21	<.0001
envcod*gen	FF16	LSA159	6.3333	0.4895	970	12.94	<.0001
envcod*gen	FF16	LSA160	1	0.4895	970	2.04	0.0413
envcod*gen	FF16	LSA162	6.3333	0.4895	970	12.94	<.0001
envcod*gen	FF16	LSA163	5	0.4895	970	10.21	<.0001
envcod*gen	FF16	LSA164	2.3333	0.4895	970	4.77	<.0001
envcod*gen	FF16	LSA165	1.6667	0.4895	970	3.4	0.0007
envcod*gen	FF16	LSA166	3	0.4895	970	6.13	<.0001
envcod*gen	FF16	LSA167	6	0.4895	970	12.26	<.0001
envcod*gen	FF16	LSA168	1	0.4895	970	2.04	0.0413
envcod*gen	FF16	LSA170	6	0.4895	970	12.26	<.0001
envcod*gen	FF16	LSA171	5.6667	0.4895	970	11.58	<.0001
envcod*gen	FF16	LSA172	3.6667	0.4895	970	7.49	<.0001
envcod*gen	FF16	LSA173	6.6667	0.4895	970	13.62	<.0001
envcod*gen	FF16	LSA174	6	0.4895	970	12.26	<.0001
envcod*gen	FF16	LSA175	2.3333	0.4895	970	4.77	<.0001
envcod*gen	FF16	LSA176	5	0.4895	970	10.21	<.0001
envcod*gen	FF16	LSA177	5.3333	0.4895	970	10.9	<.0001
envcod*gen	FF16	LSA178	1	0.4895	970	2.04	0.0413
envcod*gen	FF16	LSA179	3	0.4895	970	6.13	<.0001
envcod*gen	FF16	LSA180	3	0.4895	970	6.13	<.0001
envcod*gen	FF16	LSA181	1.6667	0.4895	970	3.4	0.0007
envcod*gen	FF16	LSA182	2.3333	0.4895	970	4.77	<.0001
envcod*gen	FF16	LSA183	3	0.4895	970	6.13	<.0001
envcod*gen	FF16	LSA184	5	0.4895	970	10.21	<.0001
envcod*gen	FG15	LSA001	6.0393	0.5987	970	10.09	<.0001
envcod*gen	FG15	LSA002	3.0393	0.5987	970	5.08	<.0001
envcod*gen	FG15	LSA003	7.0393	0.5987	970	11.76	<.0001
envcod*gen	FG15	LSA004	3.0393	0.5987	970	5.08	<.0001
envcod*gen	FG15	LSA005	5.0829	0.8452	970	6.01	<.0001
envcod*gen	FG15	LSA007	4.0393	0.5987	970	6.75	<.0001
envcod*gen	FG15	LSA009	2.0393	0.5987	970	3.41	0.0007
envcod*gen	FG15	LSA010	3.0393	0.5987	970	5.08	<.0001
envcod*gen	FG15	LSA011	5.0393	0.5987	970	8.42	<.0001
envcod*gen	FG15	LSA012	4.0393	0.5987	970	6.75	<.0001
envcod*gen	FG15	LSA013	5.0393	0.5987	970	8.42	<.0001
envcod*gen	FG15	LSA015	4.9956	0.8452	970	5.91	<.0001
envcod*gen	FG15	LSA016	6.5393	0.5987	970	10.92	<.0001
envcod*gen	FG15	LSA017	7.0393	0.5987	970	11.76	<.0001
envcod*gen	FG15	LSA018	3.5393	0.5987	970	5.91	<.0001
envcod*gen	FG15	LSA019	3.0393	0.5987	970	5.08	<.0001
envcod*gen	FG15	LSA020	7.0393	0.5987	970	11.76	<.0001
envcod*gen	FG15	LSA021	7.0393	0.5987	970	11.76	<.0001
envcod*gen	FG15	LSA022	7.5393	0.5987	970	12.59	<.0001
envcod*gen	FG15	LSA023	1.5393	0.5987	970	2.57	0.0103
envcod*gen	FG15	LSA024	6.0393	0.5987	970	10.09	<.0001
envcod*gen	FG15	LSA025	3.0393	0.5987	970	5.08	<.0001
envcod*gen	FG15	LSA026	3.5393	0.5987	970	5.91	<.0001
envcod*gen	FG15	LSA027	4.0393	0.5987	970	6.75	<.0001
envcod*gen	FG15	LSA028	5.0393	0.5987	970	8.42	<.0001
envcod*gen	FG15	LSA029	2.5393	0.5987	970	4.24	<.0001
envcod*gen	FG15	LSA030	4.0393	0.5987	970	6.75	<.0001
envcod*gen	FG15	LSA031	5.0393	0.5987	970	8.42	<.0001
envcod*gen	FG15	LSA032	8.0393	0.5987	970	13.43	<.0001
envcod*gen	FG15	LSA033	7.5393	0.5987	970	12.59	<.0001
envcod*gen	FG15	LSA034	5.0393	0.5987	970	8.42	<.0001
envcod*gen	FG15	LSA035	6.0393	0.5987	970	10.09	<.0001
envcod*gen	FG15	LSA036	6.0393	0.5987	970	10.09	<.0001
envcod*gen	FG15	LSA037	6.0393	0.5987	970	10.09	<.0001
envcod*gen	FG15	LSA038	5.0393	0.5987	970	8.42	<.0001
envcod*gen	FG15	LSA039	5.0393	0.5987	970	8.42	<.0001
envcod*gen	FG15	LSA040	3.0393	0.5987	970	5.08	<.0001
envcod*gen	FG15	LSA041	7.0393	0.5987	970	11.76	<.0001
envcod*gen	FG15	LSA042	4.5393	0.5987	970	7.58	<.0001
envcod*gen	FG15	LSA043	6.9956	0.8452	970	8.28	<.0001
envcod*gen	FG15	LSA044	7.0829	0.8452	970	8.38	<.0001
envcod*gen	FG15	LSA045	5.0393	0.5987	970	8.42	<.0001
envcod*gen	FG15	LSA047	3.0393	0.5987	970	5.08	<.0001
envcod*gen	FG15	LSA048	5.0393	0.5987	970	8.42	<.0001
envcod*gen	FG15	LSA049	5.0393	0.5987	970	8.42	<.0001
envcod*gen	FG15	LSA050	5.0829	0.8452	970	6.01	<.0001
envcod*gen	FG15	LSA051	3.0393	0.5987	970	5.08	<.0001
envcod*gen	FG15	LSA052	5.0393	0.5987	970	8.42	<.0001
envcod*gen	FG15	LSA053	5.0393	0.5987	970	8.42	<.0001
envcod*gen	FG15	LSA054	5.0393	0.5987	970	8.42	<.0001
envcod*gen	FG15	LSA055	5.0393	0.5987	970	8.42	<.0001
envcod*gen	FG15	LSA056	5.0393	0.5987	970	8.42	<.0001
envcod*gen	FG15	LSA057	1.5393	0.5987	970	2.57	0.0103
envcod*gen	FG15	LSA058	4.5393	0.5987	970	7.58	<.0001
envcod*gen	FG15	LSA059	3.0393	0.5987	970	5.08	<.0001
envcod*gen	FG15	LSA060	1.0393	0.5987	970	1.74	0.0829
envcod*gen	FG15	LSA061	5.5393	0.5987	970	9.25	<.0001
envcod*gen	FG15	LSA062	5.0393	0.5987	970	8.42	<.0001
envcod*gen	FG15	LSA063	5.0829	0.8452	970	6.01	<.0001
envcod*gen	FG15	LSA064	3.9956	0.8452	970	4.73	<.0001
envcod*gen	FG15	LSA066	7.9956	0.8452	970	9.46	<.0001
envcod*gen	FG15	LSA067	2.9956	0.8452	970	3.54	0.0004
envcod*gen	FG15	LSA068	2.9956	0.8452	970	3.54	0.0004
envcod*gen	FG15	LSA069	5.5393	0.5987	970	9.25	<.0001
envcod*gen	FG15	LSA070	3.0393	0.5987	970	5.08	<.0001
envcod*gen	FG15	LSA071	3.5393	0.5987	970	5.91	<.0001
envcod*gen	FG15	LSA072	5.0393	0.5987	970	8.42	<.0001
envcod*gen	FG15	LSA073	4.0393	0.5987	970	6.75	<.0001
envcod*gen	FG15	LSA074	2.5393	0.5987	970	4.24	<.0001
envcod*gen	FG15	LSA075	5.0393	0.5987	970	8.42	<.0001
envcod*gen	FG15	LSA076	5.0393	0.5987	970	8.42	<.0001
envcod*gen	FG15	LSA077	3.0393	0.5987	970	5.08	<.0001
envcod*gen	FG15	LSA078	3.0393	0.5987	970	5.08	<.0001
envcod*gen	FG15	LSA079	5.0393	0.5987	970	8.42	<.0001
envcod*gen	FG15	LSA080	5.0393	0.5987	970	8.42	<.0001
envcod*gen	FG15	LSA081	3.5393	0.5987	970	5.91	<.0001
envcod*gen	FG15	LSA082	5.0393	0.5987	970	8.42	<.0001
envcod*gen	FG15	LSA083	3.0393	0.5987	970	5.08	<.0001
envcod*gen	FG15	LSA084	5.0393	0.5987	970	8.42	<.0001
envcod*gen	FG15	LSA085	4.5393	0.5987	970	7.58	<.0001
envcod*gen	FG15	LSA086	5.0393	0.5987	970	8.42	<.0001
envcod*gen	FG15	LSA087	5.0393	0.5987	970	8.42	<.0001
envcod*gen	FG15	LSA088	5.0393	0.5987	970	8.42	<.0001
envcod*gen	FG15	LSA089	4.0393	0.5987	970	6.75	<.0001
envcod*gen	FG15	LSA091	5.0393	0.5987	970	8.42	<.0001
envcod*gen	FG15	LSA093	4.5393	0.5987	970	7.58	<.0001
envcod*gen	FG15	LSA094	5.9956	0.8452	970	7.09	<.0001
envcod*gen	FG15	LSA095	5.0393	0.5987	970	8.42	<.0001
envcod*gen	FG15	LSA096	2.9956	0.8452	970	3.54	0.0004
envcod*gen	FG15	LSA097	7.0393	0.5987	970	11.76	<.0001
envcod*gen	FG15	LSA098	5.0393	0.5987	970	8.42	<.0001
envcod*gen	FG15	LSA099	7.0393	0.5987	970	11.76	<.0001
envcod*gen	FG15	LSA100	5.5393	0.5987	970	9.25	<.0001
envcod*gen	FG15	LSA101	4.0393	0.5987	970	6.75	<.0001
envcod*gen	FG15	LSA102	6.0829	0.8452	970	7.2	<.0001
envcod*gen	FG15	LSA104	5.0393	0.5987	970	8.42	<.0001
envcod*gen	FG15	LSA105	5.0393	0.5987	970	8.42	<.0001
envcod*gen	FG15	LSA107	4.5393	0.5987	970	7.58	<.0001
envcod*gen	FG15	LSA108	5.0829	0.8452	970	6.01	<.0001
envcod*gen	FG15	LSA109	6.0393	0.5987	970	10.09	<.0001
envcod*gen	FG15	LSA110	6.0393	0.5987	970	10.09	<.0001
envcod*gen	FG15	LSA111	5.0393	0.5987	970	8.42	<.0001
envcod*gen	FG15	LSA112	5.0393	0.5987	970	8.42	<.0001
envcod*gen	FG15	LSA113	5.5393	0.5987	970	9.25	<.0001
envcod*gen	FG15	LSA114	5.0393	0.5987	970	8.42	<.0001
envcod*gen	FG15	LSA115	6.0393	0.5987	970	10.09	<.0001
envcod*gen	FG15	LSA116	4.0393	0.5987	970	6.75	<.0001
envcod*gen	FG15	LSA117	6.5393	0.5987	970	10.92	<.0001
envcod*gen	FG15	LSA118	4.9956	0.8452	970	5.91	<.0001
envcod*gen	FG15	LSA119	7.0393	0.5987	970	11.76	<.0001
envcod*gen	FG15	LSA120	5.0393	0.5987	970	8.42	<.0001
envcod*gen	FG15	LSA121	7.0829	0.8452	970	8.38	<.0001
envcod*gen	FG15	LSA122	2.0393	0.5987	970	3.41	0.0007
envcod*gen	FG15	LSA123	6.0829	0.8452	970	7.2	<.0001
envcod*gen	FG15	LSA124	5.0393	0.5987	970	8.42	<.0001
envcod*gen	FG15	LSA125	7.0829	0.8452	970	8.38	<.0001
envcod*gen	FG15	LSA126	7.0393	0.5987	970	11.76	<.0001
envcod*gen	FG15	LSA127	4.0393	0.5987	970	6.75	<.0001
envcod*gen	FG15	LSA128	7.0393	0.5987	970	11.76	<.0001
envcod*gen	FG15	LSA129	5.0829	0.8452	970	6.01	<.0001
envcod*gen	FG15	LSA130	5.0393	0.5987	970	8.42	<.0001
envcod*gen	FG15	LSA131	6.0393	0.5987	970	10.09	<.0001
envcod*gen	FG15	LSA132	6.0393	0.5987	970	10.09	<.0001
envcod*gen	FG15	LSA133	7.0829	0.8452	970	8.38	<.0001
envcod*gen	FG15	LSA134	5.5393	0.5987	970	9.25	<.0001
envcod*gen	FG15	LSA135	5.0393	0.5987	970	8.42	<.0001
envcod*gen	FG15	LSA136	6.5393	0.5987	970	10.92	<.0001
envcod*gen	FG15	LSA137	5.0393	0.5987	970	8.42	<.0001
envcod*gen	FG15	LSA138	5.0393	0.5987	970	8.42	<.0001
envcod*gen	FG15	LSA139	5.0393	0.5987	970	8.42	<.0001
envcod*gen	FG15	LSA140	5.0393	0.5987	970	8.42	<.0001
envcod*gen	FG15	LSA141	6.0393	0.5987	970	10.09	<.0001
envcod*gen	FG15	LSA142	6.0393	0.5987	970	10.09	<.0001
envcod*gen	FG15	LSA143	6.0393	0.5987	970	10.09	<.0001
envcod*gen	FG15	LSA144	3.0393	0.5987	970	5.08	<.0001
envcod*gen	FG15	LSA145	4.0393	0.5987	970	6.75	<.0001
envcod*gen	FG15	LSA146	2.0393	0.5987	970	3.41	0.0007
envcod*gen	FG15	LSA147	4.9956	0.8452	970	5.91	<.0001
envcod*gen	FG15	LSA148	2.5393	0.5987	970	4.24	<.0001
envcod*gen	FG15	LSA149	4.0393	0.5987	970	6.75	<.0001
envcod*gen	FG15	LSA150	4.0393	0.5987	970	6.75	<.0001
envcod*gen	FG15	LSA151	5.0393	0.5987	970	8.42	<.0001
envcod*gen	FG15	LSA152	6.0393	0.5987	970	10.09	<.0001
envcod*gen	FG15	LSA153	6.0829	0.8452	970	7.2	<.0001
envcod*gen	FG15	LSA154	7.5393	0.5987	970	12.59	<.0001
envcod*gen	FG15	LSA155	5.0393	0.5987	970	8.42	<.0001
envcod*gen	FG15	LSA156	5.0393	0.5987	970	8.42	<.0001
envcod*gen	FG15	LSA157	6.0393	0.5987	970	10.09	<.0001
envcod*gen	FG15	LSA158	5.0393	0.5987	970	8.42	<.0001
envcod*gen	FG15	LSA159	5.5393	0.5987	970	9.25	<.0001
envcod*gen	FG15	LSA160	3.0393	0.5987	970	5.08	<.0001
envcod*gen	FG15	LSA161	6.0393	0.5987	970	10.09	<.0001
envcod*gen	FG15	LSA162	8.0393	0.5987	970	13.43	<.0001
envcod*gen	FG15	LSA163	5.0829	0.8452	970	6.01	<.0001
envcod*gen	FG15	LSA164	5.0393	0.5987	970	8.42	<.0001
envcod*gen	FG15	LSA165	3.0393	0.5987	970	5.08	<.0001
envcod*gen	FG15	LSA166	5.0393	0.5987	970	8.42	<.0001
envcod*gen	FG15	LSA167	5.0393	0.5987	970	8.42	<.0001
envcod*gen	FG15	LSA168	3.0393	0.5987	970	5.08	<.0001
envcod*gen	FG15	LSA170	5.9956	0.8452	970	7.09	<.0001
envcod*gen	FG15	LSA171	6.0829	0.8452	970	7.2	<.0001
envcod*gen	FG15	LSA172	5.0829	0.8452	970	6.01	<.0001
envcod*gen	FG15	LSA173	7.5393	0.5987	970	12.59	<.0001
envcod*gen	FG15	LSA174	7.0393	0.5987	970	11.76	<.0001
envcod*gen	FG15	LSA176	5.0393	0.5987	970	8.42	<.0001
envcod*gen	FG15	LSA177	5.0393	0.5987	970	8.42	<.0001
envcod*gen	FG15	LSA178	5.0393	0.5987	970	8.42	<.0001
envcod*gen	FG15	LSA179	3.5393	0.5987	970	5.91	<.0001
envcod*gen	FG15	LSA180	5.0393	0.5987	970	8.42	<.0001
envcod*gen	FG15	LSA181	3.0829	0.8452	970	3.65	0.0003
envcod*gen	FG15	LSA182	5.0393	0.5987	970	8.42	<.0001
envcod*gen	FG15	LSA183	4.5393	0.5987	970	7.58	<.0001
envcod*gen	FG15	LSA184	5.0829	0.8452	970	6.01	<.0001
envcod*gen	HF14	LSA001	8.5393	0.5987	970	14.26	<.0001
envcod*gen	HF14	LSA002	1.5393	0.5987	970	2.57	0.0103
envcod*gen	HF14	LSA003	8.5393	0.5987	970	14.26	<.0001
envcod*gen	HF14	LSA006	1.5393	0.5987	970	2.57	0.0103
envcod*gen	HF14	LSA008	9.0393	0.5987	970	15.1	<.0001
envcod*gen	HF14	LSA010	2.5393	0.5987	970	4.24	<.0001
envcod*gen	HF14	LSA013	1.5393	0.5987	970	2.57	0.0103
envcod*gen	HF14	LSA014	8.5393	0.5987	970	14.26	<.0001
envcod*gen	HF14	LSA015	8.0393	0.5987	970	13.43	<.0001
envcod*gen	HF14	LSA016	8.5393	0.5987	970	14.26	<.0001
envcod*gen	HF14	LSA017	8.0393	0.5987	970	13.43	<.0001
envcod*gen	HF14	LSA020	8.5393	0.5987	970	14.26	<.0001
envcod*gen	HF14	LSA021	9.0393	0.5987	970	15.1	<.0001
envcod*gen	HF14	LSA022	6.0393	0.5987	970	10.09	<.0001
envcod*gen	HF14	LSA024	7.5393	0.5987	970	12.59	<.0001
envcod*gen	HF14	LSA028	8.5393	0.5987	970	14.26	<.0001
envcod*gen	HF14	LSA029	2.0393	0.5987	970	3.41	0.0007
envcod*gen	HF14	LSA031	8.0393	0.5987	970	13.43	<.0001
envcod*gen	HF14	LSA032	9.0393	0.5987	970	15.1	<.0001
envcod*gen	HF14	LSA033	8.5393	0.5987	970	14.26	<.0001
envcod*gen	HF14	LSA034	8.0393	0.5987	970	13.43	<.0001
envcod*gen	HF14	LSA035	9.0393	0.5987	970	15.1	<.0001
envcod*gen	HF14	LSA036	8.5393	0.5987	970	14.26	<.0001
envcod*gen	HF14	LSA038	8.5393	0.5987	970	14.26	<.0001
envcod*gen	HF14	LSA039	9.0393	0.5987	970	15.1	<.0001
envcod*gen	HF14	LSA041	8.5393	0.5987	970	14.26	<.0001
envcod*gen	HF14	LSA043	8.5393	0.5987	970	14.26	<.0001
envcod*gen	HF14	LSA044	7.5393	0.5987	970	12.59	<.0001
envcod*gen	HF14	LSA045	7.5393	0.5987	970	12.59	<.0001
envcod*gen	HF14	LSA046	7.5393	0.5987	970	12.59	<.0001
envcod*gen	HF14	LSA048	7.5393	0.5987	970	12.59	<.0001
envcod*gen	HF14	LSA049	8.0393	0.5987	970	13.43	<.0001
envcod*gen	HF14	LSA050	8.5393	0.5987	970	14.26	<.0001
envcod*gen	HF14	LSA052	8.0829	0.8452	970	9.56	<.0001
envcod*gen	HF14	LSA053	2.0393	0.5987	970	3.41	0.0007
envcod*gen	HF14	LSA054	9.0393	0.5987	970	15.1	<.0001
envcod*gen	HF14	LSA055	9.0393	0.5987	970	15.1	<.0001
envcod*gen	HF14	LSA056	7.5393	0.5987	970	12.59	<.0001
envcod*gen	HF14	LSA061	9.0393	0.5987	970	15.1	<.0001
envcod*gen	HF14	LSA062	1.5393	0.5987	970	2.57	0.0103
envcod*gen	HF14	LSA065	9.0393	0.5987	970	15.1	<.0001
envcod*gen	HF14	LSA066	7.0393	0.5987	970	11.76	<.0001
envcod*gen	HF14	LSA069	9.0393	0.5987	970	15.1	<.0001
envcod*gen	HF14	LSA073	2.0393	0.5987	970	3.41	0.0007
envcod*gen	HF14	LSA074	2.0393	0.5987	970	3.41	0.0007
envcod*gen	HF14	LSA075	9.0393	0.5987	970	15.1	<.0001
envcod*gen	HF14	LSA076	9.0393	0.5987	970	15.1	<.0001
envcod*gen	HF14	LSA079	8.0393	0.5987	970	13.43	<.0001
envcod*gen	HF14	LSA080	8.5393	0.5987	970	14.26	<.0001
envcod*gen	HF14	LSA082	9.0393	0.5987	970	15.1	<.0001
envcod*gen	HF14	LSA084	9.0393	0.5987	970	15.1	<.0001
envcod*gen	HF14	LSA085	1.0393	0.5987	970	1.74	0.0829
envcod*gen	HF14	LSA087	9.0393	0.5987	970	15.1	<.0001
envcod*gen	HF14	LSA091	8.0393	0.5987	970	13.43	<.0001
envcod*gen	HF14	LSA092	8.5393	0.5987	970	14.26	<.0001
envcod*gen	HF14	LSA094	9.0393	0.5987	970	15.1	<.0001
envcod*gen	HF14	LSA095	8.0393	0.5987	970	13.43	<.0001
envcod*gen	HF14	LSA097	8.0393	0.5987	970	13.43	<.0001
envcod*gen	HF14	LSA098	1.0393	0.5987	970	1.74	0.0829
envcod*gen	HF14	LSA099	9.0393	0.5987	970	15.1	<.0001
envcod*gen	HF14	LSA100	8.5393	0.5987	970	14.26	<.0001
envcod*gen	HF14	LSA102	9.0393	0.5987	970	15.1	<.0001
envcod*gen	HF14	LSA103	8.0393	0.5987	970	13.43	<.0001
envcod*gen	HF14	LSA105	9.0393	0.5987	970	15.1	<.0001
envcod*gen	HF14	LSA106	8.0393	0.5987	970	13.43	<.0001
envcod*gen	HF14	LSA109	8.0393	0.5987	970	13.43	<.0001
envcod*gen	HF14	LSA110	8.5393	0.5987	970	14.26	<.0001
envcod*gen	HF14	LSA111	9.0393	0.5987	970	15.1	<.0001
envcod*gen	HF14	LSA112	9.0393	0.5987	970	15.1	<.0001
envcod*gen	HF14	LSA113	8.0393	0.5987	970	13.43	<.0001
envcod*gen	HF14	LSA115	8.0393	0.5987	970	13.43	<.0001
envcod*gen	HF14	LSA117	7.5393	0.5987	970	12.59	<.0001
envcod*gen	HF14	LSA118	8.0393	0.5987	970	13.43	<.0001
envcod*gen	HF14	LSA119	9.0393	0.5987	970	15.1	<.0001
envcod*gen	HF14	LSA121	7.5393	0.5987	970	12.59	<.0001
envcod*gen	HF14	LSA123	8.5393	0.5987	970	14.26	<.0001
envcod*gen	HF14	LSA125	7.5393	0.5987	970	12.59	<.0001
envcod*gen	HF14	LSA126	8.5393	0.5987	970	14.26	<.0001
envcod*gen	HF14	LSA128	8.5393	0.5987	970	14.26	<.0001
envcod*gen	HF14	LSA129	9.0393	0.5987	970	15.1	<.0001
envcod*gen	HF14	LSA130	9.0393	0.5987	970	15.1	<.0001
envcod*gen	HF14	LSA131	9.0393	0.5987	970	15.1	<.0001
envcod*gen	HF14	LSA132	8.5393	0.5987	970	14.26	<.0001
envcod*gen	HF14	LSA133	8.0393	0.5987	970	13.43	<.0001
envcod*gen	HF14	LSA134	9.0393	0.5987	970	15.1	<.0001
envcod*gen	HF14	LSA136	8.5393	0.5987	970	14.26	<.0001
envcod*gen	HF14	LSA137	9.0393	0.5987	970	15.1	<.0001
envcod*gen	HF14	LSA138	8.5393	0.5987	970	14.26	<.0001
envcod*gen	HF14	LSA139	7.0393	0.5987	970	11.76	<.0001
envcod*gen	HF14	LSA140	8.0393	0.5987	970	13.43	<.0001
envcod*gen	HF14	LSA141	9.0393	0.5987	970	15.1	<.0001
envcod*gen	HF14	LSA142	8.5393	0.5987	970	14.26	<.0001
envcod*gen	HF14	LSA143	9.0393	0.5987	970	15.1	<.0001
envcod*gen	HF14	LSA144	2.0393	0.5987	970	3.41	0.0007
envcod*gen	HF14	LSA145	1.0393	0.5987	970	1.74	0.0829
envcod*gen	HF14	LSA146	1.0393	0.5987	970	1.74	0.0829
envcod*gen	HF14	LSA147	1.5393	0.5987	970	2.57	0.0103
envcod*gen	HF14	LSA148	1.0393	0.5987	970	1.74	0.0829
envcod*gen	HF14	LSA149	2.0393	0.5987	970	3.41	0.0007
envcod*gen	HF14	LSA150	2.0393	0.5987	970	3.41	0.0007
envcod*gen	HF14	LSA152	8.0393	0.5987	970	13.43	<.0001
envcod*gen	HF14	LSA153	8.0393	0.5987	970	13.43	<.0001
envcod*gen	HF14	LSA154	7.0393	0.5987	970	11.76	<.0001
envcod*gen	HF14	LSA155	3.0393	0.5987	970	5.08	<.0001
envcod*gen	HF14	LSA156	3.0393	0.5987	970	5.08	<.0001
envcod*gen	HF14	LSA157	8.0393	0.5987	970	13.43	<.0001
envcod*gen	HF14	LSA159	8.5393	0.5987	970	14.26	<.0001
envcod*gen	HF14	LSA160	3.0393	0.5987	970	5.08	<.0001
envcod*gen	HF14	LSA161	8.5393	0.5987	970	14.26	<.0001
envcod*gen	HF14	LSA162	8.0393	0.5987	970	13.43	<.0001
envcod*gen	HF14	LSA167	9.0393	0.5987	970	15.1	<.0001
envcod*gen	HF14	LSA170	8.0393	0.5987	970	13.43	<.0001
envcod*gen	HF14	LSA171	8.5393	0.5987	970	14.26	<.0001
envcod*gen	HF14	LSA173	9.0393	0.5987	970	15.1	<.0001
envcod*gen	HF14	LSA174	8.0393	0.5987	970	13.43	<.0001
envcod*gen	HF14	LSA175	2.5393	0.5987	970	4.24	<.0001
envcod*gen	HF14	LSA176	7.0393	0.5987	970	11.76	<.0001
envcod*gen	HF14	LSA177	6.0393	0.5987	970	10.09	<.0001
envcod*gen	HF14	LSA178	1.0393	0.5987	970	1.74	0.0829
envcod*gen	HF14	LSA179	1.5393	0.5987	970	2.57	0.0103
envcod*gen	HF14	LSA180	1.5393	0.5987	970	2.57	0.0103
envcod*gen	HF14	LSA181	2.0393	0.5987	970	3.41	0.0007
envcod*gen	HF14	LSA182	1.5393	0.5987	970	2.57	0.0103
envcod*gen	HF14	LSA184	8.0393	0.5987	970	13.43	<.0001
envcod*gen	PF13	LSA003	9.0393	0.5987	970	15.1	<.0001
envcod*gen	PF13	LSA004	5.0829	0.8452	970	6.01	<.0001
envcod*gen	PF13	LSA005	2.9956	0.8452	970	3.54	0.0004
envcod*gen	PF13	LSA007	1.5393	0.5987	970	2.57	0.0103
envcod*gen	PF13	LSA008	8.0829	0.8452	970	9.56	<.0001
envcod*gen	PF13	LSA009	1.0393	0.5987	970	1.74	0.0829
envcod*gen	PF13	LSA010	2.0393	0.5987	970	3.41	0.0007
envcod*gen	PF13	LSA012	1.0829	0.8452	970	1.28	0.2004
envcod*gen	PF13	LSA013	2.0829	0.8452	970	2.46	0.0139
envcod*gen	PF13	LSA014	7.5393	0.5987	970	12.59	<.0001
envcod*gen	PF13	LSA015	5.0829	0.8452	970	6.01	<.0001
envcod*gen	PF13	LSA016	8.0829	0.8452	970	9.56	<.0001
envcod*gen	PF13	LSA018	1.0829	0.8452	970	1.28	0.2004
envcod*gen	PF13	LSA019	5.0829	0.8452	970	6.01	<.0001
envcod*gen	PF13	LSA020	8.0829	0.8452	970	9.56	<.0001
envcod*gen	PF13	LSA022	7.9956	0.8452	970	9.46	<.0001
envcod*gen	PF13	LSA023	1.9956	0.8452	970	2.36	0.0184
envcod*gen	PF13	LSA024	7.0393	0.5987	970	11.76	<.0001
envcod*gen	PF13	LSA026	3.5393	0.5987	970	5.91	<.0001
envcod*gen	PF13	LSA027	1.0829	0.8452	970	1.28	0.2004
envcod*gen	PF13	LSA029	1.9956	0.8452	970	2.36	0.0184
envcod*gen	PF13	LSA030	1.5393	0.5987	970	2.57	0.0103
envcod*gen	PF13	LSA031	8.9956	0.8452	970	10.64	<.0001
envcod*gen	PF13	LSA032	8.9956	0.8452	970	10.64	<.0001
envcod*gen	PF13	LSA034	8.9956	0.8452	970	10.64	<.0001
envcod*gen	PF13	LSA035	9.0829	0.8452	970	10.75	<.0001
envcod*gen	PF13	LSA036	8.9956	0.8452	970	10.64	<.0001
envcod*gen	PF13	LSA037	8.0829	0.8452	970	9.56	<.0001
envcod*gen	PF13	LSA040	2.0393	0.5987	970	3.41	0.0007
envcod*gen	PF13	LSA041	7.0829	0.8452	970	8.38	<.0001
envcod*gen	PF13	LSA042	1.0829	0.8452	970	1.28	0.2004
envcod*gen	PF13	LSA043	7.5393	0.5987	970	12.59	<.0001
envcod*gen	PF13	LSA044	8.9956	0.8452	970	10.64	<.0001
envcod*gen	PF13	LSA045	8.0393	0.5987	970	13.43	<.0001
envcod*gen	PF13	LSA046	8.9956	0.8452	970	10.64	<.0001
envcod*gen	PF13	LSA048	8.0829	0.8452	970	9.56	<.0001
envcod*gen	PF13	LSA049	9.0829	0.8452	970	10.75	<.0001
envcod*gen	PF13	LSA050	6.0393	0.5987	970	10.09	<.0001
envcod*gen	PF13	LSA051	2.5393	0.5987	970	4.24	<.0001
envcod*gen	PF13	LSA052	8.5393	0.5987	970	14.26	<.0001
envcod*gen	PF13	LSA053	1.9956	0.8452	970	2.36	0.0184
envcod*gen	PF13	LSA054	7.9956	0.8452	970	9.46	<.0001
envcod*gen	PF13	LSA055	8.5393	0.5987	970	14.26	<.0001
envcod*gen	PF13	LSA057	1.0829	0.8452	970	1.28	0.2004
envcod*gen	PF13	LSA058	2.0393	0.5987	970	3.41	0.0007
envcod*gen	PF13	LSA059	1.0829	0.8452	970	1.28	0.2004
envcod*gen	PF13	LSA060	1.9956	0.8452	970	2.36	0.0184
envcod*gen	PF13	LSA061	7.0829	0.8452	970	8.38	<.0001
envcod*gen	PF13	LSA062	1.0393	0.5987	970	1.74	0.0829
envcod*gen	PF13	LSA063	2.0829	0.8452	970	2.46	0.0139
envcod*gen	PF13	LSA064	1.5393	0.5987	970	2.57	0.0103
envcod*gen	PF13	LSA065	8.5393	0.5987	970	14.26	<.0001
envcod*gen	PF13	LSA067	3.0829	0.8452	970	3.65	0.0003
envcod*gen	PF13	LSA068	2.9956	0.8452	970	3.54	0.0004
envcod*gen	PF13	LSA069	9.0829	0.8452	970	10.75	<.0001
envcod*gen	PF13	LSA070	1.0829	0.8452	970	1.28	0.2004
envcod*gen	PF13	LSA071	2.5393	0.5987	970	4.24	<.0001
envcod*gen	PF13	LSA072	2.0393	0.5987	970	3.41	0.0007
envcod*gen	PF13	LSA073	2.0829	0.8452	970	2.46	0.0139
envcod*gen	PF13	LSA074	0.9956	0.8452	970	1.18	0.2391
envcod*gen	PF13	LSA075	8.9956	0.8452	970	10.64	<.0001
envcod*gen	PF13	LSA077	2.5393	0.5987	970	4.24	<.0001
envcod*gen	PF13	LSA080	7.9956	0.8452	970	9.46	<.0001
envcod*gen	PF13	LSA083	2.5393	0.5987	970	4.24	<.0001
envcod*gen	PF13	LSA084	8.5393	0.5987	970	14.26	<.0001
envcod*gen	PF13	LSA085	3.0393	0.5987	970	5.08	<.0001
envcod*gen	PF13	LSA086	1.0829	0.8452	970	1.28	0.2004
envcod*gen	PF13	LSA087	8.0829	0.8452	970	9.56	<.0001
envcod*gen	PF13	LSA088	0.9956	0.8452	970	1.18	0.2391
envcod*gen	PF13	LSA089	2.0393	0.5987	970	3.41	0.0007
envcod*gen	PF13	LSA090	3.0393	0.5987	970	5.08	<.0001
envcod*gen	PF13	LSA091	8.5393	0.5987	970	14.26	<.0001
envcod*gen	PF13	LSA092	8.0829	0.8452	970	9.56	<.0001
envcod*gen	PF13	LSA093	1.0393	0.5987	970	1.74	0.0829
envcod*gen	PF13	LSA096	1.0393	0.5987	970	1.74	0.0829
envcod*gen	PF13	LSA098	1.0393	0.5987	970	1.74	0.0829
envcod*gen	PF13	LSA099	8.0393	0.5987	970	13.43	<.0001
envcod*gen	PF13	LSA100	7.9956	0.8452	970	9.46	<.0001
envcod*gen	PF13	LSA101	4.0829	0.8452	970	4.83	<.0001
envcod*gen	PF13	LSA103	7.9956	0.8452	970	9.46	<.0001
envcod*gen	PF13	LSA104	2.0393	0.5987	970	3.41	0.0007
envcod*gen	PF13	LSA105	9.0393	0.5987	970	15.1	<.0001
envcod*gen	PF13	LSA106	6.9956	0.8452	970	8.28	<.0001
envcod*gen	PF13	LSA107	3.5393	0.5987	970	5.91	<.0001
envcod*gen	PF13	LSA108	1.0393	0.5987	970	1.74	0.0829
envcod*gen	PF13	LSA110	8.0829	0.8452	970	9.56	<.0001
envcod*gen	PF13	LSA111	5.0829	0.8452	970	6.01	<.0001
envcod*gen	PF13	LSA112	7.5393	0.5987	970	12.59	<.0001
envcod*gen	PF13	LSA113	8.5393	0.5987	970	14.26	<.0001
envcod*gen	PF13	LSA115	5.0829	0.8452	970	6.01	<.0001
envcod*gen	PF13	LSA116	1.0829	0.8452	970	1.28	0.2004
envcod*gen	PF13	LSA117	8.9956	0.8452	970	10.64	<.0001
envcod*gen	PF13	LSA119	9.0393	0.5987	970	15.1	<.0001
envcod*gen	PF13	LSA121	8.0829	0.8452	970	9.56	<.0001
envcod*gen	PF13	LSA122	2.0829	0.8452	970	2.46	0.0139
envcod*gen	PF13	LSA123	8.0829	0.8452	970	9.56	<.0001
envcod*gen	PF13	LSA124	5.0829	0.8452	970	6.01	<.0001
envcod*gen	PF13	LSA125	7.0829	0.8452	970	8.38	<.0001
envcod*gen	PF13	LSA127	1.0393	0.5987	970	1.74	0.0829
envcod*gen	PF13	LSA128	8.0829	0.8452	970	9.56	<.0001
envcod*gen	PF13	LSA129	6.9956	0.8452	970	8.28	<.0001
envcod*gen	PF13	LSA133	8.9956	0.8452	970	10.64	<.0001
envcod*gen	PF13	LSA134	8.0393	0.5987	970	13.43	<.0001
envcod*gen	PF13	LSA135	1.0829	0.8452	970	1.28	0.2004
envcod*gen	PF13	LSA136	8.9956	0.8452	970	10.64	<.0001
envcod*gen	PF13	LSA138	9.0829	0.8452	970	10.75	<.0001
envcod*gen	PF13	LSA139	4.9956	0.8452	970	5.91	<.0001
envcod*gen	PF13	LSA142	8.9956	0.8452	970	10.64	<.0001
envcod*gen	PF13	LSA143	8.0829	0.8452	970	9.56	<.0001
envcod*gen	PF13	LSA144	1.0829	0.8452	970	1.28	0.2004
envcod*gen	PF13	LSA145	1.5393	0.5987	970	2.57	0.0103
envcod*gen	PF13	LSA146	1.0829	0.8452	970	1.28	0.2004
envcod*gen	PF13	LSA147	1.9956	0.8452	970	2.36	0.0184
envcod*gen	PF13	LSA148	1.0829	0.8452	970	1.28	0.2004
envcod*gen	PF13	LSA149	2.0393	0.5987	970	3.41	0.0007
envcod*gen	PF13	LSA150	0.9956	0.8452	970	1.18	0.2391
envcod*gen	PF13	LSA151	8.9956	0.8452	970	10.64	<.0001
envcod*gen	PF13	LSA152	8.9956	0.8452	970	10.64	<.0001
envcod*gen	PF13	LSA153	8.9956	0.8452	970	10.64	<.0001
envcod*gen	PF13	LSA154	8.9956	0.8452	970	10.64	<.0001
envcod*gen	PF13	LSA155	1.9956	0.8452	970	2.36	0.0184
envcod*gen	PF13	LSA156	1.0393	0.5987	970	1.74	0.0829
envcod*gen	PF13	LSA158	2.5393	0.5987	970	4.24	<.0001
envcod*gen	PF13	LSA160	1.9956	0.8452	970	2.36	0.0184
envcod*gen	PF13	LSA161	7.9956	0.8452	970	9.46	<.0001
envcod*gen	PF13	LSA163	1.5393	0.5987	970	2.57	0.0103
envcod*gen	PF13	LSA164	1.0393	0.5987	970	1.74	0.0829
envcod*gen	PF13	LSA165	2.0393	0.5987	970	3.41	0.0007
envcod*gen	PF13	LSA166	0.9956	0.8452	970	1.18	0.2391
envcod*gen	PF13	LSA167	8.5393	0.5987	970	14.26	<.0001
envcod*gen	PF13	LSA168	1.0829	0.8452	970	1.28	0.2004
envcod*gen	PF13	LSA170	8.9956	0.8452	970	10.64	<.0001
envcod*gen	PF13	LSA171	8.0393	0.5987	970	13.43	<.0001
envcod*gen	PF13	LSA172	1.0829	0.8452	970	1.28	0.2004
envcod*gen	PF13	LSA174	7.0393	0.5987	970	11.76	<.0001
envcod*gen	PF13	LSA175	2.9956	0.8452	970	3.54	0.0004
envcod*gen	PF13	LSA176	8.9956	0.8452	970	10.64	<.0001
envcod*gen	PF13	LSA178	3.0393	0.5987	970	5.08	<.0001
envcod*gen	PF13	LSA179	3.0829	0.8452	970	3.65	0.0003
envcod*gen	PF13	LSA180	1.5393	0.5987	970	2.57	0.0103
envcod*gen	PF13	LSA181	4.9956	0.8452	970	5.91	<.0001
envcod*gen	PF13	LSA182	1.5393	0.5987	970	2.57	0.0103
envcod*gen	PF13	LSA183	1.9956	0.8452	970	2.36	0.0184

## Sheet: BLUP
Supplemental Table 1. Blups computed
site	estimate	Standard Error	DF	t	Pr > |t|
FF14	4.1963	0.142	2	29.54	0.0011
FF15	3.3317	0.3758	2	8.86	0.0125
FF16	2.4671	0.6722	2	3.67	0.0669
FG15	1.6026	0.9756	2	1.64	0.2422
HF14	0.738	1.2811	2	0.58	0.6228
PF13	-0.1266	1.5875	2	-0.08	0.9437

## Sheet: LSmeans
Supplemental Table 1. Lsmeans computed
Factor	genotype	Estimate	Standard error	DF	t	Pr > |t|
gen	LSA001	6.2332	0.4957	1695	12.58	<.0001
gen	LSA002	2.415	0.4957	1695	4.87	<.0001
gen	LSA003	7.8432	0.5296	1695	14.81	<.0001
gen	LSA004	4.2126	0.5114	1695	8.24	<.0001
gen	LSA005	4.3934	0.5524	1695	7.95	<.0001
gen	LSA006	3.1512	0.5301	1695	5.94	<.0001
gen	LSA007	3.7398	0.4956	1695	7.55	<.0001
gen	LSA008	8.1942	0.5798	1695	14.13	<.0001
gen	LSA009	2.2853	0.4956	1695	4.61	<.0001
gen	LSA010	2.4409	0.4702	1695	5.19	<.0001
gen	LSA011	5.5525	0.5301	1695	10.47	<.0001
gen	LSA012	3.3126	0.5114	1695	6.48	<.0001
gen	LSA013	2.8099	0.482	1695	5.83	<.0001
gen	LSA014	6.5539	0.5111	1695	12.82	<.0001
gen	LSA015	6.0496	0.4955	1695	12.21	<.0001
gen	LSA016	7.2309	0.5298	1695	13.65	<.0001
gen	LSA017	6.7339	0.5301	1695	12.7	<.0001
gen	LSA018	4.0126	0.5114	1695	7.85	<.0001
gen	LSA019	4.1126	0.5114	1695	8.04	<.0001
gen	LSA020	6.8925	0.5112	1695	13.48	<.0001
gen	LSA021	7.0593	0.5117	1695	13.8	<.0001
gen	LSA022	5.9641	0.4957	1695	12.03	<.0001
gen	LSA023	2.4643	0.53	1695	4.65	<.0001
gen	LSA024	7.0619	0.4818	1695	14.66	<.0001
gen	LSA025	3.3302	0.5301	1695	6.28	<.0001
gen	LSA026	3.4332	0.5115	1695	6.71	<.0001
gen	LSA027	3.5126	0.5114	1695	6.87	<.0001
gen	LSA028	6.4577	0.5112	1695	12.63	<.0001
gen	LSA029	2.6315	0.482	1695	5.46	<.0001
gen	LSA030	3.4166	0.5116	1695	6.68	<.0001
gen	LSA031	5.9641	0.4957	1695	12.03	<.0001
gen	LSA032	8.2483	0.4953	1695	16.65	<.0001
gen	LSA033	6.1423	0.4957	1695	12.39	<.0001
gen	LSA034	6.5482	0.482	1695	13.59	<.0001
gen	LSA035	6.5599	0.482	1695	13.61	<.0001
gen	LSA036	6.4648	0.482	1695	13.41	<.0001
gen	LSA037	6.3688	0.5301	1695	12.01	<.0001
gen	LSA038	5.9593	0.5117	1695	11.65	<.0001
gen	LSA039	6.0759	0.5115	1695	11.88	<.0001
gen	LSA040	3.4671	0.4956	1695	7	<.0001
gen	LSA041	6.9766	0.482	1695	14.47	<.0001
gen	LSA042	3.1126	0.5114	1695	6.09	<.0001
gen	LSA043	6.2965	0.4819	1695	13.07	<.0001
gen	LSA044	6.8699	0.5111	1695	13.44	<.0001
gen	LSA045	6.1466	0.4822	1695	12.75	<.0001
gen	LSA046	6.8884	0.5797	1695	11.88	<.0001
gen	LSA047	3.2191	0.5301	1695	6.07	<.0001
gen	LSA048	6.3392	0.4953	1695	12.8	<.0001
gen	LSA049	6.1432	0.482	1695	12.74	<.0001
gen	LSA050	6.3216	0.5525	1695	11.44	<.0001
gen	LSA051	3.4671	0.4956	1695	7	<.0001
gen	LSA052	6.0939	0.4958	1695	12.29	<.0001
gen	LSA053	3.1315	0.482	1695	6.5	<.0001
gen	LSA054	6.8815	0.482	1695	14.28	<.0001
gen	LSA055	6.5771	0.482	1695	13.64	<.0001
gen	LSA056	5.6878	0.4957	1695	11.48	<.0001
gen	LSA057	3.682	0.5298	1695	6.95	<.0001
gen	LSA058	3.3762	0.4956	1695	6.81	<.0001
gen	LSA059	4.0126	0.5114	1695	7.85	<.0001
gen	LSA060	2.8985	0.5113	1695	5.67	<.0001
gen	LSA061	6.2497	0.4958	1695	12.6	<.0001
gen	LSA062	2.3271	0.482	1695	4.83	<.0001
gen	LSA063	3.566	0.5301	1695	6.73	<.0001
gen	LSA064	3.2965	0.5113	1695	6.45	<.0001
gen	LSA065	6.5554	0.5116	1695	12.81	<.0001
gen	LSA066	6.9356	0.5303	1695	13.08	<.0001
gen	LSA067	4.5503	0.5299	1695	8.59	<.0001
gen	LSA068	3.0007	0.5524	1695	5.43	<.0001
gen	LSA069	6.4315	0.4958	1695	12.97	<.0001
gen	LSA070	3.2126	0.5114	1695	6.28	<.0001
gen	LSA071	3.9216	0.4956	1695	7.91	<.0001
gen	LSA072	3.9216	0.4956	1695	7.91	<.0001
gen	LSA073	3.2266	0.482	1695	6.69	<.0001
gen	LSA074	2.0482	0.482	1695	4.25	<.0001
gen	LSA075	6.4187	0.4957	1695	12.95	<.0001
gen	LSA076	6.2332	0.4957	1695	12.58	<.0001
gen	LSA077	3.8307	0.4956	1695	7.73	<.0001
gen	LSA078	3.8858	0.5301	1695	7.33	<.0001
gen	LSA079	5.7593	0.5117	1695	11.26	<.0001
gen	LSA080	6.0551	0.4957	1695	12.21	<.0001
gen	LSA081	3.6407	0.5524	1695	6.59	<.0001
gen	LSA082	6.2332	0.4957	1695	12.58	<.0001
gen	LSA083	2.9291	0.5112	1695	5.73	<.0001
gen	LSA084	6.9561	0.5301	1695	13.12	<.0001
gen	LSA085	2.5397	0.4954	1695	5.13	<.0001
gen	LSA086	4.2393	0.5303	1695	7.99	<.0001
gen	LSA087	6.3099	0.482	1695	13.09	<.0001
gen	LSA088	3.8885	0.5298	1695	7.34	<.0001
gen	LSA089	3.4332	0.5115	1695	6.71	<.0001
gen	LSA090	3.2148	0.5301	1695	6.06	<.0001
gen	LSA091	6.1466	0.4822	1695	12.75	<.0001
gen	LSA092	6.3935	0.5303	1695	12.06	<.0001
gen	LSA093	4.0125	0.4956	1695	8.1	<.0001
gen	LSA094	6.1967	0.5525	1695	11.22	<.0001
gen	LSA095	5.7593	0.5117	1695	11.26	<.0001
gen	LSA096	2.7965	0.5113	1695	5.47	<.0001
gen	LSA097	6.3593	0.5117	1695	12.43	<.0001
gen	LSA098	2.9024	0.4702	1695	6.17	<.0001
gen	LSA099	6.9956	0.5115	1695	13.68	<.0001
gen	LSA100	6.0551	0.4957	1695	12.21	<.0001
gen	LSA101	4.6837	0.5303	1695	8.83	<.0001
gen	LSA102	6.1735	0.5304	1695	11.64	<.0001
gen	LSA103	6.2078	0.6149	1695	10.1	<.0001
gen	LSA104	3.558	0.4956	1695	7.18	<.0001
gen	LSA105	6.6466	0.4822	1695	13.78	<.0001
gen	LSA106	7.7355	0.6146	1695	12.59	<.0001
gen	LSA107	4.2166	0.5116	1695	8.24	<.0001
gen	LSA108	3.4778	0.5301	1695	6.56	<.0001
gen	LSA109	6.1784	0.5301	1695	11.65	<.0001
gen	LSA110	6.7951	0.4958	1695	13.71	<.0001
gen	LSA111	6.3099	0.482	1695	13.09	<.0001
gen	LSA112	6.6466	0.4822	1695	13.78	<.0001
gen	LSA113	6.4005	0.5301	1695	12.07	<.0001
gen	LSA114	5.6439	0.5802	1695	9.73	<.0001
gen	LSA115	6.1254	0.5114	1695	11.98	<.0001
gen	LSA116	3.0126	0.5114	1695	5.89	<.0001
gen	LSA117	6.5482	0.482	1695	13.59	<.0001
gen	LSA118	5.7134	0.5303	1695	10.77	<.0001
gen	LSA119	7.5947	0.4702	1695	16.15	<.0001
gen	LSA120	5.375	0.5529	1695	9.72	<.0001
gen	LSA121	5.9715	0.5116	1695	11.67	<.0001
gen	LSA122	3.3126	0.5114	1695	6.48	<.0001
gen	LSA123	7.3719	0.5296	1695	13.92	<.0001
gen	LSA124	6.1126	0.5114	1695	11.95	<.0001
gen	LSA125	7.1189	0.6148	1695	11.58	<.0001
gen	LSA126	6.8696	0.4957	1695	13.86	<.0001
gen	LSA127	3.1944	0.4956	1695	6.45	<.0001
gen	LSA128	7.3099	0.482	1695	15.17	<.0001
gen	LSA129	6.8558	0.511	1695	13.42	<.0001
gen	LSA130	6.3241	0.4957	1695	12.76	<.0001
gen	LSA131	6.9198	0.5802	1695	11.93	<.0001
gen	LSA132	6.2332	0.4957	1695	12.58	<.0001
gen	LSA133	6.2574	0.5115	1695	12.23	<.0001
gen	LSA134	6.3966	0.4822	1695	13.26	<.0001
gen	LSA135	4.2126	0.5114	1695	8.24	<.0001
gen	LSA136	6.4187	0.4957	1695	12.95	<.0001
gen	LSA137	6.2593	0.5117	1695	12.23	<.0001
gen	LSA138	6.2497	0.4958	1695	12.6	<.0001
gen	LSA139	5.7982	0.482	1695	12.03	<.0001
gen	LSA140	6.3241	0.4957	1695	12.76	<.0001
gen	LSA141	6.1593	0.5117	1695	12.04	<.0001
gen	LSA142	6.4392	0.5301	1695	12.15	<.0001
gen	LSA143	6.2497	0.4958	1695	12.6	<.0001
gen	LSA144	1.8975	0.5298	1695	3.58	0.0004
gen	LSA145	2.9024	0.4702	1695	6.17	<.0001
gen	LSA146	1.7028	0.4953	1695	3.44	0.0006
gen	LSA147	2.7558	0.511	1695	5.39	<.0001
gen	LSA148	1.7937	0.4953	1695	3.62	0.0003
gen	LSA149	2.7486	0.4702	1695	5.85	<.0001
gen	LSA150	2.6156	0.4956	1695	5.28	<.0001
gen	LSA151	6.1985	0.5113	1695	12.12	<.0001
gen	LSA152	6.5096	0.4957	1695	13.13	<.0001
gen	LSA153	6.0651	0.5299	1695	11.45	<.0001
gen	LSA154	6.5503	0.5301	1695	12.36	<.0001
gen	LSA155	4.0482	0.482	1695	8.4	<.0001
gen	LSA156	3.0619	0.4818	1695	6.36	<.0001
gen	LSA157	6.1593	0.5117	1695	12.04	<.0001
gen	LSA158	4.1944	0.4956	1695	8.46	<.0001
gen	LSA159	6.5059	0.4957	1695	13.13	<.0001
gen	LSA160	2.5482	0.482	1695	5.29	<.0001
gen	LSA161	6.3064	0.5525	1695	11.42	<.0001
gen	LSA162	6.9925	0.5528	1695	12.65	<.0001
gen	LSA163	4.3106	0.5114	1695	8.43	<.0001
gen	LSA164	2.9216	0.4956	1695	5.9	<.0001
gen	LSA165	2.4671	0.4956	1695	4.98	<.0001
gen	LSA166	3.6985	0.5113	1695	7.23	<.0001
gen	LSA167	6.5632	0.4822	1695	13.61	<.0001
gen	LSA168	2.1613	0.5521	1695	3.91	<.0001
gen	LSA170	7.0651	0.5299	1695	13.33	<.0001
gen	LSA171	6.5921	0.5116	1695	12.88	<.0001
gen	LSA172	3.6771	0.5301	1695	6.94	<.0001
gen	LSA173	7.2593	0.5117	1695	14.19	<.0001
gen	LSA174	6.723	0.4958	1695	13.56	<.0001
gen	LSA175	2.9373	0.5113	1695	5.75	<.0001
gen	LSA176	6.2369	0.4957	1695	12.58	<.0001
gen	LSA177	5.8593	0.5117	1695	11.45	<.0001
gen	LSA178	2.5178	0.4702	1695	5.35	<.0001
gen	LSA179	2.9766	0.482	1695	6.18	<.0001
gen	LSA180	2.8271	0.482	1695	5.86	<.0001
gen	LSA181	2.5951	0.4955	1695	5.24	<.0001
gen	LSA182	2.5771	0.482	1695	5.35	<.0001
gen	LSA183	3.1985	0.5113	1695	6.26	<.0001
gen	LSA184	6.1735	0.5304	1695	11.64	<.0001

## Sheet: TAB percentile
Supplemental Table 1. Percentiles of the habitus. Codes are for the environments (see the text)
percentile	FF14	FF15	FF16	FG15	HF14	PF14	TOT (G means)	TOT (GxE)
0.025	1	3	1.18333	2	1	1	2.2295	1
0.05	1	3	1.66667	2.8	1.5	1	2.46458	1
0.25	1	4	3	4	7	2	3.3532	3
0.5	1.5	5	5	5	8	5	5.9641	5
0.75	5	6.33333	5.66667	6	8.625	8	6.4187	7
0.95	9	7.5	6.48333	7	9	9	7.11352	9
0.975	9	8	6.90833	7.5	9	9	7.47216	9

## Sheet: Figs Freq 
Supplemental Table 1. Frquencies os the habitus in the various environments. Codes are for the environments (see the text)
			FF14	FF15	FF16	FG15	HF14	PF13	TOT (G means)	TOT (GxE)
		1	0.5	0.00552486	0.0290698	0.00578035	0.0483871	0.195804	0	0.110624
1.01	2.00	1,01-2.00	0.00833333	0	0.0465116	0.0289017	0.129032	0.188811	0.0163934	0.0624315
2.01	3.00	2,01-3.00	0.0416667	0.0939227	0.22093	0.138728	0.0403226	0.0909091	0.153005	0.11172
3.01	4.00	3,01-4.00	0	0.154696	0.0406977	0.104046	0	0.020979	0.191257	0.0613363
4.01	5.00	4,01-5.00	0.25	0.248619	0.255814	0.410405	0	0.0559441	0.0765027	0.216867
5.01	6.00	5,01-6.00	0	0.243094	0.313953	0.16185	0.016129	0.00699301	0.0710383	0.141292
6.01	7.00	6,01-7.00	0.116667	0.165746	0.0813953	0.109827	0.0322581	0.048951	0.420765	0.0963855
7.01	8.00	7,01-8.00	0	0.0773481	0.00581395	0.0404624	0.274194	0.174825	0.0601093	0.0887185
8.01	9.00	8,01-9.00	0.0833333	0.0110497	0.00581395	0	0.459677	0.216783	0.010929	0.110624
			1	1	1	1	1	1	1	1
