# Supplementary material for: Genome-Wide Association Mapping of Prostrate/Erect Growth Habit in Winter Durum Wheat
Source: Int J Mol Sci. 2020 Jan 8;21(2):394. doi: 10.3390/ijms21020394 (PMC7014441; doi:10.3390/ijms21020394)
Supplement: Supplementary file 1 [file ijms-21-00394-s001.zip › Supplemental Table 2.xlsx]

## Sheet: BLAST vs Zavitan transcripts 
Supplemental Table 1. Candidate genes for prostrate/erect growth habit trait as results of BLAST search against the ‘Zavitan’ reference genome
chr2A	WEWseq_PGSB_v1	transcript	732808191	732811651	.	+	.	NA	gene_id	TRIDC2AG072460	transcript_id	TRIDC2AG072460.1	confidence_class	HC_G	Ubiquitin carboxyl-terminal hydrolase 22
chr2A	WEWseq_PGSB_v1	transcript	732808191	732811651	.	+	.	NA	gene_id	TRIDC2AG072460	transcript_id	TRIDC2AG072460.2	confidence_class	HC_G	Ubiquitin carboxyl-terminal hydrolase 22
chr2A	WEWseq_PGSB_v1	transcript	732808192	732811599	.	+	.	NA	gene_id	TRIDC2AG072460	transcript_id	TRIDC2AG072460.3	confidence_class	HC_G	Ubiquitin carboxyl-terminal hydrolase 22
chr2A	WEWseq_PGSB_v1	transcript	732808364	732811309	.	+	.	NA	gene_id	TRIDC2AG072460	transcript_id	TRIDC2AG072460.4	confidence_class	HC_G	Ubiquitin carboxyl-terminal hydrolase 22
chr2A	WEWseq_PGSB_v1	transcript	732808412	732811177	.	+	.	NA	gene_id	TRIDC2AG072460	transcript_id	TRIDC2AG072460.5	confidence_class	HC_G	Ubiquitin carboxyl-terminal hydrolase 22
chr2A	WEWseq_PGSB_v1	transcript	732808456	732808910	.	-	.	NA	gene_id	TRIDC2AG072470	transcript_id	TRIDC2AG072470.1	confidence_class	LC_u	undescribed protein
chr2A	WEWseq_PGSB_v1	transcript	732808468	732811651	.	+	.	NA	gene_id	TRIDC2AG072460	transcript_id	TRIDC2AG072460.6	confidence_class	HC_G	Ubiquitin carboxyl-terminal hydrolase 22
chr2A	WEWseq_PGSB_v1	transcript	732808961	732811332	.	+	.	NA	gene_id	TRIDC2AG072460	transcript_id	TRIDC2AG072460.7	confidence_class	HC_G	Ubiquitin carboxyl-terminal hydrolase 22
chr2A	WEWseq_PGSB_v1	transcript	732809930	732811332	.	+	.	NA	gene_id	TRIDC2AG072460	transcript_id	TRIDC2AG072460.8	confidence_class	HC_G	Ubiquitin carboxyl-terminal hydrolase 22
chr2A	WEWseq_PGSB_v1	transcript	732811800	732813193	.	+	.	NA	gene_id	TRIDC2AG072480	transcript_id	TRIDC2AG072480.1	confidence_class	HC_G	Carbonyl reductase [NADPH] 3
chr2A	WEWseq_PGSB_v1	transcript	732811985	732813729	.	+	.	NA	gene_id	TRIDC2AG072480	transcript_id	TRIDC2AG072480.2	confidence_class	HC_G	Carbonyl reductase [NADPH] 3
chr2A	WEWseq_PGSB_v1	transcript	732812144	732813879	.	+	.	NA	gene_id	TRIDC2AG072480	transcript_id	TRIDC2AG072480.3	confidence_class	HC_G	Carbonyl reductase [NADPH] 3
chr2A	WEWseq_PGSB_v1	transcript	732812265	732813111	.	+	.	NA	gene_id	TRIDC2AG072480	transcript_id	TRIDC2AG072480.4	confidence_class	HC_G	Carbonyl reductase [NADPH] 3
chr2A	WEWseq_PGSB_v1	transcript	732813345	732813896	.	+	.	NA	gene_id	TRIDC2AG072480	transcript_id	TRIDC2AG072480.5	confidence_class	HC_G	Carbonyl reductase [NADPH] 3
chr2A	WEWseq_PGSB_v1	transcript	732846504	732850236	.	+	.	NA	gene_id	TRIDC2AG072490	transcript_id	TRIDC2AG072490.1	confidence_class	HC_G	EamA-like transporter family
chr2A	WEWseq_PGSB_v1	transcript	732846509	732850276	.	+	.	NA	gene_id	TRIDC2AG072490	transcript_id	TRIDC2AG072490.2	confidence_class	HC_G	EamA-like transporter family
chr2A	WEWseq_PGSB_v1	transcript	732846509	732850276	.	+	.	NA	gene_id	TRIDC2AG072490	transcript_id	TRIDC2AG072490.3	confidence_class	HC_G	EamA-like transporter family
chr2A	WEWseq_PGSB_v1	transcript	732846889	732849291	.	+	.	NA	gene_id	TRIDC2AG072490	transcript_id	TRIDC2AG072490.4	confidence_class	HC_G	EamA-like transporter family
chr2A	WEWseq_PGSB_v1	transcript	732846889	732849412	.	+	.	NA	gene_id	TRIDC2AG072490	transcript_id	TRIDC2AG072490.5	confidence_class	HC_G	EamA-like transporter family
chr2A	WEWseq_PGSB_v1	transcript	732846900	732850232	.	+	.	NA	gene_id	TRIDC2AG072490	transcript_id	TRIDC2AG072490.6	confidence_class	HC_G	EamA-like transporter family
chr2A	WEWseq_PGSB_v1	transcript	732847655	732848982	.	+	.	NA	gene_id	TRIDC2AG072490	transcript_id	TRIDC2AG072490.7	confidence_class	HC_G	EamA-like transporter family
chr2A	WEWseq_PGSB_v1	transcript	732856594	732858155	.	-	.	NA	gene_id	TRIDC2AG072500	transcript_id	TRIDC2AG072500.1	confidence_class	HC_G	L-tyrosine decarboxylase
chr2A	WEWseq_PGSB_v1	transcript	732858625	732861494	.	-	.	NA	gene_id	TRIDC2AG072510	transcript_id	TRIDC2AG072510.1	confidence_class	HC_G	L-tyrosine decarboxylase
chr2A	WEWseq_PGSB_v1	transcript	732859392	732861494	.	-	.	NA	gene_id	TRIDC2AG072510	transcript_id	TRIDC2AG072510.2	confidence_class	HC_G	L-tyrosine decarboxylase
chr2A	WEWseq_PGSB_v1	transcript	732859815	732861494	.	-	.	NA	gene_id	TRIDC2AG072510	transcript_id	TRIDC2AG072510.3	confidence_class	HC_G	L-tyrosine decarboxylase
chr2A	WEWseq_PGSB_v1	transcript	732859962	732861494	.	-	.	NA	gene_id	TRIDC2AG072510	transcript_id	TRIDC2AG072510.4	confidence_class	HC_G	L-tyrosine decarboxylase
chr2A	WEWseq_PGSB_v1	transcript	732975704	732976488	.	-	.	NA	gene_id	TRIDC2AG072520	transcript_id	TRIDC2AG072520.1	confidence_class	HC_G	Putative methyltransferase family protein
chr2A	WEWseq_PGSB_v1	transcript	732975712	732976467	.	-	.	NA	gene_id	TRIDC2AG072520	transcript_id	TRIDC2AG072520.2	confidence_class	HC_G	Putative methyltransferase family protein
chr2A	WEWseq_PGSB_v1	transcript	732975799	732976464	.	-	.	NA	gene_id	TRIDC2AG072520	transcript_id	TRIDC2AG072520.3	confidence_class	HC_G	Putative methyltransferase family protein
chr2A	WEWseq_PGSB_v1	transcript	732979426	732980738	.	-	.	NA	gene_id	TRIDC2AG072530	transcript_id	TRIDC2AG072530.1	confidence_class	HC_G	CRIB domain-containing protein RIC7
chr2A	WEWseq_PGSB_v1	transcript	733068677	733069316	.	+	.	NA	gene_id	TRIDC2AG072540	transcript_id	TRIDC2AG072540.1	confidence_class	HC_G	DNA-binding WRKY
chr2A	WEWseq_PGSB_v1	transcript	733069232	733069468	.	-	.	NA	gene_id	TRIDC2AG072550	transcript_id	TRIDC2AG072550.1	confidence_class	LC_u	undescribed protein
chr2A	WEWseq_PGSB_v1	transcript	733077548	733086333	.	-	.	NA	gene_id	TRIDC2AG072560	transcript_id	TRIDC2AG072560.1	confidence_class	HC_G	Clustered mitochondria protein
chr2A	WEWseq_PGSB_v1	transcript	733077559	733080772	.	-	.	NA	gene_id	TRIDC2AG072560	transcript_id	TRIDC2AG072560.2	confidence_class	HC_G	Clustered mitochondria protein
chr2A	WEWseq_PGSB_v1	transcript	733077636	733086295	.	-	.	NA	gene_id	TRIDC2AG072560	transcript_id	TRIDC2AG072560.3	confidence_class	HC_G	Clustered mitochondria protein
chr2A	WEWseq_PGSB_v1	transcript	733077636	733086295	.	-	.	NA	gene_id	TRIDC2AG072560	transcript_id	TRIDC2AG072560.4	confidence_class	HC_G	Clustered mitochondria protein
chr2A	WEWseq_PGSB_v1	transcript	733077725	733085057	.	-	.	NA	gene_id	TRIDC2AG072560	transcript_id	TRIDC2AG072560.5	confidence_class	HC_G	Clustered mitochondria protein
chr2A	WEWseq_PGSB_v1	transcript	733077749	733086258	.	-	.	NA	gene_id	TRIDC2AG072560	transcript_id	TRIDC2AG072560.6	confidence_class	HC_G	Clustered mitochondria protein
chr2A	WEWseq_PGSB_v1	transcript	733077930	733089337	.	-	.	NA	gene_id	TRIDC2AG072560	transcript_id	TRIDC2AG072560.7	confidence_class	HC_G	Clustered mitochondria protein
chr2A	WEWseq_PGSB_v1	transcript	733077930	733089337	.	-	.	NA	gene_id	TRIDC2AG072560	transcript_id	TRIDC2AG072560.8	confidence_class	HC_G	Clustered mitochondria protein
chr2A	WEWseq_PGSB_v1	transcript	733079550	733086320	.	-	.	NA	gene_id	TRIDC2AG072560	transcript_id	TRIDC2AG072560.10	confidence_class	HC_G	Clustered mitochondria protein
chr2A	WEWseq_PGSB_v1	transcript	733079550	733086323	.	-	.	NA	gene_id	TRIDC2AG072560	transcript_id	TRIDC2AG072560.11	confidence_class	HC_G	Clustered mitochondria protein
chr2A	WEWseq_PGSB_v1	transcript	733079550	733086324	.	-	.	NA	gene_id	TRIDC2AG072560	transcript_id	TRIDC2AG072560.12	confidence_class	HC_G	Clustered mitochondria protein
chr2A	WEWseq_PGSB_v1	transcript	733079550	733086324	.	-	.	NA	gene_id	TRIDC2AG072560	transcript_id	TRIDC2AG072560.13	confidence_class	HC_G	Clustered mitochondria protein
chr2A	WEWseq_PGSB_v1	transcript	733079550	733086423	.	-	.	NA	gene_id	TRIDC2AG072560	transcript_id	TRIDC2AG072560.14	confidence_class	HC_G	Clustered mitochondria protein
chr2A	WEWseq_PGSB_v1	transcript	733079550	733086423	.	-	.	NA	gene_id	TRIDC2AG072560	transcript_id	TRIDC2AG072560.15	confidence_class	HC_G	Clustered mitochondria protein
chr2A	WEWseq_PGSB_v1	transcript	733079550	733086315	.	-	.	NA	gene_id	TRIDC2AG072560	transcript_id	TRIDC2AG072560.9	confidence_class	HC_G	Clustered mitochondria protein
chr2A	WEWseq_PGSB_v1	transcript	733082195	733086315	.	-	.	NA	gene_id	TRIDC2AG072560	transcript_id	TRIDC2AG072560.16	confidence_class	HC_G	Clustered mitochondria protein
chr2A	WEWseq_PGSB_v1	transcript	733086420	733090221	.	-	.	NA	gene_id	TRIDC2AG072560	transcript_id	TRIDC2AG072560.17	confidence_class	HC_G	Clustered mitochondria protein
chr2A	WEWseq_PGSB_v1	transcript	733095868	733099832	.	-	.	NA	gene_id	TRIDC2AG072570	transcript_id	TRIDC2AG072570.1	confidence_class	HC_G	Synaptotagmin-5
chr2A	WEWseq_PGSB_v1	transcript	733095880	733100592	.	-	.	NA	gene_id	TRIDC2AG072570	transcript_id	TRIDC2AG072570.2	confidence_class	HC_G	Synaptotagmin-5
chr2A	WEWseq_PGSB_v1	transcript	733096701	733100509	.	-	.	NA	gene_id	TRIDC2AG072570	transcript_id	TRIDC2AG072570.3	confidence_class	HC_G	Synaptotagmin-5
chr2A	WEWseq_PGSB_v1	transcript	733096702	733096985	.	-	.	NA	gene_id	TRIDC2AG072570	transcript_id	TRIDC2AG072570.4	confidence_class	HC_G	Synaptotagmin-5
chr2A	WEWseq_PGSB_v1	transcript	733096702	733099621	.	-	.	NA	gene_id	TRIDC2AG072570	transcript_id	TRIDC2AG072570.5	confidence_class	HC_G	Synaptotagmin-5
chr2A	WEWseq_PGSB_v1	transcript	733096702	733100536	.	-	.	NA	gene_id	TRIDC2AG072570	transcript_id	TRIDC2AG072570.6	confidence_class	HC_G	Synaptotagmin-5
chr2A	WEWseq_PGSB_v1	transcript	733096702	733100548	.	-	.	NA	gene_id	TRIDC2AG072570	transcript_id	TRIDC2AG072570.7	confidence_class	HC_G	Synaptotagmin-5
chr2A	WEWseq_PGSB_v1	transcript	733096703	733100958	.	-	.	NA	gene_id	TRIDC2AG072570	transcript_id	TRIDC2AG072570.8	confidence_class	HC_G	Synaptotagmin-5
chr2A	WEWseq_PGSB_v1	transcript	733097153	733100522	.	-	.	NA	gene_id	TRIDC2AG072570	transcript_id	TRIDC2AG072570.9	confidence_class	HC_G	Synaptotagmin-5
chr2A	WEWseq_PGSB_v1	transcript	733100759	733101042	.	-	.	NA	gene_id	TRIDC2AG072570	transcript_id	TRIDC2AG072570.10	confidence_class	HC_G	Synaptotagmin-5
chr2A	WEWseq_PGSB_v1	transcript	733172392	733175916	.	+	.	NA	gene_id	TRIDC2AG072580	transcript_id	TRIDC2AG072580.1	confidence_class	LC_U	unknown function
chr2A	WEWseq_PGSB_v1	transcript	733248595	733250236	.	+	.	NA	gene_id	TRIDC2AG072590	transcript_id	TRIDC2AG072590.1	confidence_class	HC_G	SKIP interacting protein 16
chr2A	WEWseq_PGSB_v1	transcript	733527041	733528052	.	+	.	NA	gene_id	TRIDC2AG072600	transcript_id	TRIDC2AG072600.1	confidence_class	LC_u	undescribed protein
chr2A	WEWseq_PGSB_v1	transcript	733532005	733534566	.	-	.	NA	gene_id	TRIDC2AG072610	transcript_id	TRIDC2AG072610.1	confidence_class	HC_G	chloride channel C
chr2A	WEWseq_PGSB_v1	transcript	733532048	733534961	.	-	.	NA	gene_id	TRIDC2AG072610	transcript_id	TRIDC2AG072610.2	confidence_class	HC_G	chloride channel C
chr2A	WEWseq_PGSB_v1	transcript	733532213	733535391	.	-	.	NA	gene_id	TRIDC2AG072610	transcript_id	TRIDC2AG072610.3	confidence_class	HC_G	chloride channel C
chr2A	WEWseq_PGSB_v1	transcript	733532346	733536383	.	-	.	NA	gene_id	TRIDC2AG072610	transcript_id	TRIDC2AG072610.4	confidence_class	HC_G	chloride channel C
chr2A	WEWseq_PGSB_v1	transcript	733532381	733536872	.	-	.	NA	gene_id	TRIDC2AG072610	transcript_id	TRIDC2AG072610.5	confidence_class	HC_G	chloride channel C
chr2A	WEWseq_PGSB_v1	transcript	733536986	733537609	.	+	.	NA	gene_id	TRIDC2AG072620	transcript_id	TRIDC2AG072620.1	confidence_class	LC_u	undescribed protein
chr2A	WEWseq_PGSB_v1	transcript	733538141	733538749	.	-	.	NA	gene_id	TRIDC2AG072630	transcript_id	TRIDC2AG072630.1	confidence_class	LC_u	undescribed protein
chr2A	WEWseq_PGSB_v1	transcript	733538938	733540134	.	+	.	NA	gene_id	TRIDC2AG072640	transcript_id	TRIDC2AG072640.1	confidence_class	LC_u	undescribed protein
chr2A	WEWseq_PGSB_v1	transcript	733559350	733560936	.	-	.	NA	gene_id	TRIDC2AG072650	transcript_id	TRIDC2AG072650.1	confidence_class	HC_G	Heavy metal-associated domain containing protein, expressed
chr2A	WEWseq_PGSB_v1	transcript	733559367	733560903	.	-	.	NA	gene_id	TRIDC2AG072650	transcript_id	TRIDC2AG072650.2	confidence_class	HC_G	Heavy metal-associated domain containing protein, expressed
chr2A	WEWseq_PGSB_v1	transcript	733762176	733763235	.	-	.	NA	gene_id	TRIDC2AG072660	transcript_id	TRIDC2AG072660.1	confidence_class	LC_U	unknown function
chr2A	WEWseq_PGSB_v1	transcript	733776864	733777661	.	+	.	NA	gene_id	TRIDC2AG072670	transcript_id	TRIDC2AG072670.1	confidence_class	LC_u	undescribed protein
chr2A	WEWseq_PGSB_v1	transcript	734001236	734001618	.	-	.	NA	gene_id	TRIDC2AG072680	transcript_id	TRIDC2AG072680.1	confidence_class	LC_u	undescribed protein
chr2A	WEWseq_PGSB_v1	transcript	734001282	734002540	.	+	.	NA	gene_id	TRIDC2AG072690	transcript_id	TRIDC2AG072690.1	confidence_class	LC_u	undescribed protein
chr2A	WEWseq_PGSB_v1	transcript	734001282	734004764	.	-	.	NA	gene_id	TRIDC2AG072680	transcript_id	TRIDC2AG072680.2	confidence_class	LC_u	undescribed protein
chr2A	WEWseq_PGSB_v1	transcript	734001282	734004764	.	-	.	NA	gene_id	TRIDC2AG072680	transcript_id	TRIDC2AG072680.3	confidence_class	LC_u	undescribed protein
chr2A	WEWseq_PGSB_v1	transcript	734001292	734004759	.	-	.	NA	gene_id	TRIDC2AG072680	transcript_id	TRIDC2AG072680.4	confidence_class	LC_u	undescribed protein
chr2A	WEWseq_PGSB_v1	transcript	734001292	734004759	.	-	.	NA	gene_id	TRIDC2AG072680	transcript_id	TRIDC2AG072680.5	confidence_class	LC_u	undescribed protein
chr2A	WEWseq_PGSB_v1	transcript	734001331	734004788	.	-	.	NA	gene_id	TRIDC2AG072680	transcript_id	TRIDC2AG072680.6	confidence_class	LC_u	undescribed protein
chr2A	WEWseq_PGSB_v1	transcript	734001341	734004760	.	-	.	NA	gene_id	TRIDC2AG072680	transcript_id	TRIDC2AG072680.7	confidence_class	LC_u	undescribed protein
chr2A	WEWseq_PGSB_v1	transcript	734001714	734004798	.	-	.	NA	gene_id	TRIDC2AG072680	transcript_id	TRIDC2AG072680.8	confidence_class	LC_u	undescribed protein
chr2A	WEWseq_PGSB_v1	transcript	734001724	734004745	.	-	.	NA	gene_id	TRIDC2AG072680	transcript_id	TRIDC2AG072680.9	confidence_class	LC_u	undescribed protein
chr2A	WEWseq_PGSB_v1	transcript	734002784	734004759	.	-	.	NA	gene_id	TRIDC2AG072680	transcript_id	TRIDC2AG072680.10	confidence_class	LC_u	undescribed protein
chr2A	WEWseq_PGSB_v1	transcript	734002834	734004551	.	-	.	NA	gene_id	TRIDC2AG072680	transcript_id	TRIDC2AG072680.11	confidence_class	LC_u	undescribed protein
chr2A	WEWseq_PGSB_v1	transcript	734031267	734033207	.	+	.	NA	gene_id	TRIDC2AG072700	transcript_id	TRIDC2AG072700.1	confidence_class	HC_G	Haloalkane dehalogenase 2
chr2A	WEWseq_PGSB_v1	transcript	734031288	734035516	.	+	.	NA	gene_id	TRIDC2AG072700	transcript_id	TRIDC2AG072700.2	confidence_class	HC_G	Haloalkane dehalogenase 2
chr2A	WEWseq_PGSB_v1	transcript	734031299	734035189	.	+	.	NA	gene_id	TRIDC2AG072700	transcript_id	TRIDC2AG072700.3	confidence_class	HC_G	Haloalkane dehalogenase 2
chr2A	WEWseq_PGSB_v1	transcript	734031448	734035676	.	+	.	NA	gene_id	TRIDC2AG072700	transcript_id	TRIDC2AG072700.4	confidence_class	HC_G	Haloalkane dehalogenase 2
chr2A	WEWseq_PGSB_v1	transcript	734031504	734035667	.	+	.	NA	gene_id	TRIDC2AG072700	transcript_id	TRIDC2AG072700.5	confidence_class	HC_G	Haloalkane dehalogenase 2
chr2A	WEWseq_PGSB_v1	transcript	734031551	734035606	.	+	.	NA	gene_id	TRIDC2AG072700	transcript_id	TRIDC2AG072700.6	confidence_class	HC_G	Haloalkane dehalogenase 2
chr2A	WEWseq_PGSB_v1	transcript	734033554	734035564	.	+	.	NA	gene_id	TRIDC2AG072700	transcript_id	TRIDC2AG072700.7	confidence_class	HC_G	Haloalkane dehalogenase 2
chr2A	WEWseq_PGSB_v1	transcript	734033942	734035667	.	+	.	NA	gene_id	TRIDC2AG072700	transcript_id	TRIDC2AG072700.8	confidence_class	HC_G	Haloalkane dehalogenase 2
chr2A	WEWseq_PGSB_v1	transcript	734036696	734037091	.	+	.	NA	gene_id	TRIDC2AG072710	transcript_id	TRIDC2AG072710.1	confidence_class	HC_G	unknown function
chr2A	WEWseq_PGSB_v1	transcript	734042109	734043214	.	+	.	NA	gene_id	TRIDC2AG072720	transcript_id	TRIDC2AG072720.1	confidence_class	HC_G	Bifunctional inhibitor/lipid-transfer protein/seed storage 2S albumin superfamily protein
chr2A	WEWseq_PGSB_v1	transcript	734042117	734042403	.	-	.	NA	gene_id	TRIDC2AG072730	transcript_id	TRIDC2AG072730.1	confidence_class	LC_u	undescribed protein
chr2A	WEWseq_PGSB_v1	transcript	734042438	734043112	.	+	.	NA	gene_id	TRIDC2AG072720	transcript_id	TRIDC2AG072720.2	confidence_class	HC_G	Bifunctional inhibitor/lipid-transfer protein/seed storage 2S albumin superfamily protein
chr2A	WEWseq_PGSB_v1	transcript	734042623	734043449	.	+	.	NA	gene_id	TRIDC2AG072720	transcript_id	TRIDC2AG072720.3	confidence_class	HC_G	Bifunctional inhibitor/lipid-transfer protein/seed storage 2S albumin superfamily protein
chr2A	WEWseq_PGSB_v1	transcript	734439661	734442820	.	-	.	NA	gene_id	TRIDC2AG072740	transcript_id	TRIDC2AG072740.1	confidence_class	HC_G	CsAtPR5
chr2A	WEWseq_PGSB_v1	transcript	734606648	734609598	.	-	.	NA	gene_id	TRIDC2AG072750	transcript_id	TRIDC2AG072750.1	confidence_class	HC_G	CsAtPR5
chr2A	WEWseq_PGSB_v1	transcript	734609382	734611994	.	-	.	NA	gene_id	TRIDC2AG072750	transcript_id	TRIDC2AG072750.2	confidence_class	HC_G	CsAtPR5
chr2A	WEWseq_PGSB_v1	transcript	734609386	734612568	.	-	.	NA	gene_id	TRIDC2AG072750	transcript_id	TRIDC2AG072750.3	confidence_class	HC_G	CsAtPR5
chr2A	WEWseq_PGSB_v1	transcript	734701185	734701977	.	-	.	NA	gene_id	TRIDC2AG072760	transcript_id	TRIDC2AG072760.1	confidence_class	HC_G	NEDD8 ultimate buster 1
chr2A	WEWseq_PGSB_v1	transcript	734701359	734706997	.	-	.	NA	gene_id	TRIDC2AG072760	transcript_id	TRIDC2AG072760.2	confidence_class	HC_G	NEDD8 ultimate buster 1
chr2A	WEWseq_PGSB_v1	transcript	734701383	734707015	.	-	.	NA	gene_id	TRIDC2AG072760	transcript_id	TRIDC2AG072760.3	confidence_class	HC_G	NEDD8 ultimate buster 1
chr2A	WEWseq_PGSB_v1	transcript	734701464	734707016	.	-	.	NA	gene_id	TRIDC2AG072760	transcript_id	TRIDC2AG072760.4	confidence_class	HC_G	NEDD8 ultimate buster 1
chr2A	WEWseq_PGSB_v1	transcript	734701566	734707314	.	-	.	NA	gene_id	TRIDC2AG072760	transcript_id	TRIDC2AG072760.5	confidence_class	HC_G	NEDD8 ultimate buster 1
chr2A	WEWseq_PGSB_v1	transcript	734701569	734707314	.	-	.	NA	gene_id	TRIDC2AG072760	transcript_id	TRIDC2AG072760.6	confidence_class	HC_G	NEDD8 ultimate buster 1
chr2A	WEWseq_PGSB_v1	transcript	734701578	734707338	.	-	.	NA	gene_id	TRIDC2AG072760	transcript_id	TRIDC2AG072760.7	confidence_class	HC_G	NEDD8 ultimate buster 1
chr2A	WEWseq_PGSB_v1	transcript	734703083	734704002	.	+	.	NA	gene_id	TRIDC2AG072770	transcript_id	TRIDC2AG072770.1	confidence_class	HC_G	Pectin methylesterase inhibitor
chr2A	WEWseq_PGSB_v1	transcript	734714694	734722075	.	-	.	NA	gene_id	TRIDC2AG072780	transcript_id	TRIDC2AG072780.1	confidence_class	HC_G	thymidylate synthase 2
chr2A	WEWseq_PGSB_v1	transcript	734714801	734722064	.	-	.	NA	gene_id	TRIDC2AG072780	transcript_id	TRIDC2AG072780.2	confidence_class	HC_G	thymidylate synthase 2
chr2A	WEWseq_PGSB_v1	transcript	734714839	734722080	.	-	.	NA	gene_id	TRIDC2AG072780	transcript_id	TRIDC2AG072780.3	confidence_class	HC_G	thymidylate synthase 2
chr2A	WEWseq_PGSB_v1	transcript	734714854	734721554	.	-	.	NA	gene_id	TRIDC2AG072780	transcript_id	TRIDC2AG072780.4	confidence_class	HC_G	thymidylate synthase 2
chr2A	WEWseq_PGSB_v1	transcript	734714854	734722082	.	-	.	NA	gene_id	TRIDC2AG072780	transcript_id	TRIDC2AG072780.5	confidence_class	HC_G	thymidylate synthase 2
chr2A	WEWseq_PGSB_v1	transcript	734714877	734721086	.	-	.	NA	gene_id	TRIDC2AG072780	transcript_id	TRIDC2AG072780.6	confidence_class	HC_G	thymidylate synthase 2
chr2A	WEWseq_PGSB_v1	transcript	734714880	734722045	.	-	.	NA	gene_id	TRIDC2AG072780	transcript_id	TRIDC2AG072780.7	confidence_class	HC_G	thymidylate synthase 2
chr2A	WEWseq_PGSB_v1	transcript	734714957	734720889	.	-	.	NA	gene_id	TRIDC2AG072780	transcript_id	TRIDC2AG072780.8	confidence_class	HC_G	thymidylate synthase 2
chr2A	WEWseq_PGSB_v1	transcript	734715055	734720808	.	-	.	NA	gene_id	TRIDC2AG072780	transcript_id	TRIDC2AG072780.9	confidence_class	HC_G	thymidylate synthase 2
chr2A	WEWseq_PGSB_v1	transcript	734722390	734724645	.	+	.	NA	gene_id	TRIDC2AG072790	transcript_id	TRIDC2AG072790.1	confidence_class	HC_G	Autophagy-related protein 101
chr2A	WEWseq_PGSB_v1	transcript	734722390	734724675	.	+	.	NA	gene_id	TRIDC2AG072790	transcript_id	TRIDC2AG072790.2	confidence_class	HC_G	Autophagy-related protein 101
chr2A	WEWseq_PGSB_v1	transcript	734722390	734724675	.	+	.	NA	gene_id	TRIDC2AG072790	transcript_id	TRIDC2AG072790.3	confidence_class	HC_G	Autophagy-related protein 101
chr2A	WEWseq_PGSB_v1	transcript	734722395	734724390	.	+	.	NA	gene_id	TRIDC2AG072790	transcript_id	TRIDC2AG072790.4	confidence_class	HC_G	Autophagy-related protein 101
chr2A	WEWseq_PGSB_v1	transcript	734722588	734724298	.	-	.	NA	gene_id	TRIDC2AG072800	transcript_id	TRIDC2AG072800.1	confidence_class	LC_u	undescribed protein
chr2A	WEWseq_PGSB_v1	transcript	734722761	734724645	.	+	.	NA	gene_id	TRIDC2AG072790	transcript_id	TRIDC2AG072790.5	confidence_class	HC_G	Autophagy-related protein 101
chr2A	WEWseq_PGSB_v1	transcript	734722984	734724298	.	+	.	NA	gene_id	TRIDC2AG072790	transcript_id	TRIDC2AG072790.6	confidence_class	HC_G	Autophagy-related protein 101
chr2A	WEWseq_PGSB_v1	transcript	734722992	734724121	.	+	.	NA	gene_id	TRIDC2AG072790	transcript_id	TRIDC2AG072790.7	confidence_class	HC_G	Autophagy-related protein 101
chr2A	WEWseq_PGSB_v1	transcript	734722992	734724339	.	+	.	NA	gene_id	TRIDC2AG072790	transcript_id	TRIDC2AG072790.8	confidence_class	HC_G	Autophagy-related protein 101
chr2A	WEWseq_PGSB_v1	transcript	734723526	734724612	.	+	.	NA	gene_id	TRIDC2AG072790	transcript_id	TRIDC2AG072790.9	confidence_class	HC_G	Autophagy-related protein 101
chr2A	WEWseq_PGSB_v1	transcript	734743461	734744797	.	+	.	NA	gene_id	TRIDC2AG072810	transcript_id	TRIDC2AG072810.1	confidence_class	LC_TE	unknown function
chr2A	WEWseq_PGSB_v1	transcript	734744569	734745018	.	+	.	NA	gene_id	TRIDC2AG072810	transcript_id	TRIDC2AG072810.2	confidence_class	LC_TE	unknown function
chr2A	WEWseq_PGSB_v1	transcript	734834425	734834911	.	+	.	NA	gene_id	TRIDC2AG072820	transcript_id	TRIDC2AG072820.1	confidence_class	LC_u	undescribed protein
chr2A	WEWseq_PGSB_v1	transcript	735095619	735096658	.	-	.	NA	gene_id	TRIDC2AG072830	transcript_id	TRIDC2AG072830.1	confidence_class	LC_TE?	unknown function
chr2A	WEWseq_PGSB_v1	transcript	735120669	735121270	.	-	.	NA	gene_id	TRIDC2AG072840	transcript_id	TRIDC2AG072840.1	confidence_class	HC_U	unknown function
chr2A	WEWseq_PGSB_v1	transcript	735121001	735122719	.	-	.	NA	gene_id	TRIDC2AG072840	transcript_id	TRIDC2AG072840.2	confidence_class	HC_U	unknown function
chr2A	WEWseq_PGSB_v1	transcript	735121007	735123382	.	-	.	NA	gene_id	TRIDC2AG072840	transcript_id	TRIDC2AG072840.3	confidence_class	HC_U	unknown function
chr2A	WEWseq_PGSB_v1	transcript	735121395	735123370	.	-	.	NA	gene_id	TRIDC2AG072840	transcript_id	TRIDC2AG072840.4	confidence_class	HC_U	unknown function
chr2A	WEWseq_PGSB_v1	transcript	735121544	735123662	.	-	.	NA	gene_id	TRIDC2AG072840	transcript_id	TRIDC2AG072840.5	confidence_class	HC_U	unknown function
chr2A	WEWseq_PGSB_v1	transcript	735232744	735235581	.	-	.	NA	gene_id	TRIDC2AG072850	transcript_id	TRIDC2AG072850.1	confidence_class	HC_G	pentatricopeptide repeat 336
chr2A	WEWseq_PGSB_v1	transcript	735232943	735235578	.	-	.	NA	gene_id	TRIDC2AG072850	transcript_id	TRIDC2AG072850.2	confidence_class	HC_G	pentatricopeptide repeat 336
chr2A	WEWseq_PGSB_v1	transcript	735233247	735235581	.	-	.	NA	gene_id	TRIDC2AG072850	transcript_id	TRIDC2AG072850.3	confidence_class	HC_G	pentatricopeptide repeat 336
chr2A	WEWseq_PGSB_v1	transcript	735234866	735236232	.	-	.	NA	gene_id	TRIDC2AG072850	transcript_id	TRIDC2AG072850.4	confidence_class	HC_G	pentatricopeptide repeat 336
chr2A	WEWseq_PGSB_v1	transcript	735236441	735242705	.	-	.	NA	gene_id	TRIDC2AG072860	transcript_id	TRIDC2AG072860.1	confidence_class	HC_G	cyclic nucleotide gated channel 8
chr2A	WEWseq_PGSB_v1	transcript	735236511	735238200	.	-	.	NA	gene_id	TRIDC2AG072860	transcript_id	TRIDC2AG072860.2	confidence_class	HC_G	cyclic nucleotide gated channel 8
chr2A	WEWseq_PGSB_v1	transcript	735236512	735243151	.	-	.	NA	gene_id	TRIDC2AG072860	transcript_id	TRIDC2AG072860.3	confidence_class	HC_G	cyclic nucleotide gated channel 8
chr2A	WEWseq_PGSB_v1	transcript	735236518	735240791	.	-	.	NA	gene_id	TRIDC2AG072860	transcript_id	TRIDC2AG072860.4	confidence_class	HC_G	cyclic nucleotide gated channel 8
chr2A	WEWseq_PGSB_v1	transcript	735236669	735241500	.	-	.	NA	gene_id	TRIDC2AG072860	transcript_id	TRIDC2AG072860.5	confidence_class	HC_G	cyclic nucleotide gated channel 8
chr2A	WEWseq_PGSB_v1	transcript	735239105	735239489	.	+	.	NA	gene_id	TRIDC2AG072870	transcript_id	TRIDC2AG072870.1	confidence_class	LC_u	undescribed protein
chr2A	WEWseq_PGSB_v1	transcript	735239576	735242999	.	-	.	NA	gene_id	TRIDC2AG072860	transcript_id	TRIDC2AG072860.6	confidence_class	HC_G	cyclic nucleotide gated channel 8
chr2A	WEWseq_PGSB_v1	transcript	735260582	735261411	.	+	.	NA	gene_id	TRIDC2AG072880	transcript_id	TRIDC2AG072880.1	confidence_class	HC_U	Protein of unknown function (DUF674)
chr2A	WEWseq_PGSB_v1	transcript	735267265	735268789	.	-	.	NA	gene_id	TRIDC2AG072890	transcript_id	TRIDC2AG072890.1	confidence_class	LC_U	unknown function
chr2A	WEWseq_PGSB_v1	transcript	735276655	735277162	.	-	.	NA	gene_id	TRIDC2AG072900	transcript_id	TRIDC2AG072900.1	confidence_class	HC_G	2-oxoglutarate (2OG) and Fe(II)-dependent oxygenase superfamily protein
chr2A	WEWseq_PGSB_v1	transcript	735276864	735277337	.	-	.	NA	gene_id	TRIDC2AG072900	transcript_id	TRIDC2AG072900.2	confidence_class	HC_G	2-oxoglutarate (2OG) and Fe(II)-dependent oxygenase superfamily protein
chr2A	WEWseq_PGSB_v1	transcript	735277013	735278157	.	-	.	NA	gene_id	TRIDC2AG072900	transcript_id	TRIDC2AG072900.3	confidence_class	HC_G	2-oxoglutarate (2OG) and Fe(II)-dependent oxygenase superfamily protein
chr2A	WEWseq_PGSB_v1	transcript	735603279	735606438	.	+	.	NA	gene_id	TRIDC2AG072910	transcript_id	TRIDC2AG072910.1	confidence_class	LC_u	undescribed protein
chr2A	WEWseq_PGSB_v1	transcript	735603302	735607421	.	+	.	NA	gene_id	TRIDC2AG072910	transcript_id	TRIDC2AG072910.2	confidence_class	LC_u	undescribed protein
chr2A	WEWseq_PGSB_v1	transcript	735603308	735607524	.	+	.	NA	gene_id	TRIDC2AG072910	transcript_id	TRIDC2AG072910.3	confidence_class	LC_u	undescribed protein
chr2A	WEWseq_PGSB_v1	transcript	735603308	735607524	.	+	.	NA	gene_id	TRIDC2AG072910	transcript_id	TRIDC2AG072910.4	confidence_class	LC_u	undescribed protein
chr2A	WEWseq_PGSB_v1	transcript	735603314	735607538	.	+	.	NA	gene_id	TRIDC2AG072910	transcript_id	TRIDC2AG072910.5	confidence_class	LC_u	undescribed protein
chr2A	WEWseq_PGSB_v1	transcript	735603314	735607538	.	+	.	NA	gene_id	TRIDC2AG072910	transcript_id	TRIDC2AG072910.6	confidence_class	LC_u	undescribed protein
chr2A	WEWseq_PGSB_v1	transcript	735603481	735607435	.	+	.	NA	gene_id	TRIDC2AG072910	transcript_id	TRIDC2AG072910.7	confidence_class	LC_u	undescribed protein
chr2A	WEWseq_PGSB_v1	transcript	735603803	735607400	.	+	.	NA	gene_id	TRIDC2AG072910	transcript_id	TRIDC2AG072910.8	confidence_class	LC_u	undescribed protein
chr2A	WEWseq_PGSB_v1	transcript	735603803	735607400	.	+	.	NA	gene_id	TRIDC2AG072910	transcript_id	TRIDC2AG072910.9	confidence_class	LC_u	undescribed protein
chr2A	WEWseq_PGSB_v1	transcript	735639771	735644234	.	-	.	NA	gene_id	TRIDC2AG072920	transcript_id	TRIDC2AG072920.1	confidence_class	HC_G	3-oxoacyl-[acyl-carrier-protein] synthase 3
chr2A	WEWseq_PGSB_v1	transcript	735639878	735643432	.	-	.	NA	gene_id	TRIDC2AG072920	transcript_id	TRIDC2AG072920.2	confidence_class	HC_G	3-oxoacyl-[acyl-carrier-protein] synthase 3
chr2A	WEWseq_PGSB_v1	transcript	735639936	735641037	.	-	.	NA	gene_id	TRIDC2AG072920	transcript_id	TRIDC2AG072920.3	confidence_class	HC_G	3-oxoacyl-[acyl-carrier-protein] synthase 3
chr2A	WEWseq_PGSB_v1	transcript	735640288	735643575	.	-	.	NA	gene_id	TRIDC2AG072920	transcript_id	TRIDC2AG072920.4	confidence_class	HC_G	3-oxoacyl-[acyl-carrier-protein] synthase 3
chr2A	WEWseq_PGSB_v1	transcript	735640288	735643637	.	-	.	NA	gene_id	TRIDC2AG072920	transcript_id	TRIDC2AG072920.5	confidence_class	HC_G	3-oxoacyl-[acyl-carrier-protein] synthase 3
chr2A	WEWseq_PGSB_v1	transcript	735640442	735644220	.	-	.	NA	gene_id	TRIDC2AG072920	transcript_id	TRIDC2AG072920.6	confidence_class	HC_G	3-oxoacyl-[acyl-carrier-protein] synthase 3
chr2A	WEWseq_PGSB_v1	transcript	735648296	735652497	.	+	.	NA	gene_id	TRIDC2AG072930	transcript_id	TRIDC2AG072930.1	confidence_class	HC_G	Glutamyl-tRNA(Gln) amidotransferase subunit A
chr2A	WEWseq_PGSB_v1	transcript	735648311	735651848	.	+	.	NA	gene_id	TRIDC2AG072930	transcript_id	TRIDC2AG072930.2	confidence_class	HC_G	Glutamyl-tRNA(Gln) amidotransferase subunit A
chr2A	WEWseq_PGSB_v1	transcript	735648735	735652840	.	+	.	NA	gene_id	TRIDC2AG072930	transcript_id	TRIDC2AG072930.3	confidence_class	HC_G	Glutamyl-tRNA(Gln) amidotransferase subunit A
chr2A	WEWseq_PGSB_v1	transcript	735648763	735652861	.	+	.	NA	gene_id	TRIDC2AG072930	transcript_id	TRIDC2AG072930.4	confidence_class	HC_G	Glutamyl-tRNA(Gln) amidotransferase subunit A
chr2A	WEWseq_PGSB_v1	transcript	735648779	735652519	.	+	.	NA	gene_id	TRIDC2AG072930	transcript_id	TRIDC2AG072930.5	confidence_class	HC_G	Glutamyl-tRNA(Gln) amidotransferase subunit A
chr2A	WEWseq_PGSB_v1	transcript	735648779	735652822	.	+	.	NA	gene_id	TRIDC2AG072930	transcript_id	TRIDC2AG072930.6	confidence_class	HC_G	Glutamyl-tRNA(Gln) amidotransferase subunit A
chr2A	WEWseq_PGSB_v1	transcript	735652024	735652881	.	+	.	NA	gene_id	TRIDC2AG072930	transcript_id	TRIDC2AG072930.7	confidence_class	HC_G	Glutamyl-tRNA(Gln) amidotransferase subunit A
chr2A	WEWseq_PGSB_v1	transcript	735653588	735654004	.	-	.	NA	gene_id	TRIDC2AG072940	transcript_id	TRIDC2AG072940.1	confidence_class	HC_G	V-type ATP synthase subunit D
chr2A	WEWseq_PGSB_v1	transcript	735653717	735658498	.	-	.	NA	gene_id	TRIDC2AG072940	transcript_id	TRIDC2AG072940.2	confidence_class	HC_G	V-type ATP synthase subunit D
chr2A	WEWseq_PGSB_v1	transcript	735657682	735658518	.	-	.	NA	gene_id	TRIDC2AG072940	transcript_id	TRIDC2AG072940.3	confidence_class	HC_G	V-type ATP synthase subunit D
chr2A	WEWseq_PGSB_v1	transcript	735657706	735658518	.	-	.	NA	gene_id	TRIDC2AG072940	transcript_id	TRIDC2AG072940.4	confidence_class	HC_G	V-type ATP synthase subunit D
chr2A	WEWseq_PGSB_v1	transcript	735798659	735800318	.	-	.	NA	gene_id	TRIDC2AG072950	transcript_id	TRIDC2AG072950.1	confidence_class	HC_G	Cytochrome P450 superfamily protein
chr2A	WEWseq_PGSB_v1	transcript	735798659	735800327	.	-	.	NA	gene_id	TRIDC2AG072950	transcript_id	TRIDC2AG072950.2	confidence_class	HC_G	Cytochrome P450 superfamily protein
chr2A	WEWseq_PGSB_v1	transcript	735798659	735800346	.	-	.	NA	gene_id	TRIDC2AG072950	transcript_id	TRIDC2AG072950.3	confidence_class	HC_G	Cytochrome P450 superfamily protein
chr2A	WEWseq_PGSB_v1	transcript	735864885	735865803	.	-	.	NA	gene_id	TRIDC2AG072960	transcript_id	TRIDC2AG072960.1	confidence_class	LC_u	undescribed protein
chr2A	WEWseq_PGSB_v1	transcript	735925216	735929323	.	-	.	NA	gene_id	TRIDC2AG072970	transcript_id	TRIDC2AG072970.1	confidence_class	HC_G	cullin 3
chr2A	WEWseq_PGSB_v1	transcript	735925527	735927704	.	-	.	NA	gene_id	TRIDC2AG072970	transcript_id	TRIDC2AG072970.2	confidence_class	HC_G	cullin 3
chr2A	WEWseq_PGSB_v1	transcript	735925527	735927717	.	-	.	NA	gene_id	TRIDC2AG072970	transcript_id	TRIDC2AG072970.3	confidence_class	HC_G	cullin 3
chr2A	WEWseq_PGSB_v1	transcript	735925527	735930866	.	-	.	NA	gene_id	TRIDC2AG072970	transcript_id	TRIDC2AG072970.4	confidence_class	HC_G	cullin 3
chr2A	WEWseq_PGSB_v1	transcript	735925527	735931076	.	-	.	NA	gene_id	TRIDC2AG072970	transcript_id	TRIDC2AG072970.5	confidence_class	HC_G	cullin 3
chr2A	WEWseq_PGSB_v1	transcript	735928558	735930104	.	+	.	NA	gene_id	TRIDC2AG072980	transcript_id	TRIDC2AG072980.1	confidence_class	LC_u	undescribed protein
chr2A	WEWseq_PGSB_v1	transcript	735930708	735931027	.	-	.	NA	gene_id	TRIDC2AG072970	transcript_id	TRIDC2AG072970.6	confidence_class	HC_G	cullin 3
chr2A	WEWseq_PGSB_v1	transcript	735934313	735936050	.	-	.	NA	gene_id	TRIDC2AG072990	transcript_id	TRIDC2AG072990.1	confidence_class	LC_TE	unknown function
chr2A	WEWseq_PGSB_v1	transcript	735940331	735940901	.	+	.	NA	gene_id	TRIDC2AG073000	transcript_id	TRIDC2AG073000.1	confidence_class	LC_u	undescribed protein
chr2A	WEWseq_PGSB_v1	transcript	736095705	736096538	.	+	.	NA	gene_id	TRIDC2AG073010	transcript_id	TRIDC2AG073010.1	confidence_class	HC_G	S-norcoclaurine synthase 2
chr2A	WEWseq_PGSB_v1	transcript	736138674	736139078	.	-	.	NA	gene_id	TRIDC2AG073020	transcript_id	TRIDC2AG073020.1	confidence_class	HC_G	beta glucosidase 42
chr2A	WEWseq_PGSB_v1	transcript	736161118	736164042	.	-	.	NA	gene_id	TRIDC2AG073030	transcript_id	TRIDC2AG073030.1	confidence_class	HC_G	beta glucosidase 17
chr2A	WEWseq_PGSB_v1	transcript	736161118	736164042	.	-	.	NA	gene_id	TRIDC2AG073030	transcript_id	TRIDC2AG073030.2	confidence_class	HC_G	beta glucosidase 17
chr2A	WEWseq_PGSB_v1	transcript	736161306	736166206	.	-	.	NA	gene_id	TRIDC2AG073030	transcript_id	TRIDC2AG073030.3	confidence_class	HC_G	beta glucosidase 17
chr2A	WEWseq_PGSB_v1	transcript	736161458	736164081	.	-	.	NA	gene_id	TRIDC2AG073030	transcript_id	TRIDC2AG073030.4	confidence_class	HC_G	beta glucosidase 17
chr2A	WEWseq_PGSB_v1	transcript	736614539	736618591	.	+	.	NA	gene_id	TRIDC2AG073040	transcript_id	TRIDC2AG073040.1	confidence_class	LC_U	unknown function
chr2A	WEWseq_PGSB_v1	transcript	736614539	736618591	.	+	.	NA	gene_id	TRIDC2AG073040	transcript_id	TRIDC2AG073040.2	confidence_class	LC_U	unknown function
chr2A	WEWseq_PGSB_v1	transcript	736616068	736618575	.	+	.	NA	gene_id	TRIDC2AG073040	transcript_id	TRIDC2AG073040.3	confidence_class	LC_U	unknown function
chr2A	WEWseq_PGSB_v1	transcript	736626002	736630280	.	-	.	NA	gene_id	TRIDC2AG073050	transcript_id	TRIDC2AG073050.1	confidence_class	LC_u	undescribed protein
chr2A	WEWseq_PGSB_v1	transcript	736626490	736630320	.	+	.	NA	gene_id	TRIDC2AG073060	transcript_id	TRIDC2AG073060.1	confidence_class	LC_u	undescribed protein
chr2A	WEWseq_PGSB_v1	transcript	736629548	736630294	.	-	.	NA	gene_id	TRIDC2AG073050	transcript_id	TRIDC2AG073050.2	confidence_class	LC_u	undescribed protein
chr2A	WEWseq_PGSB_v1	transcript	736635452	736864035	.	-	.	NA	gene_id	TRIDC2AG073070	transcript_id	TRIDC2AG073070.1	confidence_class	HC_G	Microtubule-associated protein RP/EB family member 1A
chr2A	WEWseq_PGSB_v1	transcript	736641538	736642338	.	+	.	NA	gene_id	TRIDC2AG073080	transcript_id	TRIDC2AG073080.1	confidence_class	LC_U	unknown function
chr2A	WEWseq_PGSB_v1	transcript	736826268	736828423	.	-	.	NA	gene_id	TRIDC2AG073090	transcript_id	TRIDC2AG073090.1	confidence_class	LC_u	undescribed protein
chr2A	WEWseq_PGSB_v1	transcript	736860701	736864226	.	-	.	NA	gene_id	TRIDC2AG073070	transcript_id	TRIDC2AG073070.2	confidence_class	HC_G	Microtubule-associated protein RP/EB family member 1A
chr2A	WEWseq_PGSB_v1	transcript	736860748	736862122	.	-	.	NA	gene_id	TRIDC2AG073070	transcript_id	TRIDC2AG073070.3	confidence_class	HC_G	Microtubule-associated protein RP/EB family member 1A
chr2A	WEWseq_PGSB_v1	transcript	736860779	736863949	.	-	.	NA	gene_id	TRIDC2AG073070	transcript_id	TRIDC2AG073070.4	confidence_class	HC_G	Microtubule-associated protein RP/EB family member 1A
chr2A	WEWseq_PGSB_v1	transcript	736860947	736864030	.	-	.	NA	gene_id	TRIDC2AG073070	transcript_id	TRIDC2AG073070.5	confidence_class	HC_G	Microtubule-associated protein RP/EB family member 1A
chr2A	WEWseq_PGSB_v1	transcript	736887203	736887476	.	-	.	NA	gene_id	TRIDC2AG073100	transcript_id	TRIDC2AG073100.1	confidence_class	LC_u	undescribed protein
chr2A	WEWseq_PGSB_v1	transcript	736887542	736893460	.	+	.	NA	gene_id	TRIDC2AG073110	transcript_id	TRIDC2AG073110.1	confidence_class	HC_G	Lipid A export ATP-binding/permease protein MsbA
chr2A	WEWseq_PGSB_v1	transcript	736887554	736893527	.	+	.	NA	gene_id	TRIDC2AG073110	transcript_id	TRIDC2AG073110.2	confidence_class	HC_G	Lipid A export ATP-binding/permease protein MsbA
chr2A	WEWseq_PGSB_v1	transcript	736887560	736893527	.	+	.	NA	gene_id	TRIDC2AG073110	transcript_id	TRIDC2AG073110.3	confidence_class	HC_G	Lipid A export ATP-binding/permease protein MsbA
chr2A	WEWseq_PGSB_v1	transcript	736887727	736893752	.	+	.	NA	gene_id	TRIDC2AG073110	transcript_id	TRIDC2AG073110.4	confidence_class	HC_G	Lipid A export ATP-binding/permease protein MsbA
chr2A	WEWseq_PGSB_v1	transcript	736888773	736893059	.	+	.	NA	gene_id	TRIDC2AG073110	transcript_id	TRIDC2AG073110.5	confidence_class	HC_G	Lipid A export ATP-binding/permease protein MsbA
chr2A	WEWseq_PGSB_v1	transcript	736893305	736893754	.	+	.	NA	gene_id	TRIDC2AG073110	transcript_id	TRIDC2AG073110.6	confidence_class	HC_G	Lipid A export ATP-binding/permease protein MsbA
chr2A	WEWseq_PGSB_v1	transcript	736974958	736976370	.	+	.	NA	gene_id	TRIDC2AG073120	transcript_id	TRIDC2AG073120.1	confidence_class	HC_G	Transcription factor ILI1
chr2A	WEWseq_PGSB_v1	transcript	736975694	736976424	.	+	.	NA	gene_id	TRIDC2AG073120	transcript_id	TRIDC2AG073120.2	confidence_class	HC_G	Transcription factor ILI1
chr2A	WEWseq_PGSB_v1	transcript	736997003	736999394	.	+	.	NA	gene_id	TRIDC2AG073130	transcript_id	TRIDC2AG073130.1	confidence_class	HC_G	RNA-binding (RRM/RBD/RNP motifs) family protein
chr2A	WEWseq_PGSB_v1	transcript	736997289	736999394	.	+	.	NA	gene_id	TRIDC2AG073130	transcript_id	TRIDC2AG073130.2	confidence_class	HC_G	RNA-binding (RRM/RBD/RNP motifs) family protein
chr2A	WEWseq_PGSB_v1	transcript	736999643	737000018	.	-	.	NA	gene_id	TRIDC2AG073140	transcript_id	TRIDC2AG073140.1	confidence_class	HC_G	Glutaredoxin family protein
chr2A	WEWseq_PGSB_v1	transcript	736999864	737001216	.	-	.	NA	gene_id	TRIDC2AG073140	transcript_id	TRIDC2AG073140.2	confidence_class	HC_G	Glutaredoxin family protein
chr2A	WEWseq_PGSB_v1	transcript	737029855	737030268	.	+	.	NA	gene_id	TRIDC2AG073150	transcript_id	TRIDC2AG073150.1	confidence_class	HC_G	Cation/H(+) antiporter 15
chr2A	WEWseq_PGSB_v1	transcript	737029990	737032702	.	+	.	NA	gene_id	TRIDC2AG073150	transcript_id	TRIDC2AG073150.2	confidence_class	HC_G	Cation/H(+) antiporter 15
chr2A	WEWseq_PGSB_v1	transcript	737029990	737032726	.	+	.	NA	gene_id	TRIDC2AG073150	transcript_id	TRIDC2AG073150.3	confidence_class	HC_G	Cation/H(+) antiporter 15
chr2A	WEWseq_PGSB_v1	transcript	737051856	737052353	.	+	.	NA	gene_id	TRIDC2AG073160	transcript_id	TRIDC2AG073160.1	confidence_class	LC_u	undescribed protein
chr2A	WEWseq_PGSB_v1	transcript	737065542	737069073	.	-	.	NA	gene_id	TRIDC2AG073170	transcript_id	TRIDC2AG073170.1	confidence_class	HC_G	pectinesterase family protein
chr2A	WEWseq_PGSB_v1	transcript	737065542	737069073	.	-	.	NA	gene_id	TRIDC2AG073170	transcript_id	TRIDC2AG073170.2	confidence_class	HC_G	pectinesterase family protein
chr2A	WEWseq_PGSB_v1	transcript	737065542	737069073	.	-	.	NA	gene_id	TRIDC2AG073170	transcript_id	TRIDC2AG073170.3	confidence_class	HC_G	pectinesterase family protein
chr2A	WEWseq_PGSB_v1	transcript	737067621	737069147	.	-	.	NA	gene_id	TRIDC2AG073170	transcript_id	TRIDC2AG073170.4	confidence_class	HC_G	pectinesterase family protein
chr2A	WEWseq_PGSB_v1	transcript	737148607	737149262	.	-	.	NA	gene_id	TRIDC2AG073180	transcript_id	TRIDC2AG073180.1	confidence_class	LC_u	undescribed protein
chr2A	WEWseq_PGSB_v1	transcript	737153707	737154584	.	+	.	NA	gene_id	TRIDC2AG073190	transcript_id	TRIDC2AG073190.1	confidence_class	LC_u	undescribed protein
chr2A	WEWseq_PGSB_v1	transcript	737159625	737160280	.	+	.	NA	gene_id	TRIDC2AG073200	transcript_id	TRIDC2AG073200.1	confidence_class	LC_u	undescribed protein
chr2A	WEWseq_PGSB_v1	transcript	737170207	737170890	.	+	.	NA	gene_id	TRIDC2AG073210	transcript_id	TRIDC2AG073210.1	confidence_class	LC_u	undescribed protein
chr2A	WEWseq_PGSB_v1	transcript	737174057	737177404	.	-	.	NA	gene_id	TRIDC2AG073220	transcript_id	TRIDC2AG073220.1	confidence_class	LC_U	unknown function
chr2A	WEWseq_PGSB_v1	transcript	737177474	737177780	.	-	.	NA	gene_id	TRIDC2AG073230	transcript_id	TRIDC2AG073230.1	confidence_class	HC_TE?	unknown function
chr2A	WEWseq_PGSB_v1	transcript	737233116	737233669	.	+	.	NA	gene_id	TRIDC2AG073240	transcript_id	TRIDC2AG073240.1	confidence_class	LC_u	undescribed protein
chr2A	WEWseq_PGSB_v1	transcript	737234878	737235681	.	-	.	NA	gene_id	TRIDC2AG073250	transcript_id	TRIDC2AG073250.1	confidence_class	HC_G	SKP1-like 4
chr2A	WEWseq_PGSB_v1	transcript	737235049	737235591	.	-	.	NA	gene_id	TRIDC2AG073250	transcript_id	TRIDC2AG073250.2	confidence_class	HC_G	SKP1-like 4
chr2A	WEWseq_PGSB_v1	transcript	737235220	737235582	.	-	.	NA	gene_id	TRIDC2AG073250	transcript_id	TRIDC2AG073250.3	confidence_class	HC_G	SKP1-like 4
chr2A	WEWseq_PGSB_v1	transcript	737307668	737308167	.	-	.	NA	gene_id	TRIDC2AG073260	transcript_id	TRIDC2AG073260.1	confidence_class	LC_u	undescribed protein
chr2A	WEWseq_PGSB_v1	transcript	737308972	737362024	.	-	.	NA	gene_id	TRIDC2AG073270	transcript_id	TRIDC2AG073270.1	confidence_class	HC_G	DNA-directed RNA polymerase family protein
chr2A	WEWseq_PGSB_v1	transcript	737350425	737350869	.	-	.	NA	gene_id	TRIDC2AG073280	transcript_id	TRIDC2AG073280.1	confidence_class	LC_u	undescribed protein
chr2A	WEWseq_PGSB_v1	transcript	737351315	737362341	.	-	.	NA	gene_id	TRIDC2AG073270	transcript_id	TRIDC2AG073270.2	confidence_class	HC_G	DNA-directed RNA polymerase family protein
chr2A	WEWseq_PGSB_v1	transcript	737351319	737362024	.	-	.	NA	gene_id	TRIDC2AG073270	transcript_id	TRIDC2AG073270.3	confidence_class	HC_G	DNA-directed RNA polymerase family protein
chr2A	WEWseq_PGSB_v1	transcript	737351352	737356397	.	-	.	NA	gene_id	TRIDC2AG073270	transcript_id	TRIDC2AG073270.4	confidence_class	HC_G	DNA-directed RNA polymerase family protein
chr2A	WEWseq_PGSB_v1	transcript	737351372	737357885	.	-	.	NA	gene_id	TRIDC2AG073270	transcript_id	TRIDC2AG073270.5	confidence_class	HC_G	DNA-directed RNA polymerase family protein
chr2A	WEWseq_PGSB_v1	transcript	737351372	737361001	.	-	.	NA	gene_id	TRIDC2AG073270	transcript_id	TRIDC2AG073270.6	confidence_class	HC_G	DNA-directed RNA polymerase family protein
chr2A	WEWseq_PGSB_v1	transcript	737351717	737360984	.	-	.	NA	gene_id	TRIDC2AG073270	transcript_id	TRIDC2AG073270.7	confidence_class	HC_G	DNA-directed RNA polymerase family protein
chr2A	WEWseq_PGSB_v1	transcript	737351717	737360994	.	-	.	NA	gene_id	TRIDC2AG073270	transcript_id	TRIDC2AG073270.8	confidence_class	HC_G	DNA-directed RNA polymerase family protein
chr2A	WEWseq_PGSB_v1	transcript	737351717	737361003	.	-	.	NA	gene_id	TRIDC2AG073270	transcript_id	TRIDC2AG073270.9	confidence_class	HC_G	DNA-directed RNA polymerase family protein
chr2A	WEWseq_PGSB_v1	transcript	737359442	737359763	.	-	.	NA	gene_id	TRIDC2AG073270	transcript_id	TRIDC2AG073270.10	confidence_class	HC_G	DNA-directed RNA polymerase family protein
chr2A	WEWseq_PGSB_v1	transcript	737458792	737460957	.	-	.	NA	gene_id	TRIDC2AG073290	transcript_id	TRIDC2AG073290.1	confidence_class	LC_U	unknown function
chr2A	WEWseq_PGSB_v1	transcript	737458792	737460957	.	-	.	NA	gene_id	TRIDC2AG073290	transcript_id	TRIDC2AG073290.2	confidence_class	LC_U	unknown function
chr2A	WEWseq_PGSB_v1	transcript	737458809	737460844	.	-	.	NA	gene_id	TRIDC2AG073290	transcript_id	TRIDC2AG073290.3	confidence_class	LC_U	unknown function
chr2A	WEWseq_PGSB_v1	transcript	737458840	737460849	.	-	.	NA	gene_id	TRIDC2AG073290	transcript_id	TRIDC2AG073290.4	confidence_class	LC_U	unknown function
chr2A	WEWseq_PGSB_v1	transcript	737533992	737538488	.	+	.	NA	gene_id	TRIDC2AG073300	transcript_id	TRIDC2AG073300.1	confidence_class	HC_G	loricrin-related
chr2A	WEWseq_PGSB_v1	transcript	737534037	737537358	.	+	.	NA	gene_id	TRIDC2AG073300	transcript_id	TRIDC2AG073300.2	confidence_class	HC_G	loricrin-related
chr2A	WEWseq_PGSB_v1	transcript	737536289	737538342	.	+	.	NA	gene_id	TRIDC2AG073300	transcript_id	TRIDC2AG073300.3	confidence_class	HC_G	loricrin-related
chr2A	WEWseq_PGSB_v1	transcript	737545294	737548117	.	-	.	NA	gene_id	TRIDC2AG073310	transcript_id	TRIDC2AG073310.1	confidence_class	HC_G	Programmed cell death protein 2-like
chr2A	WEWseq_PGSB_v1	transcript	737545298	737548125	.	-	.	NA	gene_id	TRIDC2AG073310	transcript_id	TRIDC2AG073310.2	confidence_class	HC_G	Programmed cell death protein 2-like
chr2A	WEWseq_PGSB_v1	transcript	737545331	737548073	.	-	.	NA	gene_id	TRIDC2AG073310	transcript_id	TRIDC2AG073310.3	confidence_class	HC_G	Programmed cell death protein 2-like
chr2A	WEWseq_PGSB_v1	transcript	737545340	737547587	.	-	.	NA	gene_id	TRIDC2AG073310	transcript_id	TRIDC2AG073310.4	confidence_class	HC_G	Programmed cell death protein 2-like
chr2A	WEWseq_PGSB_v1	transcript	737545354	737547899	.	-	.	NA	gene_id	TRIDC2AG073310	transcript_id	TRIDC2AG073310.5	confidence_class	HC_G	Programmed cell death protein 2-like
chr2A	WEWseq_PGSB_v1	transcript	737545354	737548119	.	-	.	NA	gene_id	TRIDC2AG073310	transcript_id	TRIDC2AG073310.6	confidence_class	HC_G	Programmed cell death protein 2-like
chr2A	WEWseq_PGSB_v1	transcript	737545359	737548077	.	-	.	NA	gene_id	TRIDC2AG073310	transcript_id	TRIDC2AG073310.7	confidence_class	HC_G	Programmed cell death protein 2-like
chr2A	WEWseq_PGSB_v1	transcript	737545388	737547952	.	-	.	NA	gene_id	TRIDC2AG073310	transcript_id	TRIDC2AG073310.8	confidence_class	HC_G	Programmed cell death protein 2-like
chr2A	WEWseq_PGSB_v1	transcript	737545418	737547604	.	-	.	NA	gene_id	TRIDC2AG073310	transcript_id	TRIDC2AG073310.9	confidence_class	HC_G	Programmed cell death protein 2-like
chr2A	WEWseq_PGSB_v1	transcript	737545955	737548004	.	-	.	NA	gene_id	TRIDC2AG073310	transcript_id	TRIDC2AG073310.10	confidence_class	HC_G	Programmed cell death protein 2-like
chr2A	WEWseq_PGSB_v1	transcript	737546042	737548017	.	-	.	NA	gene_id	TRIDC2AG073310	transcript_id	TRIDC2AG073310.11	confidence_class	HC_G	Programmed cell death protein 2-like
chr2A	WEWseq_PGSB_v1	transcript	737546111	737547078	.	-	.	NA	gene_id	TRIDC2AG073310	transcript_id	TRIDC2AG073310.12	confidence_class	HC_G	Programmed cell death protein 2-like
chr2A	WEWseq_PGSB_v1	transcript	737555861	737564096	.	+	.	NA	gene_id	TRIDC2AG073320	transcript_id	TRIDC2AG073320.1	confidence_class	HC_G	beta-D-xylosidase 4
chr2A	WEWseq_PGSB_v1	transcript	737556177	737564598	.	+	.	NA	gene_id	TRIDC2AG073320	transcript_id	TRIDC2AG073320.2	confidence_class	HC_G	beta-D-xylosidase 4
chr2A	WEWseq_PGSB_v1	transcript	737568558	737573271	.	+	.	NA	gene_id	TRIDC2AG073330	transcript_id	TRIDC2AG073330.1	confidence_class	HC_G	shikimate kinase 1
chr2A	WEWseq_PGSB_v1	transcript	737568569	737573296	.	+	.	NA	gene_id	TRIDC2AG073330	transcript_id	TRIDC2AG073330.2	confidence_class	HC_G	shikimate kinase 1
chr2A	WEWseq_PGSB_v1	transcript	737569070	737573311	.	+	.	NA	gene_id	TRIDC2AG073330	transcript_id	TRIDC2AG073330.3	confidence_class	HC_G	shikimate kinase 1
chr2A	WEWseq_PGSB_v1	transcript	737569071	737572227	.	+	.	NA	gene_id	TRIDC2AG073330	transcript_id	TRIDC2AG073330.4	confidence_class	HC_G	shikimate kinase 1
chr2A	WEWseq_PGSB_v1	transcript	737569345	737580767	.	-	.	NA	gene_id	TRIDC2AG073340	transcript_id	TRIDC2AG073340.1	confidence_class	HC_G	Protein kinase superfamily protein
chr2A	WEWseq_PGSB_v1	transcript	737569373	737573271	.	+	.	NA	gene_id	TRIDC2AG073330	transcript_id	TRIDC2AG073330.5	confidence_class	HC_G	shikimate kinase 1
chr2A	WEWseq_PGSB_v1	transcript	737569402	737573103	.	+	.	NA	gene_id	TRIDC2AG073330	transcript_id	TRIDC2AG073330.6	confidence_class	HC_G	shikimate kinase 1
chr2A	WEWseq_PGSB_v1	transcript	737569682	737580413	.	-	.	NA	gene_id	TRIDC2AG073340	transcript_id	TRIDC2AG073340.2	confidence_class	HC_G	Protein kinase superfamily protein
chr2A	WEWseq_PGSB_v1	transcript	737570029	737577254	.	-	.	NA	gene_id	TRIDC2AG073340	transcript_id	TRIDC2AG073340.3	confidence_class	HC_G	Protein kinase superfamily protein
chr2A	WEWseq_PGSB_v1	transcript	737570237	737580769	.	-	.	NA	gene_id	TRIDC2AG073340	transcript_id	TRIDC2AG073340.4	confidence_class	HC_G	Protein kinase superfamily protein
chr2A	WEWseq_PGSB_v1	transcript	737570644	737572021	.	+	.	NA	gene_id	TRIDC2AG073330	transcript_id	TRIDC2AG073330.7	confidence_class	HC_G	shikimate kinase 1
chr2A	WEWseq_PGSB_v1	transcript	737570644	737572045	.	+	.	NA	gene_id	TRIDC2AG073330	transcript_id	TRIDC2AG073330.8	confidence_class	HC_G	shikimate kinase 1
chr2A	WEWseq_PGSB_v1	transcript	737570644	737572198	.	+	.	NA	gene_id	TRIDC2AG073330	transcript_id	TRIDC2AG073330.9	confidence_class	HC_G	shikimate kinase 1
chr2A	WEWseq_PGSB_v1	transcript	737571434	737572546	.	+	.	NA	gene_id	TRIDC2AG073330	transcript_id	TRIDC2AG073330.10	confidence_class	HC_G	shikimate kinase 1
chr2A	WEWseq_PGSB_v1	transcript	737572271	737576769	.	-	.	NA	gene_id	TRIDC2AG073340	transcript_id	TRIDC2AG073340.5	confidence_class	HC_G	Protein kinase superfamily protein
chr2A	WEWseq_PGSB_v1	transcript	737572271	737580737	.	-	.	NA	gene_id	TRIDC2AG073340	transcript_id	TRIDC2AG073340.6	confidence_class	HC_G	Protein kinase superfamily protein
chr2A	WEWseq_PGSB_v1	transcript	737572401	737574542	.	-	.	NA	gene_id	TRIDC2AG073340	transcript_id	TRIDC2AG073340.7	confidence_class	HC_G	Protein kinase superfamily protein
chr2A	WEWseq_PGSB_v1	transcript	737572643	737577815	.	-	.	NA	gene_id	TRIDC2AG073340	transcript_id	TRIDC2AG073340.8	confidence_class	HC_G	Protein kinase superfamily protein
chr2A	WEWseq_PGSB_v1	transcript	737577664	737580770	.	-	.	NA	gene_id	TRIDC2AG073340	transcript_id	TRIDC2AG073340.9	confidence_class	HC_G	Protein kinase superfamily protein
chr2A	WEWseq_PGSB_v1	transcript	737581378	737583797	.	+	.	NA	gene_id	TRIDC2AG073350	transcript_id	TRIDC2AG073350.1	confidence_class	HC_U	unknown function
chr2A	WEWseq_PGSB_v1	transcript	737581378	737583797	.	+	.	NA	gene_id	TRIDC2AG073350	transcript_id	TRIDC2AG073350.2	confidence_class	HC_U	unknown function
chr2A	WEWseq_PGSB_v1	transcript	737581487	737584763	.	+	.	NA	gene_id	TRIDC2AG073350	transcript_id	TRIDC2AG073350.3	confidence_class	HC_U	unknown function
chr2A	WEWseq_PGSB_v1	transcript	737581497	737583058	.	+	.	NA	gene_id	TRIDC2AG073350	transcript_id	TRIDC2AG073350.4	confidence_class	HC_U	unknown function
chr2A	WEWseq_PGSB_v1	transcript	737581519	737583732	.	+	.	NA	gene_id	TRIDC2AG073350	transcript_id	TRIDC2AG073350.5	confidence_class	HC_U	unknown function
chr2A	WEWseq_PGSB_v1	transcript	737582620	737583387	.	+	.	NA	gene_id	TRIDC2AG073350	transcript_id	TRIDC2AG073350.6	confidence_class	HC_U	unknown function
chr2A	WEWseq_PGSB_v1	transcript	737584372	737585038	.	-	.	NA	gene_id	TRIDC2AG073360	transcript_id	TRIDC2AG073360.1	confidence_class	HC_G	stress enhanced protein 2
chr2A	WEWseq_PGSB_v1	transcript	737587198	737588709	.	-	.	NA	gene_id	TRIDC2AG073370	transcript_id	TRIDC2AG073370.1	confidence_class	HC_G	MADS-box transcription factor family protein
chr2A	WEWseq_PGSB_v1	transcript	737618602	737619295	.	-	.	NA	gene_id	TRIDC2AG073380	transcript_id	TRIDC2AG073380.1	confidence_class	LC_U	unknown function
chr2A	WEWseq_PGSB_v1	transcript	737647571	737648260	.	-	.	NA	gene_id	TRIDC2AG073390	transcript_id	TRIDC2AG073390.1	confidence_class	LC_U	unknown function
chr2A	WEWseq_PGSB_v1	transcript	737647634	737648273	.	-	.	NA	gene_id	TRIDC2AG073390	transcript_id	TRIDC2AG073390.2	confidence_class	LC_U	unknown function
chr2A	WEWseq_PGSB_v1	transcript	737653877	737654310	.	+	.	NA	gene_id	TRIDC2AG073400	transcript_id	TRIDC2AG073400.1	confidence_class	LC_u	undescribed protein
chr2A	WEWseq_PGSB_v1	transcript	737662612	737663362	.	-	.	NA	gene_id	TRIDC2AG073410	transcript_id	TRIDC2AG073410.1	confidence_class	HC_u	undescribed protein
chr2A	WEWseq_PGSB_v1	transcript	737662612	737663362	.	-	.	NA	gene_id	TRIDC2AG073410	transcript_id	TRIDC2AG073410.2	confidence_class	HC_u	undescribed protein
chr2A	WEWseq_PGSB_v1	transcript	737662631	737663377	.	-	.	NA	gene_id	TRIDC2AG073410	transcript_id	TRIDC2AG073410.3	confidence_class	HC_u	undescribed protein
chr2A	WEWseq_PGSB_v1	transcript	737667134	737670363	.	-	.	NA	gene_id	TRIDC2AG073420	transcript_id	TRIDC2AG073420.1	confidence_class	LC_TE	unknown function
chr2A	WEWseq_PGSB_v1	transcript	737667137	737670332	.	-	.	NA	gene_id	TRIDC2AG073420	transcript_id	TRIDC2AG073420.2	confidence_class	LC_TE	unknown function
chr2A	WEWseq_PGSB_v1	transcript	737667162	737669957	.	-	.	NA	gene_id	TRIDC2AG073420	transcript_id	TRIDC2AG073420.3	confidence_class	LC_TE	unknown function
chr2A	WEWseq_PGSB_v1	transcript	737667162	737669957	.	-	.	NA	gene_id	TRIDC2AG073420	transcript_id	TRIDC2AG073420.4	confidence_class	LC_TE	unknown function
chr2A	WEWseq_PGSB_v1	transcript	737667213	737669851	.	-	.	NA	gene_id	TRIDC2AG073420	transcript_id	TRIDC2AG073420.5	confidence_class	LC_TE	unknown function
chr2A	WEWseq_PGSB_v1	transcript	737667213	737669851	.	-	.	NA	gene_id	TRIDC2AG073420	transcript_id	TRIDC2AG073420.6	confidence_class	LC_TE	unknown function
chr2A	WEWseq_PGSB_v1	transcript	737667218	737670295	.	-	.	NA	gene_id	TRIDC2AG073420	transcript_id	TRIDC2AG073420.9	confidence_class	LC_TE	unknown function
chr2A	WEWseq_PGSB_v1	transcript	737667218	737669053	.	-	.	NA	gene_id	TRIDC2AG073420	transcript_id	TRIDC2AG073420.7	confidence_class	LC_TE	unknown function
chr2A	WEWseq_PGSB_v1	transcript	737667218	737669813	.	-	.	NA	gene_id	TRIDC2AG073420	transcript_id	TRIDC2AG073420.8	confidence_class	LC_TE	unknown function
chr2A	WEWseq_PGSB_v1	transcript	737667218	737670295	.	-	.	NA	gene_id	TRIDC2AG073420	transcript_id	TRIDC2AG073420.10	confidence_class	LC_TE	unknown function
chr2A	WEWseq_PGSB_v1	transcript	737667252	737669656	.	-	.	NA	gene_id	TRIDC2AG073420	transcript_id	TRIDC2AG073420.11	confidence_class	LC_TE	unknown function
chr2A	WEWseq_PGSB_v1	transcript	737668045	737670321	.	-	.	NA	gene_id	TRIDC2AG073420	transcript_id	TRIDC2AG073420.12	confidence_class	LC_TE	unknown function
chr2A	WEWseq_PGSB_v1	transcript	737676210	737676600	.	-	.	NA	gene_id	TRIDC2AG073430	transcript_id	TRIDC2AG073430.1	confidence_class	LC_u	undescribed protein
chr2A	WEWseq_PGSB_v1	transcript	737676541	737676845	.	-	.	NA	gene_id	TRIDC2AG073430	transcript_id	TRIDC2AG073430.2	confidence_class	LC_u	undescribed protein
chr2A	WEWseq_PGSB_v1	transcript	737676784	737676950	.	-	.	NA	gene_id	TRIDC2AG073430	transcript_id	TRIDC2AG073430.3	confidence_class	LC_u	undescribed protein
chr2A	WEWseq_PGSB_v1	transcript	737719303	737719627	.	-	.	NA	gene_id	TRIDC2AG073440	transcript_id	TRIDC2AG073440.1	confidence_class	LC_u	undescribed protein
chr2A	WEWseq_PGSB_v1	transcript	737719756	737719969	.	+	.	NA	gene_id	TRIDC2AG073450	transcript_id	TRIDC2AG073450.1	confidence_class	LC_u	undescribed protein
chr2A	WEWseq_PGSB_v1	transcript	737722189	737722531	.	-	.	NA	gene_id	TRIDC2AG073460	transcript_id	TRIDC2AG073460.1	confidence_class	LC_U	unknown function
chr2A	WEWseq_PGSB_v1	transcript	737722189	737722764	.	-	.	NA	gene_id	TRIDC2AG073460	transcript_id	TRIDC2AG073460.2	confidence_class	LC_U	unknown function
chr2A	WEWseq_PGSB_v1	transcript	737722461	737722652	.	-	.	NA	gene_id	TRIDC2AG073460	transcript_id	TRIDC2AG073460.3	confidence_class	LC_U	unknown function
chr2A	WEWseq_PGSB_v1	transcript	737725049	737726488	.	+	.	NA	gene_id	TRIDC2AG073470	transcript_id	TRIDC2AG073470.1	confidence_class	LC_u	undescribed protein
chr2A	WEWseq_PGSB_v1	transcript	737725125	737726643	.	+	.	NA	gene_id	TRIDC2AG073470	transcript_id	TRIDC2AG073470.2	confidence_class	LC_u	undescribed protein
chr2A	WEWseq_PGSB_v1	transcript	737725637	737730274	.	-	.	NA	gene_id	TRIDC2AG073480	transcript_id	TRIDC2AG073480.1	confidence_class	HC_G	Pentatricopeptide repeat-containing protein
chr2A	WEWseq_PGSB_v1	transcript	737725637	737730274	.	-	.	NA	gene_id	TRIDC2AG073480	transcript_id	TRIDC2AG073480.2	confidence_class	HC_G	Pentatricopeptide repeat-containing protein
chr2A	WEWseq_PGSB_v1	transcript	737725726	737730138	.	-	.	NA	gene_id	TRIDC2AG073480	transcript_id	TRIDC2AG073480.3	confidence_class	HC_G	Pentatricopeptide repeat-containing protein
chr2A	WEWseq_PGSB_v1	transcript	737726903	737730119	.	-	.	NA	gene_id	TRIDC2AG073480	transcript_id	TRIDC2AG073480.4	confidence_class	HC_G	Pentatricopeptide repeat-containing protein
chr2A	WEWseq_PGSB_v1	transcript	737727032	737730305	.	-	.	NA	gene_id	TRIDC2AG073480	transcript_id	TRIDC2AG073480.5	confidence_class	HC_G	Pentatricopeptide repeat-containing protein
chr2A	WEWseq_PGSB_v1	transcript	737740207	737740693	.	-	.	NA	gene_id	TRIDC2AG073490	transcript_id	TRIDC2AG073490.1	confidence_class	LC_u	undescribed protein
chr2A	WEWseq_PGSB_v1	transcript	737740264	737740883	.	-	.	NA	gene_id	TRIDC2AG073490	transcript_id	TRIDC2AG073490.2	confidence_class	LC_u	undescribed protein
chr2A	WEWseq_PGSB_v1	transcript	737744110	737744838	.	+	.	NA	gene_id	TRIDC2AG073500	transcript_id	TRIDC2AG073500.1	confidence_class	LC_u	undescribed protein
chr2A	WEWseq_PGSB_v1	transcript	737744189	737744755	.	+	.	NA	gene_id	TRIDC2AG073500	transcript_id	TRIDC2AG073500.2	confidence_class	LC_u	undescribed protein
chr2A	WEWseq_PGSB_v1	transcript	737761877	737762889	.	-	.	NA	gene_id	TRIDC2AG073510	transcript_id	TRIDC2AG073510.1	confidence_class	HC_U	Protein of unknown function, DUF617
chr2A	WEWseq_PGSB_v1	transcript	737762662	737763836	.	-	.	NA	gene_id	TRIDC2AG073510	transcript_id	TRIDC2AG073510.2	confidence_class	HC_U	Protein of unknown function, DUF617
chr2A	WEWseq_PGSB_v1	transcript	737867492	737870014	.	+	.	NA	gene_id	TRIDC2AG073520	transcript_id	TRIDC2AG073520.1	confidence_class	HC_G	Serine/threonine-protein kinase
chr2A	WEWseq_PGSB_v1	transcript	737867621	737870236	.	+	.	NA	gene_id	TRIDC2AG073520	transcript_id	TRIDC2AG073520.2	confidence_class	HC_G	Serine/threonine-protein kinase
chr2A	WEWseq_PGSB_v1	transcript	737886094	737886813	.	-	.	NA	gene_id	TRIDC2AG073530	transcript_id	TRIDC2AG073530.1	confidence_class	LC_u	undescribed protein
chr2A	WEWseq_PGSB_v1	transcript	737887109	737887534	.	+	.	NA	gene_id	TRIDC2AG073540	transcript_id	TRIDC2AG073540.1	confidence_class	LC_u	undescribed protein
chr2A	WEWseq_PGSB_v1	transcript	737906927	737907738	.	+	.	NA	gene_id	TRIDC2AG073550	transcript_id	TRIDC2AG073550.1	confidence_class	HC_G	HXXXD-type acyl-transferase family protein
chr2A	WEWseq_PGSB_v1	transcript	737906989	737908397	.	+	.	NA	gene_id	TRIDC2AG073550	transcript_id	TRIDC2AG073550.2	confidence_class	HC_G	HXXXD-type acyl-transferase family protein
chr2A	WEWseq_PGSB_v1	transcript	737906989	737913901	.	+	.	NA	gene_id	TRIDC2AG073550	transcript_id	TRIDC2AG073550.3	confidence_class	HC_G	HXXXD-type acyl-transferase family protein
chr2A	WEWseq_PGSB_v1	transcript	737911836	737913901	.	+	.	NA	gene_id	TRIDC2AG073550	transcript_id	TRIDC2AG073550.4	confidence_class	HC_G	HXXXD-type acyl-transferase family protein
chr2A	WEWseq_PGSB_v1	transcript	737912504	737913189	.	-	.	NA	gene_id	TRIDC2AG073560	transcript_id	TRIDC2AG073560.1	confidence_class	LC_u	undescribed protein
chr2A	WEWseq_PGSB_v1	transcript	737980139	737981570	.	+	.	NA	gene_id	TRIDC2AG073570	transcript_id	TRIDC2AG073570.1	confidence_class	HC_G	HXXXD-type acyl-transferase family protein
chr2A	WEWseq_PGSB_v1	transcript	738069525	738071161	.	+	.	NA	gene_id	TRIDC2AG073580	transcript_id	TRIDC2AG073580.1	confidence_class	HC_G	Protein kinase superfamily protein
chr2A	WEWseq_PGSB_v1	transcript	738071096	738071544	.	-	.	NA	gene_id	TRIDC2AG073590	transcript_id	TRIDC2AG073590.1	confidence_class	LC_u	undescribed protein
chr2A	WEWseq_PGSB_v1	transcript	738071335	738071753	.	-	.	NA	gene_id	TRIDC2AG073590	transcript_id	TRIDC2AG073590.2	confidence_class	LC_u	undescribed protein
chr2A	WEWseq_PGSB_v1	transcript	738077448	738081012	.	+	.	NA	gene_id	TRIDC2AG073600	transcript_id	TRIDC2AG073600.1	confidence_class	LC_U	unknown function
chr2A	WEWseq_PGSB_v1	transcript	738080726	738081293	.	-	.	NA	gene_id	TRIDC2AG073610	transcript_id	TRIDC2AG073610.1	confidence_class	HC_G	lipoxygenase 1
chr2A	WEWseq_PGSB_v1	transcript	738081118	738085031	.	-	.	NA	gene_id	TRIDC2AG073610	transcript_id	TRIDC2AG073610.2	confidence_class	HC_G	lipoxygenase 1
chr2A	WEWseq_PGSB_v1	transcript	738081738	738082682	.	-	.	NA	gene_id	TRIDC2AG073610	transcript_id	TRIDC2AG073610.3	confidence_class	HC_G	lipoxygenase 1
chr2A	WEWseq_PGSB_v1	transcript	738081778	738084471	.	-	.	NA	gene_id	TRIDC2AG073610	transcript_id	TRIDC2AG073610.4	confidence_class	HC_G	lipoxygenase 1
chr2A	WEWseq_PGSB_v1	transcript	738081778	738084471	.	-	.	NA	gene_id	TRIDC2AG073610	transcript_id	TRIDC2AG073610.5	confidence_class	HC_G	lipoxygenase 1
chr2A	WEWseq_PGSB_v1	transcript	738152529	738153363	.	+	.	NA	gene_id	TRIDC2AG073620	transcript_id	TRIDC2AG073620.1	confidence_class	LC_u	undescribed protein
chr2A	WEWseq_PGSB_v1	transcript	738210283	738212002	.	+	.	NA	gene_id	TRIDC2AG073630	transcript_id	TRIDC2AG073630.1	confidence_class	HC_G	fatty acid desaturase 8
chr2A	WEWseq_PGSB_v1	transcript	738210283	738213717	.	+	.	NA	gene_id	TRIDC2AG073630	transcript_id	TRIDC2AG073630.2	confidence_class	HC_G	fatty acid desaturase 8
chr2A	WEWseq_PGSB_v1	transcript	738215399	738216395	.	-	.	NA	gene_id	TRIDC2AG073640	transcript_id	TRIDC2AG073640.1	confidence_class	LC_u	undescribed protein
chr2A	WEWseq_PGSB_v1	transcript	738215524	738216276	.	-	.	NA	gene_id	TRIDC2AG073640	transcript_id	TRIDC2AG073640.2	confidence_class	LC_u	undescribed protein
chr2A	WEWseq_PGSB_v1	transcript	738244402	738245109	.	-	.	NA	gene_id	TRIDC2AG073650	transcript_id	TRIDC2AG073650.1	confidence_class	LC_u	undescribed protein
chr2A	WEWseq_PGSB_v1	transcript	738284388	738285646	.	-	.	NA	gene_id	TRIDC2AG073660	transcript_id	TRIDC2AG073660.1	confidence_class	LC_TE?	unknown function
chr2A	WEWseq_PGSB_v1	transcript	738816448	738821110	.	+	.	NA	gene_id	TRIDC2AG073670	transcript_id	TRIDC2AG073670.1	confidence_class	LC_u	undescribed protein
chr2A	WEWseq_PGSB_v1	transcript	738819934	738821077	.	+	.	NA	gene_id	TRIDC2AG073670	transcript_id	TRIDC2AG073670.2	confidence_class	LC_u	undescribed protein
chr2A	WEWseq_PGSB_v1	transcript	739149718	739150920	.	+	.	NA	gene_id	TRIDC2AG073680	transcript_id	TRIDC2AG073680.1	confidence_class	HC_G	Mitochondrial transcription termination factor family protein
chr2A	WEWseq_PGSB_v1	transcript	739151275	739152146	.	-	.	NA	gene_id	TRIDC2AG073690	transcript_id	TRIDC2AG073690.1	confidence_class	HC_G	DNA polymerase I
chr2A	WEWseq_PGSB_v1	transcript	739151329	739154112	.	-	.	NA	gene_id	TRIDC2AG073690	transcript_id	TRIDC2AG073690.2	confidence_class	HC_G	DNA polymerase I
chr2A	WEWseq_PGSB_v1	transcript	739151350	739158983	.	-	.	NA	gene_id	TRIDC2AG073690	transcript_id	TRIDC2AG073690.3	confidence_class	HC_G	DNA polymerase I
chr2A	WEWseq_PGSB_v1	transcript	739151352	739158983	.	-	.	NA	gene_id	TRIDC2AG073690	transcript_id	TRIDC2AG073690.4	confidence_class	HC_G	DNA polymerase I
chr2A	WEWseq_PGSB_v1	transcript	739151357	739152755	.	-	.	NA	gene_id	TRIDC2AG073690	transcript_id	TRIDC2AG073690.5	confidence_class	HC_G	DNA polymerase I
chr2A	WEWseq_PGSB_v1	transcript	739151357	739158113	.	-	.	NA	gene_id	TRIDC2AG073690	transcript_id	TRIDC2AG073690.6	confidence_class	HC_G	DNA polymerase I
chr2A	WEWseq_PGSB_v1	transcript	739151744	739157699	.	-	.	NA	gene_id	TRIDC2AG073690	transcript_id	TRIDC2AG073690.7	confidence_class	HC_G	DNA polymerase I
chr2A	WEWseq_PGSB_v1	transcript	739151744	739158266	.	-	.	NA	gene_id	TRIDC2AG073690	transcript_id	TRIDC2AG073690.8	confidence_class	HC_G	DNA polymerase I
chr2A	WEWseq_PGSB_v1	transcript	739151744	739159072	.	-	.	NA	gene_id	TRIDC2AG073690	transcript_id	TRIDC2AG073690.9	confidence_class	HC_G	DNA polymerase I
chr2A	WEWseq_PGSB_v1	transcript	739151873	739158984	.	-	.	NA	gene_id	TRIDC2AG073690	transcript_id	TRIDC2AG073690.10	confidence_class	HC_G	DNA polymerase I
chr2A	WEWseq_PGSB_v1	transcript	739163539	739163989	.	-	.	NA	gene_id	TRIDC2AG073700	transcript_id	TRIDC2AG073700.1	confidence_class	HC_G	epidermal patterning factor 1
chr2A	WEWseq_PGSB_v1	transcript	739163539	739164013	.	-	.	NA	gene_id	TRIDC2AG073700	transcript_id	TRIDC2AG073700.2	confidence_class	HC_G	epidermal patterning factor 1
chr2A	WEWseq_PGSB_v1	transcript	739172960	739175129	.	+	.	NA	gene_id	TRIDC2AG073710	transcript_id	TRIDC2AG073710.1	confidence_class	HC_G	Pentatricopeptide repeat-containing protein
chr2A	WEWseq_PGSB_v1	transcript	739234078	739236743	.	-	.	NA	gene_id	TRIDC2AG073720	transcript_id	TRIDC2AG073720.1	confidence_class	HC_G	transcription factor-related
chr2A	WEWseq_PGSB_v1	transcript	739234092	739234791	.	-	.	NA	gene_id	TRIDC2AG073720	transcript_id	TRIDC2AG073720.2	confidence_class	HC_G	transcription factor-related
chr2A	WEWseq_PGSB_v1	transcript	739234161	739236181	.	-	.	NA	gene_id	TRIDC2AG073720	transcript_id	TRIDC2AG073720.3	confidence_class	HC_G	transcription factor-related
chr2A	WEWseq_PGSB_v1	transcript	739234423	739238929	.	-	.	NA	gene_id	TRIDC2AG073720	transcript_id	TRIDC2AG073720.4	confidence_class	HC_G	transcription factor-related
chr2A	WEWseq_PGSB_v1	transcript	739234858	739236148	.	-	.	NA	gene_id	TRIDC2AG073720	transcript_id	TRIDC2AG073720.5	confidence_class	HC_G	transcription factor-related
chr2A	WEWseq_PGSB_v1	transcript	739236251	739239956	.	-	.	NA	gene_id	TRIDC2AG073720	transcript_id	TRIDC2AG073720.6	confidence_class	HC_G	transcription factor-related
chr2A	WEWseq_PGSB_v1	transcript	739236256	739236749	.	-	.	NA	gene_id	TRIDC2AG073720	transcript_id	TRIDC2AG073720.7	confidence_class	HC_G	transcription factor-related
chr2A	WEWseq_PGSB_v1	transcript	739237026	739238549	.	+	.	NA	gene_id	TRIDC2AG073730	transcript_id	TRIDC2AG073730.1	confidence_class	LC_u	undescribed protein
chr2A	WEWseq_PGSB_v1	transcript	739238913	739240163	.	-	.	NA	gene_id	TRIDC2AG073720	transcript_id	TRIDC2AG073720.8	confidence_class	HC_G	transcription factor-related
chr2A	WEWseq_PGSB_v1	transcript	739282366	739282782	.	+	.	NA	gene_id	TRIDC2AG073740	transcript_id	TRIDC2AG073740.1	confidence_class	HC_G	DNA-directed RNA polymerase subunit
chr2A	WEWseq_PGSB_v1	transcript	739306018	739307547	.	+	.	NA	gene_id	TRIDC2AG073750	transcript_id	TRIDC2AG073750.1	confidence_class	HC_G	RNA-binding protein 1
chr2A	WEWseq_PGSB_v1	transcript	739306589	739308919	.	+	.	NA	gene_id	TRIDC2AG073750	transcript_id	TRIDC2AG073750.2	confidence_class	HC_G	RNA-binding protein 1
chr2A	WEWseq_PGSB_v1	transcript	739306589	739308919	.	+	.	NA	gene_id	TRIDC2AG073750	transcript_id	TRIDC2AG073750.3	confidence_class	HC_G	RNA-binding protein 1
chr2A	WEWseq_PGSB_v1	transcript	739309403	739311163	.	-	.	NA	gene_id	TRIDC2AG073760	transcript_id	TRIDC2AG073760.1	confidence_class	LC_u	undescribed protein
chr2A	WEWseq_PGSB_v1	transcript	739311832	739312815	.	+	.	NA	gene_id	TRIDC2AG073770	transcript_id	TRIDC2AG073770.1	confidence_class	LC_u	undescribed protein
chr2A	WEWseq_PGSB_v1	transcript	739313347	739316472	.	+	.	NA	gene_id	TRIDC2AG073780	transcript_id	TRIDC2AG073780.1	confidence_class	HC_u	undescribed protein
chr2A	WEWseq_PGSB_v1	transcript	739313473	739316460	.	+	.	NA	gene_id	TRIDC2AG073780	transcript_id	TRIDC2AG073780.2	confidence_class	HC_u	undescribed protein
chr2A	WEWseq_PGSB_v1	transcript	739313785	739314141	.	+	.	NA	gene_id	TRIDC2AG073790	transcript_id	TRIDC2AG073790.1	confidence_class	LC_u	undescribed protein
chr2A	WEWseq_PGSB_v1	transcript	739314533	739316595	.	+	.	NA	gene_id	TRIDC2AG073780	transcript_id	TRIDC2AG073780.3	confidence_class	HC_u	undescribed protein
chr2A	WEWseq_PGSB_v1	transcript	739315114	739316470	.	+	.	NA	gene_id	TRIDC2AG073780	transcript_id	TRIDC2AG073780.4	confidence_class	HC_u	undescribed protein
chr2A	WEWseq_PGSB_v1	transcript	739315615	739316269	.	-	.	NA	gene_id	TRIDC2AG073800	transcript_id	TRIDC2AG073800.1	confidence_class	LC_u	undescribed protein
chr2A	WEWseq_PGSB_v1	transcript	739326623	739333225	.	+	.	NA	gene_id	TRIDC2AG073810	transcript_id	TRIDC2AG073810.1	confidence_class	HC_G	soluble epoxide hydrolase
chr2A	WEWseq_PGSB_v1	transcript	739326623	739333228	.	+	.	NA	gene_id	TRIDC2AG073810	transcript_id	TRIDC2AG073810.2	confidence_class	HC_G	soluble epoxide hydrolase
chr2A	WEWseq_PGSB_v1	transcript	739336219	739341499	.	+	.	NA	gene_id	TRIDC2AG073820	transcript_id	TRIDC2AG073820.1	confidence_class	HC_G	Formation of crista junctions protein 1
chr2A	WEWseq_PGSB_v1	transcript	739336487	739343047	.	+	.	NA	gene_id	TRIDC2AG073820	transcript_id	TRIDC2AG073820.2	confidence_class	HC_G	Formation of crista junctions protein 1
chr2A	WEWseq_PGSB_v1	transcript	739336487	739343047	.	+	.	NA	gene_id	TRIDC2AG073820	transcript_id	TRIDC2AG073820.3	confidence_class	HC_G	Formation of crista junctions protein 1
chr2A	WEWseq_PGSB_v1	transcript	739336487	739343047	.	+	.	NA	gene_id	TRIDC2AG073820	transcript_id	TRIDC2AG073820.4	confidence_class	HC_G	Formation of crista junctions protein 1
chr2A	WEWseq_PGSB_v1	transcript	739385989	739386752	.	+	.	NA	gene_id	TRIDC2AG073830	transcript_id	TRIDC2AG073830.1	confidence_class	HC_G	CsAtPR5
chr2A	WEWseq_PGSB_v1	transcript	739386909	739391006	.	+	.	NA	gene_id	TRIDC2AG073840	transcript_id	TRIDC2AG073840.1	confidence_class	HC_G	CsAtPR5
chr2A	WEWseq_PGSB_v1	transcript	739392106	739392611	.	-	.	NA	gene_id	TRIDC2AG073850	transcript_id	TRIDC2AG073850.1	confidence_class	HC_G	Phototropic-responsive NPH3 family protein
chr2A	WEWseq_PGSB_v1	transcript	739392242	739394054	.	-	.	NA	gene_id	TRIDC2AG073850	transcript_id	TRIDC2AG073850.2	confidence_class	HC_G	Phototropic-responsive NPH3 family protein
chr2A	WEWseq_PGSB_v1	transcript	739394019	739396233	.	-	.	NA	gene_id	TRIDC2AG073850	transcript_id	TRIDC2AG073850.3	confidence_class	HC_G	Phototropic-responsive NPH3 family protein
chr2A	WEWseq_PGSB_v1	transcript	739469690	739470862	.	-	.	NA	gene_id	TRIDC2AG073860	transcript_id	TRIDC2AG073860.1	confidence_class	HC_G	RING/U-box superfamily protein
chr2A	WEWseq_PGSB_v1	transcript	739469803	739470867	.	-	.	NA	gene_id	TRIDC2AG073860	transcript_id	TRIDC2AG073860.2	confidence_class	HC_G	RING/U-box superfamily protein
chr2A	WEWseq_PGSB_v1	transcript	739469803	739470876	.	-	.	NA	gene_id	TRIDC2AG073860	transcript_id	TRIDC2AG073860.3	confidence_class	HC_G	RING/U-box superfamily protein
chr2A	WEWseq_PGSB_v1	transcript	739476163	739477915	.	-	.	NA	gene_id	TRIDC2AG073870	transcript_id	TRIDC2AG073870.1	confidence_class	LC_TE?	FAR1-related sequence 5
chr2A	WEWseq_PGSB_v1	transcript	739481806	739485506	.	-	.	NA	gene_id	TRIDC2AG073880	transcript_id	TRIDC2AG073880.1	confidence_class	HC_G	TCP family transcription factor 4
chr2A	WEWseq_PGSB_v1	transcript	739481806	739485515	.	-	.	NA	gene_id	TRIDC2AG073880	transcript_id	TRIDC2AG073880.2	confidence_class	HC_G	TCP family transcription factor 4
chr2A	WEWseq_PGSB_v1	transcript	739481806	739485674	.	-	.	NA	gene_id	TRIDC2AG073880	transcript_id	TRIDC2AG073880.3	confidence_class	HC_G	TCP family transcription factor 4
chr2A	WEWseq_PGSB_v1	transcript	739484845	739485506	.	-	.	NA	gene_id	TRIDC2AG073880	transcript_id	TRIDC2AG073880.4	confidence_class	HC_G	TCP family transcription factor 4
chr2A	WEWseq_PGSB_v1	transcript	739485845	739499288	.	-	.	NA	gene_id	TRIDC2AG073900	transcript_id	TRIDC2AG073900.1	confidence_class	HC_G	endonuclease 2
chr2A	WEWseq_PGSB_v1	transcript	739485845	739486439	.	+	.	NA	gene_id	TRIDC2AG073890	transcript_id	TRIDC2AG073890.1	confidence_class	LC_u	undescribed protein
chr2A	WEWseq_PGSB_v1	transcript	739485887	739487571	.	-	.	NA	gene_id	TRIDC2AG073900	transcript_id	TRIDC2AG073900.2	confidence_class	HC_G	endonuclease 2
chr2A	WEWseq_PGSB_v1	transcript	739486093	739487724	.	-	.	NA	gene_id	TRIDC2AG073900	transcript_id	TRIDC2AG073900.3	confidence_class	HC_G	endonuclease 2
chr2A	WEWseq_PGSB_v1	transcript	739486093	739487724	.	-	.	NA	gene_id	TRIDC2AG073900	transcript_id	TRIDC2AG073900.4	confidence_class	HC_G	endonuclease 2
chr2A	WEWseq_PGSB_v1	transcript	739486147	739487806	.	-	.	NA	gene_id	TRIDC2AG073900	transcript_id	TRIDC2AG073900.5	confidence_class	HC_G	endonuclease 2
chr2A	WEWseq_PGSB_v1	transcript	739488451	739491204	.	+	.	NA	gene_id	TRIDC2AG073910	transcript_id	TRIDC2AG073910.1	confidence_class	HC_G	Aluminum resistance family protein
chr2A	WEWseq_PGSB_v1	transcript	739489010	739491721	.	+	.	NA	gene_id	TRIDC2AG073910	transcript_id	TRIDC2AG073910.2	confidence_class	HC_G	Aluminum resistance family protein
chr2A	WEWseq_PGSB_v1	transcript	739489141	739492405	.	+	.	NA	gene_id	TRIDC2AG073910	transcript_id	TRIDC2AG073910.3	confidence_class	HC_G	Aluminum resistance family protein
chr2A	WEWseq_PGSB_v1	transcript	739489215	739491770	.	+	.	NA	gene_id	TRIDC2AG073910	transcript_id	TRIDC2AG073910.4	confidence_class	HC_G	Aluminum resistance family protein
chr2A	WEWseq_PGSB_v1	transcript	739489808	739493012	.	+	.	NA	gene_id	TRIDC2AG073910	transcript_id	TRIDC2AG073910.5	confidence_class	HC_G	Aluminum resistance family protein
chr2A	WEWseq_PGSB_v1	transcript	739489884	739491597	.	+	.	NA	gene_id	TRIDC2AG073910	transcript_id	TRIDC2AG073910.6	confidence_class	HC_G	Aluminum resistance family protein
chr2A	WEWseq_PGSB_v1	transcript	739492372	739493812	.	+	.	NA	gene_id	TRIDC2AG073910	transcript_id	TRIDC2AG073910.7	confidence_class	HC_G	Aluminum resistance family protein
chr2A	WEWseq_PGSB_v1	transcript	739492768	739493945	.	+	.	NA	gene_id	TRIDC2AG073910	transcript_id	TRIDC2AG073910.8	confidence_class	HC_G	Aluminum resistance family protein
chr2A	WEWseq_PGSB_v1	transcript	739494865	739496216	.	+	.	NA	gene_id	TRIDC2AG073920	transcript_id	TRIDC2AG073920.1	confidence_class	HC_G	unknown function
chr2A	WEWseq_PGSB_v1	transcript	739495558	739498062	.	+	.	NA	gene_id	TRIDC2AG073920	transcript_id	TRIDC2AG073920.2	confidence_class	HC_G	unknown function
chr2A	WEWseq_PGSB_v1	transcript	739499871	739500520	.	+	.	NA	gene_id	TRIDC2AG073930	transcript_id	TRIDC2AG073930.1	confidence_class	LC_u	undescribed protein
chr2A	WEWseq_PGSB_v1	transcript	739500729	739501007	.	+	.	NA	gene_id	TRIDC2AG073940	transcript_id	TRIDC2AG073940.1	confidence_class	LC_U	unknown function
chr2A	WEWseq_PGSB_v1	transcript	739501190	739505955	.	+	.	NA	gene_id	TRIDC2AG073950	transcript_id	TRIDC2AG073950.1	confidence_class	HC_G	Disease resistance protein
chr2A	WEWseq_PGSB_v1	transcript	739501190	739507054	.	+	.	NA	gene_id	TRIDC2AG073950	transcript_id	TRIDC2AG073950.2	confidence_class	HC_G	Disease resistance protein
chr2A	WEWseq_PGSB_v1	transcript	739501190	739507054	.	+	.	NA	gene_id	TRIDC2AG073950	transcript_id	TRIDC2AG073950.3	confidence_class	HC_G	Disease resistance protein
chr2A	WEWseq_PGSB_v1	transcript	739501527	739505735	.	+	.	NA	gene_id	TRIDC2AG073950	transcript_id	TRIDC2AG073950.4	confidence_class	HC_G	Disease resistance protein
chr2A	WEWseq_PGSB_v1	transcript	739501527	739507828	.	+	.	NA	gene_id	TRIDC2AG073950	transcript_id	TRIDC2AG073950.5	confidence_class	HC_G	Disease resistance protein
chr2A	WEWseq_PGSB_v1	transcript	739503321	739507043	.	+	.	NA	gene_id	TRIDC2AG073950	transcript_id	TRIDC2AG073950.6	confidence_class	HC_G	Disease resistance protein
chr2A	WEWseq_PGSB_v1	transcript	739507749	739508108	.	-	.	NA	gene_id	TRIDC2AG073960	transcript_id	TRIDC2AG073960.1	confidence_class	LC_u	undescribed protein
chr2A	WEWseq_PGSB_v1	transcript	739508353	739508938	.	+	.	NA	gene_id	TRIDC2AG073970	transcript_id	TRIDC2AG073970.1	confidence_class	LC_u	undescribed protein
chr2A	WEWseq_PGSB_v1	transcript	739509551	739512533	.	+	.	NA	gene_id	TRIDC2AG073980	transcript_id	TRIDC2AG073980.1	confidence_class	HC_U	unknown function
chr2A	WEWseq_PGSB_v1	transcript	739509561	739512277	.	+	.	NA	gene_id	TRIDC2AG073980	transcript_id	TRIDC2AG073980.2	confidence_class	HC_U	unknown function
chr2A	WEWseq_PGSB_v1	transcript	739509928	739512533	.	+	.	NA	gene_id	TRIDC2AG073980	transcript_id	TRIDC2AG073980.3	confidence_class	HC_U	unknown function
chr2A	WEWseq_PGSB_v1	transcript	739512801	739515028	.	-	.	NA	gene_id	TRIDC2AG073990	transcript_id	TRIDC2AG073990.1	confidence_class	HC_G	Hexosyltransferase
chr2A	WEWseq_PGSB_v1	transcript	739513353	739515067	.	-	.	NA	gene_id	TRIDC2AG073990	transcript_id	TRIDC2AG073990.2	confidence_class	HC_G	Hexosyltransferase
chr2A	WEWseq_PGSB_v1	transcript	739513353	739515081	.	-	.	NA	gene_id	TRIDC2AG073990	transcript_id	TRIDC2AG073990.3	confidence_class	HC_G	Hexosyltransferase
chr2A	WEWseq_PGSB_v1	transcript	739513353	739515102	.	-	.	NA	gene_id	TRIDC2AG073990	transcript_id	TRIDC2AG073990.4	confidence_class	HC_G	Hexosyltransferase
chr2A	WEWseq_PGSB_v1	transcript	739537710	739541138	.	-	.	NA	gene_id	TRIDC2AG074000	transcript_id	TRIDC2AG074000.1	confidence_class	HC_G	receptor-like protein kinase 4
chr2A	WEWseq_PGSB_v1	transcript	739537710	739543015	.	-	.	NA	gene_id	TRIDC2AG074000	transcript_id	TRIDC2AG074000.2	confidence_class	HC_G	receptor-like protein kinase 4
chr2A	WEWseq_PGSB_v1	transcript	739537718	739540494	.	-	.	NA	gene_id	TRIDC2AG074000	transcript_id	TRIDC2AG074000.3	confidence_class	HC_G	receptor-like protein kinase 4
chr2A	WEWseq_PGSB_v1	transcript	739537718	739544036	.	-	.	NA	gene_id	TRIDC2AG074000	transcript_id	TRIDC2AG074000.4	confidence_class	HC_G	receptor-like protein kinase 4
chr2A	WEWseq_PGSB_v1	transcript	739537729	739540482	.	-	.	NA	gene_id	TRIDC2AG074000	transcript_id	TRIDC2AG074000.5	confidence_class	HC_G	receptor-like protein kinase 4
chr2A	WEWseq_PGSB_v1	transcript	739537733	739540735	.	-	.	NA	gene_id	TRIDC2AG074000	transcript_id	TRIDC2AG074000.6	confidence_class	HC_G	receptor-like protein kinase 4
chr2A	WEWseq_PGSB_v1	transcript	739537742	739540460	.	-	.	NA	gene_id	TRIDC2AG074000	transcript_id	TRIDC2AG074000.10	confidence_class	HC_G	receptor-like protein kinase 4
chr2A	WEWseq_PGSB_v1	transcript	739537742	739540476	.	-	.	NA	gene_id	TRIDC2AG074000	transcript_id	TRIDC2AG074000.11	confidence_class	HC_G	receptor-like protein kinase 4
chr2A	WEWseq_PGSB_v1	transcript	739537742	739543935	.	-	.	NA	gene_id	TRIDC2AG074000	transcript_id	TRIDC2AG074000.12	confidence_class	HC_G	receptor-like protein kinase 4
chr2A	WEWseq_PGSB_v1	transcript	739537742	739540436	.	-	.	NA	gene_id	TRIDC2AG074000	transcript_id	TRIDC2AG074000.7	confidence_class	HC_G	receptor-like protein kinase 4
chr2A	WEWseq_PGSB_v1	transcript	739537742	739540449	.	-	.	NA	gene_id	TRIDC2AG074000	transcript_id	TRIDC2AG074000.8	confidence_class	HC_G	receptor-like protein kinase 4
chr2A	WEWseq_PGSB_v1	transcript	739537742	739540456	.	-	.	NA	gene_id	TRIDC2AG074000	transcript_id	TRIDC2AG074000.9	confidence_class	HC_G	receptor-like protein kinase 4
chr2A	WEWseq_PGSB_v1	transcript	739537754	739540464	.	-	.	NA	gene_id	TRIDC2AG074000	transcript_id	TRIDC2AG074000.13	confidence_class	HC_G	receptor-like protein kinase 4
chr2A	WEWseq_PGSB_v1	transcript	739537754	739541845	.	-	.	NA	gene_id	TRIDC2AG074000	transcript_id	TRIDC2AG074000.14	confidence_class	HC_G	receptor-like protein kinase 4
chr2A	WEWseq_PGSB_v1	transcript	739537781	739540473	.	-	.	NA	gene_id	TRIDC2AG074000	transcript_id	TRIDC2AG074000.15	confidence_class	HC_G	receptor-like protein kinase 4
chr2A	WEWseq_PGSB_v1	transcript	739541031	739550187	.	+	.	NA	gene_id	TRIDC2AG074010	transcript_id	TRIDC2AG074010.1	confidence_class	HC_G	receptor-like protein kinase 4
chr2A	WEWseq_PGSB_v1	transcript	739541065	739549603	.	+	.	NA	gene_id	TRIDC2AG074010	transcript_id	TRIDC2AG074010.2	confidence_class	HC_G	receptor-like protein kinase 4
chr2A	WEWseq_PGSB_v1	transcript	739543780	739550187	.	+	.	NA	gene_id	TRIDC2AG074010	transcript_id	TRIDC2AG074010.3	confidence_class	HC_G	receptor-like protein kinase 4
chr2A	WEWseq_PGSB_v1	transcript	739544069	739550187	.	+	.	NA	gene_id	TRIDC2AG074010	transcript_id	TRIDC2AG074010.4	confidence_class	HC_G	receptor-like protein kinase 4
chr2A	WEWseq_PGSB_v1	transcript	739656188	739659289	.	+	.	NA	gene_id	TRIDC2AG074020	transcript_id	TRIDC2AG074020.1	confidence_class	HC_G	Chalcone synthase 1
chr2A	WEWseq_PGSB_v1	transcript	739656197	739656892	.	+	.	NA	gene_id	TRIDC2AG074020	transcript_id	TRIDC2AG074020.2	confidence_class	HC_G	Chalcone synthase 1
chr2A	WEWseq_PGSB_v1	transcript	739656346	739659094	.	+	.	NA	gene_id	TRIDC2AG074020	transcript_id	TRIDC2AG074020.3	confidence_class	HC_G	Chalcone synthase 1
chr2A	WEWseq_PGSB_v1	transcript	739657170	739659301	.	+	.	NA	gene_id	TRIDC2AG074020	transcript_id	TRIDC2AG074020.4	confidence_class	HC_G	Chalcone synthase 1
chr2A	WEWseq_PGSB_v1	transcript	739710057	739715356	.	-	.	NA	gene_id	TRIDC2AG074030	transcript_id	TRIDC2AG074030.1	confidence_class	HC_G	receptor-like protein kinase 4
chr2A	WEWseq_PGSB_v1	transcript	739710058	739715383	.	-	.	NA	gene_id	TRIDC2AG074030	transcript_id	TRIDC2AG074030.2	confidence_class	HC_G	receptor-like protein kinase 4
chr2A	WEWseq_PGSB_v1	transcript	739710058	739715383	.	-	.	NA	gene_id	TRIDC2AG074030	transcript_id	TRIDC2AG074030.3	confidence_class	HC_G	receptor-like protein kinase 4
chr2A	WEWseq_PGSB_v1	transcript	739710089	739712424	.	-	.	NA	gene_id	TRIDC2AG074030	transcript_id	TRIDC2AG074030.4	confidence_class	HC_G	receptor-like protein kinase 4
chr2A	WEWseq_PGSB_v1	transcript	739710150	739715362	.	+	.	NA	gene_id	TRIDC2AG074040	transcript_id	TRIDC2AG074040.1	confidence_class	HC_G	receptor-like protein kinase 4
chr2A	WEWseq_PGSB_v1	transcript	739710150	739715362	.	+	.	NA	gene_id	TRIDC2AG074040	transcript_id	TRIDC2AG074040.2	confidence_class	HC_G	receptor-like protein kinase 4
chr2A	WEWseq_PGSB_v1	transcript	739710201	739715378	.	-	.	NA	gene_id	TRIDC2AG074030	transcript_id	TRIDC2AG074030.5	confidence_class	HC_G	receptor-like protein kinase 4
chr2A	WEWseq_PGSB_v1	transcript	739710259	739711608	.	-	.	NA	gene_id	TRIDC2AG074030	transcript_id	TRIDC2AG074030.6	confidence_class	HC_G	receptor-like protein kinase 4
chr2A	WEWseq_PGSB_v1	transcript	739710281	739712391	.	-	.	NA	gene_id	TRIDC2AG074030	transcript_id	TRIDC2AG074030.7	confidence_class	HC_G	receptor-like protein kinase 4
chr2A	WEWseq_PGSB_v1	transcript	739712860	739721626	.	+	.	NA	gene_id	TRIDC2AG074040	transcript_id	TRIDC2AG074040.3	confidence_class	HC_G	receptor-like protein kinase 4
chr2A	WEWseq_PGSB_v1	transcript	739712955	739721626	.	+	.	NA	gene_id	TRIDC2AG074040	transcript_id	TRIDC2AG074040.10	confidence_class	HC_G	receptor-like protein kinase 4
chr2A	WEWseq_PGSB_v1	transcript	739712955	739721648	.	+	.	NA	gene_id	TRIDC2AG074040	transcript_id	TRIDC2AG074040.11	confidence_class	HC_G	receptor-like protein kinase 4
chr2A	WEWseq_PGSB_v1	transcript	739712955	739721597	.	+	.	NA	gene_id	TRIDC2AG074040	transcript_id	TRIDC2AG074040.4	confidence_class	HC_G	receptor-like protein kinase 4
chr2A	WEWseq_PGSB_v1	transcript	739712955	739721616	.	+	.	NA	gene_id	TRIDC2AG074040	transcript_id	TRIDC2AG074040.5	confidence_class	HC_G	receptor-like protein kinase 4
chr2A	WEWseq_PGSB_v1	transcript	739712955	739721616	.	+	.	NA	gene_id	TRIDC2AG074040	transcript_id	TRIDC2AG074040.6	confidence_class	HC_G	receptor-like protein kinase 4
chr2A	WEWseq_PGSB_v1	transcript	739712955	739721616	.	+	.	NA	gene_id	TRIDC2AG074040	transcript_id	TRIDC2AG074040.7	confidence_class	HC_G	receptor-like protein kinase 4
chr2A	WEWseq_PGSB_v1	transcript	739712955	739721616	.	+	.	NA	gene_id	TRIDC2AG074040	transcript_id	TRIDC2AG074040.8	confidence_class	HC_G	receptor-like protein kinase 4
chr2A	WEWseq_PGSB_v1	transcript	739712955	739721616	.	+	.	NA	gene_id	TRIDC2AG074040	transcript_id	TRIDC2AG074040.9	confidence_class	HC_G	receptor-like protein kinase 4
chr2A	WEWseq_PGSB_v1	transcript	739712970	739721626	.	+	.	NA	gene_id	TRIDC2AG074040	transcript_id	TRIDC2AG074040.12	confidence_class	HC_G	receptor-like protein kinase 4
chr2A	WEWseq_PGSB_v1	transcript	739727766	739729243	.	+	.	NA	gene_id	TRIDC2AG074050	transcript_id	TRIDC2AG074050.1	confidence_class	HC_G	Dehydrogenase/reductase SDR family member 4
chr2A	WEWseq_PGSB_v1	transcript	739728096	739729336	.	+	.	NA	gene_id	TRIDC2AG074050	transcript_id	TRIDC2AG074050.2	confidence_class	HC_G	Dehydrogenase/reductase SDR family member 4
chr2A	WEWseq_PGSB_v1	transcript	739824238	739825449	.	+	.	NA	gene_id	TRIDC2AG074060	transcript_id	TRIDC2AG074060.1	confidence_class	HC_G	undescribed protein
chr2A	WEWseq_PGSB_v1	transcript	739833037	739836092	.	+	.	NA	gene_id	TRIDC2AG074070	transcript_id	TRIDC2AG074070.1	confidence_class	HC_G	Serine protease HTRA1
chr2A	WEWseq_PGSB_v1	transcript	739950747	739955197	.	+	.	NA	gene_id	TRIDC2AG074080	transcript_id	TRIDC2AG074080.1	confidence_class	HC_G	receptor kinase 2
chr2A	WEWseq_PGSB_v1	transcript	739953419	739955229	.	+	.	NA	gene_id	TRIDC2AG074080	transcript_id	TRIDC2AG074080.2	confidence_class	HC_G	receptor kinase 2
chr2A	WEWseq_PGSB_v1	transcript	740110144	740110850	.	+	.	NA	gene_id	TRIDC2AG074090	transcript_id	TRIDC2AG074090.1	confidence_class	LC_U	unknown function
chr2A	WEWseq_PGSB_v1	transcript	740115072	740115692	.	+	.	NA	gene_id	TRIDC2AG074100	transcript_id	TRIDC2AG074100.1	confidence_class	LC_u	undescribed protein
chr2A	WEWseq_PGSB_v1	transcript	740121048	740123157	.	+	.	NA	gene_id	TRIDC2AG074110	transcript_id	TRIDC2AG074110.1	confidence_class	HC_G	Heterogeneous nuclear ribonucleoprotein U-like protein 1
chr2A	WEWseq_PGSB_v1	transcript	740121552	740124013	.	+	.	NA	gene_id	TRIDC2AG074110	transcript_id	TRIDC2AG074110.2	confidence_class	HC_G	Heterogeneous nuclear ribonucleoprotein U-like protein 1
chr2A	WEWseq_PGSB_v1	transcript	740121583	740124009	.	+	.	NA	gene_id	TRIDC2AG074110	transcript_id	TRIDC2AG074110.3	confidence_class	HC_G	Heterogeneous nuclear ribonucleoprotein U-like protein 1
chr2A	WEWseq_PGSB_v1	transcript	740121609	740123809	.	+	.	NA	gene_id	TRIDC2AG074110	transcript_id	TRIDC2AG074110.4	confidence_class	HC_G	Heterogeneous nuclear ribonucleoprotein U-like protein 1
chr2A	WEWseq_PGSB_v1	transcript	740124252	740129936	.	-	.	NA	gene_id	TRIDC2AG074120	transcript_id	TRIDC2AG074120.1	confidence_class	HC_G	Double-strand break repair protein MRE11
chr2A	WEWseq_PGSB_v1	transcript	740124255	740128811	.	-	.	NA	gene_id	TRIDC2AG074120	transcript_id	TRIDC2AG074120.2	confidence_class	HC_G	Double-strand break repair protein MRE11
chr2A	WEWseq_PGSB_v1	transcript	740124255	740129779	.	-	.	NA	gene_id	TRIDC2AG074120	transcript_id	TRIDC2AG074120.3	confidence_class	HC_G	Double-strand break repair protein MRE11
chr2A	WEWseq_PGSB_v1	transcript	740124256	740129847	.	-	.	NA	gene_id	TRIDC2AG074120	transcript_id	TRIDC2AG074120.4	confidence_class	HC_G	Double-strand break repair protein MRE11
chr2A	WEWseq_PGSB_v1	transcript	740124262	740127981	.	-	.	NA	gene_id	TRIDC2AG074120	transcript_id	TRIDC2AG074120.5	confidence_class	HC_G	Double-strand break repair protein MRE11
chr2A	WEWseq_PGSB_v1	transcript	740124505	740129291	.	-	.	NA	gene_id	TRIDC2AG074120	transcript_id	TRIDC2AG074120.6	confidence_class	HC_G	Double-strand break repair protein MRE11
chr2A	WEWseq_PGSB_v1	transcript	740124937	740129840	.	-	.	NA	gene_id	TRIDC2AG074120	transcript_id	TRIDC2AG074120.7	confidence_class	HC_G	Double-strand break repair protein MRE11
chr2A	WEWseq_PGSB_v1	transcript	740125255	740127007	.	-	.	NA	gene_id	TRIDC2AG074120	transcript_id	TRIDC2AG074120.8	confidence_class	HC_G	Double-strand break repair protein MRE11
chr2A	WEWseq_PGSB_v1	transcript	740127017	740129511	.	-	.	NA	gene_id	TRIDC2AG074120	transcript_id	TRIDC2AG074120.9	confidence_class	HC_G	Double-strand break repair protein MRE11
chr2A	WEWseq_PGSB_v1	transcript	740127054	740129847	.	-	.	NA	gene_id	TRIDC2AG074120	transcript_id	TRIDC2AG074120.10	confidence_class	HC_G	Double-strand break repair protein MRE11
chr2A	WEWseq_PGSB_v1	transcript	740127398	740129905	.	-	.	NA	gene_id	TRIDC2AG074120	transcript_id	TRIDC2AG074120.11	confidence_class	HC_G	Double-strand break repair protein MRE11
chr2A	WEWseq_PGSB_v1	transcript	740128803	740129858	.	-	.	NA	gene_id	TRIDC2AG074120	transcript_id	TRIDC2AG074120.12	confidence_class	HC_G	Double-strand break repair protein MRE11
chr2A	WEWseq_PGSB_v1	transcript	740131274	740132889	.	+	.	NA	gene_id	TRIDC2AG074130	transcript_id	TRIDC2AG074130.1	confidence_class	HC_G	U6 snRNA-associated Sm-like protein LSm7
chr2A	WEWseq_PGSB_v1	transcript	740134727	740135042	.	+	.	NA	gene_id	TRIDC2AG074140	transcript_id	TRIDC2AG074140.1	confidence_class	HC_G	N-alpha-acetyltransferase 11
chr2A	WEWseq_PGSB_v1	transcript	740134742	740138901	.	+	.	NA	gene_id	TRIDC2AG074140	transcript_id	TRIDC2AG074140.2	confidence_class	HC_G	N-alpha-acetyltransferase 11
chr2A	WEWseq_PGSB_v1	transcript	740134830	740135489	.	+	.	NA	gene_id	TRIDC2AG074140	transcript_id	TRIDC2AG074140.3	confidence_class	HC_G	N-alpha-acetyltransferase 11
chr2A	WEWseq_PGSB_v1	transcript	740135440	740138903	.	-	.	NA	gene_id	TRIDC2AG074150	transcript_id	TRIDC2AG074150.1	confidence_class	LC_u	undescribed protein
chr2A	WEWseq_PGSB_v1	transcript	740200169	740200867	.	+	.	NA	gene_id	TRIDC2AG074160	transcript_id	TRIDC2AG074160.1	confidence_class	LC_u	undescribed protein
chr2A	WEWseq_PGSB_v1	transcript	740201117	740201558	.	+	.	NA	gene_id	TRIDC2AG074170	transcript_id	TRIDC2AG074170.1	confidence_class	LC_u	undescribed protein
chr2A	WEWseq_PGSB_v1	transcript	740201324	740204091	.	-	.	NA	gene_id	TRIDC2AG074180	transcript_id	TRIDC2AG074180.1	confidence_class	HC_G	Pentatricopeptide repeat-containing protein
chr2A	WEWseq_PGSB_v1	transcript	740202298	740204139	.	-	.	NA	gene_id	TRIDC2AG074180	transcript_id	TRIDC2AG074180.2	confidence_class	HC_G	Pentatricopeptide repeat-containing protein
chr2A	WEWseq_PGSB_v1	transcript	740202805	740204736	.	-	.	NA	gene_id	TRIDC2AG074180	transcript_id	TRIDC2AG074180.3	confidence_class	HC_G	Pentatricopeptide repeat-containing protein
chr2A	WEWseq_PGSB_v1	transcript	740210435	740210998	.	-	.	NA	gene_id	TRIDC2AG074190	transcript_id	TRIDC2AG074190.1	confidence_class	HC_U	unknown function
chr2A	WEWseq_PGSB_v1	transcript	740210756	740211408	.	-	.	NA	gene_id	TRIDC2AG074190	transcript_id	TRIDC2AG074190.2	confidence_class	HC_U	unknown function
chr2A	WEWseq_PGSB_v1	transcript	740210756	740211408	.	-	.	NA	gene_id	TRIDC2AG074190	transcript_id	TRIDC2AG074190.3	confidence_class	HC_U	unknown function
chr2A	WEWseq_PGSB_v1	transcript	740210756	740211408	.	-	.	NA	gene_id	TRIDC2AG074190	transcript_id	TRIDC2AG074190.4	confidence_class	HC_U	unknown function
chr2A	WEWseq_PGSB_v1	transcript	740279261	740280343	.	-	.	NA	gene_id	TRIDC2AG074200	transcript_id	TRIDC2AG074200.1	confidence_class	LC_u	undescribed protein
chr2A	WEWseq_PGSB_v1	transcript	740549108	740551792	.	+	.	NA	gene_id	TRIDC2AG074210	transcript_id	TRIDC2AG074210.1	confidence_class	HC_G	Cytochrome P450 superfamily protein
chr2A	WEWseq_PGSB_v1	transcript	740549114	740605336	.	+	.	NA	gene_id	TRIDC2AG074210	transcript_id	TRIDC2AG074210.2	confidence_class	HC_G	Cytochrome P450 superfamily protein
chr2A	WEWseq_PGSB_v1	transcript	740549117	740552468	.	+	.	NA	gene_id	TRIDC2AG074210	transcript_id	TRIDC2AG074210.3	confidence_class	HC_G	Cytochrome P450 superfamily protein
chr2A	WEWseq_PGSB_v1	transcript	740557523	740558570	.	+	.	NA	gene_id	TRIDC2AG074220	transcript_id	TRIDC2AG074220.1	confidence_class	LC_u	undescribed protein
chr2A	WEWseq_PGSB_v1	transcript	740706825	740707257	.	+	.	NA	gene_id	TRIDC2AG074230	transcript_id	TRIDC2AG074230.1	confidence_class	HC_U	undescribed protein
chr2A	WEWseq_PGSB_v1	transcript	740712385	740713093	.	+	.	NA	gene_id	TRIDC2AG074240	transcript_id	TRIDC2AG074240.1	confidence_class	HC_G	pentatricopeptide repeat 336
chr2A	WEWseq_PGSB_v1	transcript	740725409	740725892	.	+	.	NA	gene_id	TRIDC2AG074250	transcript_id	TRIDC2AG074250.1	confidence_class	HC_U	unknown function
chr2A	WEWseq_PGSB_v1	transcript	740733751	740734445	.	+	.	NA	gene_id	TRIDC2AG074260	transcript_id	TRIDC2AG074260.1	confidence_class	LC_U	unknown function
chr2A	WEWseq_PGSB_v1	transcript	740790840	740794876	.	+	.	NA	gene_id	TRIDC2AG074270	transcript_id	TRIDC2AG074270.1	confidence_class	HC_G	Pentatricopeptide repeat-containing protein
chr2A	WEWseq_PGSB_v1	transcript	740791006	740793527	.	+	.	NA	gene_id	TRIDC2AG074270	transcript_id	TRIDC2AG074270.2	confidence_class	HC_G	Pentatricopeptide repeat-containing protein
chr2A	WEWseq_PGSB_v1	transcript	740793511	740794876	.	+	.	NA	gene_id	TRIDC2AG074270	transcript_id	TRIDC2AG074270.3	confidence_class	HC_G	Pentatricopeptide repeat-containing protein
chr2A	WEWseq_PGSB_v1	transcript	740919516	740921288	.	+	.	NA	gene_id	TRIDC2AG074280	transcript_id	TRIDC2AG074280.1	confidence_class	HC_G	pentatricopeptide repeat 336
chr2A	WEWseq_PGSB_v1	transcript	740922511	740926667	.	+	.	NA	gene_id	TRIDC2AG074290	transcript_id	TRIDC2AG074290.1	confidence_class	HC_G	Histidine--tRNA ligase
chr2A	WEWseq_PGSB_v1	transcript	740922547	740925969	.	+	.	NA	gene_id	TRIDC2AG074290	transcript_id	TRIDC2AG074290.2	confidence_class	HC_G	Histidine--tRNA ligase
chr2A	WEWseq_PGSB_v1	transcript	740923366	740925960	.	+	.	NA	gene_id	TRIDC2AG074290	transcript_id	TRIDC2AG074290.3	confidence_class	HC_G	Histidine--tRNA ligase
chr2A	WEWseq_PGSB_v1	transcript	740923514	740927605	.	-	.	NA	gene_id	TRIDC2AG074300	transcript_id	TRIDC2AG074300.1	confidence_class	HC_G	cellulose synthase-like A3
chr2A	WEWseq_PGSB_v1	transcript	740925359	740927945	.	-	.	NA	gene_id	TRIDC2AG074300	transcript_id	TRIDC2AG074300.2	confidence_class	HC_G	cellulose synthase-like A3
chr2A	WEWseq_PGSB_v1	transcript	740928264	740928531	.	+	.	NA	gene_id	TRIDC2AG074310	transcript_id	TRIDC2AG074310.1	confidence_class	LC_u	undescribed protein
chr2A	WEWseq_PGSB_v1	transcript	740932553	740934642	.	-	.	NA	gene_id	TRIDC2AG074320	transcript_id	TRIDC2AG074320.1	confidence_class	HC_G	Pentatricopeptide repeat-containing protein
chr2A	WEWseq_PGSB_v1	transcript	740937733	740939942	.	+	.	NA	gene_id	TRIDC2AG074330	transcript_id	TRIDC2AG074330.1	confidence_class	HC_G	Protein FAR1-RELATED SEQUENCE 3
chr2A	WEWseq_PGSB_v1	transcript	740937734	740939727	.	+	.	NA	gene_id	TRIDC2AG074330	transcript_id	TRIDC2AG074330.2	confidence_class	HC_G	Protein FAR1-RELATED SEQUENCE 3
chr2A	WEWseq_PGSB_v1	transcript	740937746	740940319	.	-	.	NA	gene_id	TRIDC2AG074340	transcript_id	TRIDC2AG074340.1	confidence_class	LC_u	undescribed protein
chr2A	WEWseq_PGSB_v1	transcript	740937749	740940296	.	+	.	NA	gene_id	TRIDC2AG074330	transcript_id	TRIDC2AG074330.3	confidence_class	HC_G	Protein FAR1-RELATED SEQUENCE 3
chr2A	WEWseq_PGSB_v1	transcript	740973140	740979494	.	-	.	NA	gene_id	TRIDC2AG074350	transcript_id	TRIDC2AG074350.1	confidence_class	HC_G	pentatricopeptide repeat 336
chr2A	WEWseq_PGSB_v1	transcript	740973140	740979494	.	-	.	NA	gene_id	TRIDC2AG074350	transcript_id	TRIDC2AG074350.2	confidence_class	HC_G	pentatricopeptide repeat 336
chr2A	WEWseq_PGSB_v1	transcript	740973147	740984738	.	-	.	NA	gene_id	TRIDC2AG074350	transcript_id	TRIDC2AG074350.3	confidence_class	HC_G	pentatricopeptide repeat 336
chr2A	WEWseq_PGSB_v1	transcript	740973147	740984738	.	-	.	NA	gene_id	TRIDC2AG074350	transcript_id	TRIDC2AG074350.4	confidence_class	HC_G	pentatricopeptide repeat 336
chr2A	WEWseq_PGSB_v1	transcript	740973207	740977047	.	-	.	NA	gene_id	TRIDC2AG074350	transcript_id	TRIDC2AG074350.5	confidence_class	HC_G	pentatricopeptide repeat 336
chr2A	WEWseq_PGSB_v1	transcript	740973637	740976699	.	-	.	NA	gene_id	TRIDC2AG074350	transcript_id	TRIDC2AG074350.6	confidence_class	HC_G	pentatricopeptide repeat 336
chr2A	WEWseq_PGSB_v1	transcript	740975786	740978906	.	-	.	NA	gene_id	TRIDC2AG074350	transcript_id	TRIDC2AG074350.7	confidence_class	HC_G	pentatricopeptide repeat 336
chr2A	WEWseq_PGSB_v1	transcript	740975869	740977785	.	-	.	NA	gene_id	TRIDC2AG074350	transcript_id	TRIDC2AG074350.8	confidence_class	HC_G	pentatricopeptide repeat 336
chr2A	WEWseq_PGSB_v1	transcript	740976951	740984655	.	-	.	NA	gene_id	TRIDC2AG074350	transcript_id	TRIDC2AG074350.9	confidence_class	HC_G	pentatricopeptide repeat 336
chr2A	WEWseq_PGSB_v1	transcript	741002306	741003026	.	+	.	NA	gene_id	TRIDC2AG074360	transcript_id	TRIDC2AG074360.1	confidence_class	HC_G	Wound-responsive family protein
chr2A	WEWseq_PGSB_v1	transcript	741012869	741013043	.	+	.	NA	gene_id	TRIDC2AG074370	transcript_id	TRIDC2AG074370.1	confidence_class	LC_u	undescribed protein
chr2A	WEWseq_PGSB_v1	transcript	741013223	741013644	.	+	.	NA	gene_id	TRIDC2AG074380	transcript_id	TRIDC2AG074380.1	confidence_class	LC_u	undescribed protein
chr2A	WEWseq_PGSB_v1	transcript	741015101	741016441	.	+	.	NA	gene_id	TRIDC2AG074390	transcript_id	TRIDC2AG074390.1	confidence_class	HC_G	Wound-responsive family protein
chr2A	WEWseq_PGSB_v1	transcript	741015223	741016274	.	+	.	NA	gene_id	TRIDC2AG074390	transcript_id	TRIDC2AG074390.2	confidence_class	HC_G	Wound-responsive family protein
chr2A	WEWseq_PGSB_v1	transcript	741020177	741020386	.	+	.	NA	gene_id	TRIDC2AG074400	transcript_id	TRIDC2AG074400.1	confidence_class	LC_u	undescribed protein
chr2A	WEWseq_PGSB_v1	transcript	741024212	741024746	.	+	.	NA	gene_id	TRIDC2AG074410	transcript_id	TRIDC2AG074410.1	confidence_class	HC_G	Wound-responsive family protein
chr2A	WEWseq_PGSB_v1	transcript	741025012	741025740	.	+	.	NA	gene_id	TRIDC2AG074420	transcript_id	TRIDC2AG074420.1	confidence_class	HC_G	Malonyl-coenzyme A:anthocyanin 3-O-glucoside-6''-O-malonyltransferase
chr2A	WEWseq_PGSB_v1	transcript	741031982	741032641	.	+	.	NA	gene_id	TRIDC2AG074430	transcript_id	TRIDC2AG074430.1	confidence_class	HC_G	Wound-responsive family protein
chr2A	WEWseq_PGSB_v1	transcript	741032132	741032967	.	+	.	NA	gene_id	TRIDC2AG074430	transcript_id	TRIDC2AG074430.2	confidence_class	HC_G	Wound-responsive family protein
chr2A	WEWseq_PGSB_v1	transcript	741033827	741034099	.	+	.	NA	gene_id	TRIDC2AG074440	transcript_id	TRIDC2AG074440.1	confidence_class	HC_G	Wound-responsive family protein
chr2A	WEWseq_PGSB_v1	transcript	741175417	741176171	.	+	.	NA	gene_id	TRIDC2AG074450	transcript_id	TRIDC2AG074450.1	confidence_class	HC_G	Wound-responsive family protein
chr2A	WEWseq_PGSB_v1	transcript	741178640	741179295	.	+	.	NA	gene_id	TRIDC2AG074460	transcript_id	TRIDC2AG074460.1	confidence_class	HC_G	Wound-responsive family protein
chr2A	WEWseq_PGSB_v1	transcript	741188247	741189106	.	+	.	NA	gene_id	TRIDC2AG074470	transcript_id	TRIDC2AG074470.1	confidence_class	HC_G	Wound-responsive family protein
chr2A	WEWseq_PGSB_v1	transcript	741189719	741190105	.	-	.	NA	gene_id	TRIDC2AG074480	transcript_id	TRIDC2AG074480.1	confidence_class	HC_G	ATP synthase subunit c, chloroplastic
chr2A	WEWseq_PGSB_v1	transcript	741191226	741191678	.	+	.	NA	gene_id	TRIDC2AG074490	transcript_id	TRIDC2AG074490.1	confidence_class	LC_u	undescribed protein
chr2A	WEWseq_PGSB_v1	transcript	741191260	741192012	.	+	.	NA	gene_id	TRIDC2AG074490	transcript_id	TRIDC2AG074490.2	confidence_class	LC_u	undescribed protein
chr2A	WEWseq_PGSB_v1	transcript	741266523	741267253	.	+	.	NA	gene_id	TRIDC2AG074500	transcript_id	TRIDC2AG074500.1	confidence_class	HC_G	Wound-responsive family protein
chr2A	WEWseq_PGSB_v1	transcript	741271618	741276407	.	+	.	NA	gene_id	TRIDC2AG074510	transcript_id	TRIDC2AG074510.1	confidence_class	HC_G	3-dehydroquinate synthase, putative
chr2A	WEWseq_PGSB_v1	transcript	741271724	741275166	.	-	.	NA	gene_id	TRIDC2AG074520	transcript_id	TRIDC2AG074520.1	confidence_class	LC_u	undescribed protein
chr2A	WEWseq_PGSB_v1	transcript	741309406	741309775	.	+	.	NA	gene_id	TRIDC2AG074530	transcript_id	TRIDC2AG074530.1	confidence_class	HC_G	Pre-mRNA-processing-splicing factor
chr2A	WEWseq_PGSB_v1	transcript	741309515	741312416	.	+	.	NA	gene_id	TRIDC2AG074530	transcript_id	TRIDC2AG074530.2	confidence_class	HC_G	Pre-mRNA-processing-splicing factor
chr2A	WEWseq_PGSB_v1	transcript	741309523	741326729	.	+	.	NA	gene_id	TRIDC2AG074530	transcript_id	TRIDC2AG074530.3	confidence_class	HC_G	Pre-mRNA-processing-splicing factor
chr2A	WEWseq_PGSB_v1	transcript	741311575	741325512	.	+	.	NA	gene_id	TRIDC2AG074530	transcript_id	TRIDC2AG074530.4	confidence_class	HC_G	Pre-mRNA-processing-splicing factor
chr2A	WEWseq_PGSB_v1	transcript	741311617	741328825	.	+	.	NA	gene_id	TRIDC2AG074530	transcript_id	TRIDC2AG074530.5	confidence_class	HC_G	Pre-mRNA-processing-splicing factor
chr2A	WEWseq_PGSB_v1	transcript	741318419	741318891	.	+	.	NA	gene_id	TRIDC2AG074540	transcript_id	TRIDC2AG074540.1	confidence_class	HC_G	NADH-ubiquinone oxidoreductase chain 1
chr2A	WEWseq_PGSB_v1	transcript	741324614	741328858	.	+	.	NA	gene_id	TRIDC2AG074530	transcript_id	TRIDC2AG074530.6	confidence_class	HC_G	Pre-mRNA-processing-splicing factor
chr2A	WEWseq_PGSB_v1	transcript	741324614	741328858	.	+	.	NA	gene_id	TRIDC2AG074530	transcript_id	TRIDC2AG074530.7	confidence_class	HC_G	Pre-mRNA-processing-splicing factor
chr2A	WEWseq_PGSB_v1	transcript	741324646	741326729	.	+	.	NA	gene_id	TRIDC2AG074530	transcript_id	TRIDC2AG074530.8	confidence_class	HC_G	Pre-mRNA-processing-splicing factor
chr2A	WEWseq_PGSB_v1	transcript	741324653	741328825	.	+	.	NA	gene_id	TRIDC2AG074530	transcript_id	TRIDC2AG074530.9	confidence_class	HC_G	Pre-mRNA-processing-splicing factor
chr2A	WEWseq_PGSB_v1	transcript	741324668	741325512	.	+	.	NA	gene_id	TRIDC2AG074530	transcript_id	TRIDC2AG074530.10	confidence_class	HC_G	Pre-mRNA-processing-splicing factor
chr2A	WEWseq_PGSB_v1	transcript	741324673	741328825	.	+	.	NA	gene_id	TRIDC2AG074530	transcript_id	TRIDC2AG074530.11	confidence_class	HC_G	Pre-mRNA-processing-splicing factor
chr2A	WEWseq_PGSB_v1	transcript	741325832	741328706	.	+	.	NA	gene_id	TRIDC2AG074530	transcript_id	TRIDC2AG074530.12	confidence_class	HC_G	Pre-mRNA-processing-splicing factor
chr2A	WEWseq_PGSB_v1	transcript	741325833	741328878	.	+	.	NA	gene_id	TRIDC2AG074530	transcript_id	TRIDC2AG074530.13	confidence_class	HC_G	Pre-mRNA-processing-splicing factor
chr2A	WEWseq_PGSB_v1	transcript	741325833	741328878	.	+	.	NA	gene_id	TRIDC2AG074530	transcript_id	TRIDC2AG074530.14	confidence_class	HC_G	Pre-mRNA-processing-splicing factor
chr2A	WEWseq_PGSB_v1	transcript	741327274	741328703	.	+	.	NA	gene_id	TRIDC2AG074530	transcript_id	TRIDC2AG074530.15	confidence_class	HC_G	Pre-mRNA-processing-splicing factor
chr2A	WEWseq_PGSB_v1	transcript	741327529	741328824	.	+	.	NA	gene_id	TRIDC2AG074530	transcript_id	TRIDC2AG074530.16	confidence_class	HC_G	Pre-mRNA-processing-splicing factor
chr2A	WEWseq_PGSB_v1	transcript	741328300	741328859	.	+	.	NA	gene_id	TRIDC2AG074530	transcript_id	TRIDC2AG074530.17	confidence_class	HC_G	Pre-mRNA-processing-splicing factor
chr2A	WEWseq_PGSB_v1	transcript	741332960	741333730	.	+	.	NA	gene_id	TRIDC2AG074550	transcript_id	TRIDC2AG074550.1	confidence_class	HC_G	Wound-responsive family protein
chr2A	WEWseq_PGSB_v1	transcript	741335240	741335584	.	+	.	NA	gene_id	TRIDC2AG074560	transcript_id	TRIDC2AG074560.1	confidence_class	LC_u	undescribed protein
chr2A	WEWseq_PGSB_v1	transcript	741371735	741374008	.	-	.	NA	gene_id	TRIDC2AG074570	transcript_id	TRIDC2AG074570.1	confidence_class	HC_G	Serine/threonine-protein kinase
chr2A	WEWseq_PGSB_v1	transcript	741379575	741384106	.	-	.	NA	gene_id	TRIDC2AG074580	transcript_id	TRIDC2AG074580.1	confidence_class	HC_G	receptor kinase 1
chr2A	WEWseq_PGSB_v1	transcript	741416049	741416525	.	-	.	NA	gene_id	TRIDC2AG074590	transcript_id	TRIDC2AG074590.1	confidence_class	LC_U	undescribed protein
chr2A	WEWseq_PGSB_v1	transcript	741416387	741416773	.	-	.	NA	gene_id	TRIDC2AG074590	transcript_id	TRIDC2AG074590.2	confidence_class	LC_U	undescribed protein
chr2A	WEWseq_PGSB_v1	transcript	741419382	741424516	.	-	.	NA	gene_id	TRIDC2AG074600	transcript_id	TRIDC2AG074600.1	confidence_class	HC_G	diacylglycerol kinase 5
chr2A	WEWseq_PGSB_v1	transcript	741419478	741422652	.	-	.	NA	gene_id	TRIDC2AG074600	transcript_id	TRIDC2AG074600.2	confidence_class	HC_G	diacylglycerol kinase 5
chr2A	WEWseq_PGSB_v1	transcript	741419478	741422874	.	-	.	NA	gene_id	TRIDC2AG074600	transcript_id	TRIDC2AG074600.3	confidence_class	HC_G	diacylglycerol kinase 5
chr2A	WEWseq_PGSB_v1	transcript	741419478	741424516	.	-	.	NA	gene_id	TRIDC2AG074600	transcript_id	TRIDC2AG074600.4	confidence_class	HC_G	diacylglycerol kinase 5
chr2A	WEWseq_PGSB_v1	transcript	741419699	741424383	.	-	.	NA	gene_id	TRIDC2AG074600	transcript_id	TRIDC2AG074600.5	confidence_class	HC_G	diacylglycerol kinase 5
chr2A	WEWseq_PGSB_v1	transcript	741419714	741422653	.	-	.	NA	gene_id	TRIDC2AG074600	transcript_id	TRIDC2AG074600.6	confidence_class	HC_G	diacylglycerol kinase 5
chr2A	WEWseq_PGSB_v1	transcript	741419714	741424332	.	-	.	NA	gene_id	TRIDC2AG074600	transcript_id	TRIDC2AG074600.7	confidence_class	HC_G	diacylglycerol kinase 5
chr2A	WEWseq_PGSB_v1	transcript	741419745	741424363	.	-	.	NA	gene_id	TRIDC2AG074600	transcript_id	TRIDC2AG074600.8	confidence_class	HC_G	diacylglycerol kinase 5
chr2A	WEWseq_PGSB_v1	transcript	741555809	741558194	.	+	.	NA	gene_id	TRIDC2AG074610	transcript_id	TRIDC2AG074610.1	confidence_class	HC_G	receptor kinase 2
chr2A	WEWseq_PGSB_v1	transcript	741558709	741559991	.	-	.	NA	gene_id	TRIDC2AG074620	transcript_id	TRIDC2AG074620.1	confidence_class	HC_G	exocyst subunit exo70 family protein F1
chr2A	WEWseq_PGSB_v1	transcript	741560186	741560580	.	-	.	NA	gene_id	TRIDC2AG074630	transcript_id	TRIDC2AG074630.1	confidence_class	HC_G	Exocyst complex component 7
chr2A	WEWseq_PGSB_v1	transcript	741596497	741596829	.	-	.	NA	gene_id	TRIDC2AG074640	transcript_id	TRIDC2AG074640.1	confidence_class	HC_G	matrix metalloproteinase
chr2A	WEWseq_PGSB_v1	transcript	741596723	741597756	.	-	.	NA	gene_id	TRIDC2AG074640	transcript_id	TRIDC2AG074640.2	confidence_class	HC_G	matrix metalloproteinase
chr2A	WEWseq_PGSB_v1	transcript	741759815	741764155	.	+	.	NA	gene_id	TRIDC2AG074650	transcript_id	TRIDC2AG074650.1	confidence_class	HC_G	Protein kinase superfamily protein
chr2A	WEWseq_PGSB_v1	transcript	741759824	741763957	.	+	.	NA	gene_id	TRIDC2AG074650	transcript_id	TRIDC2AG074650.2	confidence_class	HC_G	Protein kinase superfamily protein
chr2A	WEWseq_PGSB_v1	transcript	741836833	741838372	.	-	.	NA	gene_id	TRIDC2AG074660	transcript_id	TRIDC2AG074660.1	confidence_class	HC_G	Cytochrome P450 superfamily protein
chr2A	WEWseq_PGSB_v1	transcript	741836866	741838327	.	-	.	NA	gene_id	TRIDC2AG074660	transcript_id	TRIDC2AG074660.2	confidence_class	HC_G	Cytochrome P450 superfamily protein
chr2A	WEWseq_PGSB_v1	transcript	741928744	741930267	.	+	.	NA	gene_id	TRIDC2AG074670	transcript_id	TRIDC2AG074670.1	confidence_class	HC_G	Cytochrome P450 superfamily protein
chr2A	WEWseq_PGSB_v1	transcript	741928750	741930274	.	+	.	NA	gene_id	TRIDC2AG074670	transcript_id	TRIDC2AG074670.2	confidence_class	HC_G	Cytochrome P450 superfamily protein
chr2A	WEWseq_PGSB_v1	transcript	742008210	742009690	.	-	.	NA	gene_id	TRIDC2AG074680	transcript_id	TRIDC2AG074680.1	confidence_class	HC_G	SKIP interacting protein 16
chr2A	WEWseq_PGSB_v1	transcript	742032211	742032715	.	-	.	NA	gene_id	TRIDC2AG074690	transcript_id	TRIDC2AG074690.1	confidence_class	HC_G	Non-specific lipid-transfer protein 2G
chr2A	WEWseq_PGSB_v1	transcript	742058512	742058952	.	+	.	NA	gene_id	TRIDC2AG074700	transcript_id	TRIDC2AG074700.1	confidence_class	HC_G	ubiquitin-conjugating enzyme 28
chr2A	WEWseq_PGSB_v1	transcript	742058521	742058907	.	+	.	NA	gene_id	TRIDC2AG074700	transcript_id	TRIDC2AG074700.2	confidence_class	HC_G	ubiquitin-conjugating enzyme 28
chr2A	WEWseq_PGSB_v1	transcript	742183183	742183729	.	+	.	NA	gene_id	TRIDC2AG074710	transcript_id	TRIDC2AG074710.1	confidence_class	HC_G	unknown function
chr2A	WEWseq_PGSB_v1	transcript	742226627	742232468	.	+	.	NA	gene_id	TRIDC2AG074720	transcript_id	TRIDC2AG074720.1	confidence_class	HC_G	heme oxygenase 3
chr2A	WEWseq_PGSB_v1	transcript	742244301	742244884	.	-	.	NA	gene_id	TRIDC2AG074730	transcript_id	TRIDC2AG074730.1	confidence_class	HC_G	Non-specific lipid-transfer protein 2G
chr2A	WEWseq_PGSB_v1	transcript	742293238	742294049	.	-	.	NA	gene_id	TRIDC2AG074740	transcript_id	TRIDC2AG074740.1	confidence_class	HC_G	ABSCISIC ACID-INSENSITIVE 5-like protein 5
chr2A	WEWseq_PGSB_v1	transcript	742293295	742294049	.	-	.	NA	gene_id	TRIDC2AG074740	transcript_id	TRIDC2AG074740.2	confidence_class	HC_G	ABSCISIC ACID-INSENSITIVE 5-like protein 5
chr2A	WEWseq_PGSB_v1	transcript	742293306	742305293	.	+	.	NA	gene_id	TRIDC2AG074750	transcript_id	TRIDC2AG074750.1	confidence_class	LC_u	undescribed protein
chr2A	WEWseq_PGSB_v1	transcript	742341225	742345753	.	+	.	NA	gene_id	TRIDC2AG074760	transcript_id	TRIDC2AG074760.1	confidence_class	HC_G	Serine/threonine-protein kinase
chr2A	WEWseq_PGSB_v1	transcript	742341249	742433911	.	+	.	NA	gene_id	TRIDC2AG074760	transcript_id	TRIDC2AG074760.2	confidence_class	HC_G	Serine/threonine-protein kinase
chr2A	WEWseq_PGSB_v1	transcript	742341264	742345753	.	+	.	NA	gene_id	TRIDC2AG074760	transcript_id	TRIDC2AG074760.3	confidence_class	HC_G	Serine/threonine-protein kinase
chr2A	WEWseq_PGSB_v1	transcript	742341267	742345753	.	+	.	NA	gene_id	TRIDC2AG074760	transcript_id	TRIDC2AG074760.4	confidence_class	HC_G	Serine/threonine-protein kinase
chr2A	WEWseq_PGSB_v1	transcript	742341435	742345689	.	+	.	NA	gene_id	TRIDC2AG074760	transcript_id	TRIDC2AG074760.5	confidence_class	HC_G	Serine/threonine-protein kinase
chr2A	WEWseq_PGSB_v1	transcript	742343708	742344527	.	-	.	NA	gene_id	TRIDC2AG074770	transcript_id	TRIDC2AG074770.1	confidence_class	LC_u	undescribed protein
chr2A	WEWseq_PGSB_v1	transcript	742344913	742345865	.	+	.	NA	gene_id	TRIDC2AG074760	transcript_id	TRIDC2AG074760.6	confidence_class	HC_G	Serine/threonine-protein kinase
chr2A	WEWseq_PGSB_v1	transcript	742344913	742345871	.	+	.	NA	gene_id	TRIDC2AG074760	transcript_id	TRIDC2AG074760.7	confidence_class	HC_G	Serine/threonine-protein kinase
chr2A	WEWseq_PGSB_v1	transcript	742344931	742345760	.	+	.	NA	gene_id	TRIDC2AG074760	transcript_id	TRIDC2AG074760.8	confidence_class	HC_G	Serine/threonine-protein kinase
chr2A	WEWseq_PGSB_v1	transcript	742347943	742350417	.	-	.	NA	gene_id	TRIDC2AG074790	transcript_id	TRIDC2AG074790.1	confidence_class	HC_G	Dihydroorotate dehydrogenase, putative
chr2A	WEWseq_PGSB_v1	transcript	742347943	742349877	.	+	.	NA	gene_id	TRIDC2AG074780	transcript_id	TRIDC2AG074780.1	confidence_class	LC_u	undescribed protein
chr2A	WEWseq_PGSB_v1	transcript	742347973	742350365	.	-	.	NA	gene_id	TRIDC2AG074790	transcript_id	TRIDC2AG074790.2	confidence_class	HC_G	Dihydroorotate dehydrogenase, putative
chr2A	WEWseq_PGSB_v1	transcript	742347973	742350380	.	-	.	NA	gene_id	TRIDC2AG074790	transcript_id	TRIDC2AG074790.3	confidence_class	HC_G	Dihydroorotate dehydrogenase, putative
chr2A	WEWseq_PGSB_v1	transcript	742348047	742350093	.	-	.	NA	gene_id	TRIDC2AG074790	transcript_id	TRIDC2AG074790.4	confidence_class	HC_G	Dihydroorotate dehydrogenase, putative
chr2A	WEWseq_PGSB_v1	transcript	742457696	742459134	.	+	.	NA	gene_id	TRIDC2AG074800	transcript_id	TRIDC2AG074800.1	confidence_class	HC_G	Esterase/lipase/thioesterase family protein
chr2A	WEWseq_PGSB_v1	transcript	742477767	742477913	.	.	.	NA	gene_id	TRIDC2AG074810	transcript_id	TRIDC2AG074810.1	confidence_class	LC_norf
chr2A	WEWseq_PGSB_v1	transcript	742538856	742539355	.	-	.	NA	gene_id	TRIDC2AG074820	transcript_id	TRIDC2AG074820.1	confidence_class	LC_u	undescribed protein
chr2A	WEWseq_PGSB_v1	transcript	742542359	742544038	.	+	.	NA	gene_id	TRIDC2AG074830	transcript_id	TRIDC2AG074830.1	confidence_class	HC_G	Cytochrome P450 superfamily protein
chr2A	WEWseq_PGSB_v1	transcript	742570495	742574742	.	-	.	NA	gene_id	TRIDC2AG074840	transcript_id	TRIDC2AG074840.1	confidence_class	HC_G	MATE efflux family protein
chr2A	WEWseq_PGSB_v1	transcript	742584511	742587540	.	-	.	NA	gene_id	TRIDC2AG074850	transcript_id	TRIDC2AG074850.1	confidence_class	LC_u	undescribed protein
chr2A	WEWseq_PGSB_v1	transcript	742587581	742591428	.	+	.	NA	gene_id	TRIDC2AG074860	transcript_id	TRIDC2AG074860.1	confidence_class	HC_G	Dihydroorotate dehydrogenase, putative
chr2A	WEWseq_PGSB_v1	transcript	742723162	742726031	.	+	.	NA	gene_id	TRIDC2AG074870	transcript_id	TRIDC2AG074870.1	confidence_class	HC_G	Pentatricopeptide repeat-containing protein
chr2A	WEWseq_PGSB_v1	transcript	742728309	742728734	.	-	.	NA	gene_id	TRIDC2AG074880	transcript_id	TRIDC2AG074880.1	confidence_class	LC_u	undescribed protein
chr2A	WEWseq_PGSB_v1	transcript	742760716	742791519	.	-	.	NA	gene_id	TRIDC2AG074890	transcript_id	TRIDC2AG074890.1	confidence_class	LC_U	Protein of unknown function (DUF594)
chr2A	WEWseq_PGSB_v1	transcript	742796301	742797359	.	+	.	NA	gene_id	TRIDC2AG074900	transcript_id	TRIDC2AG074900.1	confidence_class	LC_U	unknown function
chr2A	WEWseq_PGSB_v1	transcript	742812382	742813004	.	+	.	NA	gene_id	TRIDC2AG074910	transcript_id	TRIDC2AG074910.1	confidence_class	LC_u	undescribed protein
chr2A	WEWseq_PGSB_v1	transcript	742812625	742812879	.	-	.	NA	gene_id	TRIDC2AG074920	transcript_id	TRIDC2AG074920.1	confidence_class	LC_u	undescribed protein
chr2A	WEWseq_PGSB_v1	transcript	742839923	742840313	.	-	.	NA	gene_id	TRIDC2AG074930	transcript_id	TRIDC2AG074930.1	confidence_class	HC_G	ATP synthase subunit 9, mitochondrial
chr2A	WEWseq_PGSB_v1	transcript	742840771	742842304	.	-	.	NA	gene_id	TRIDC2AG074940	transcript_id	TRIDC2AG074940.1	confidence_class	HC_G	ATP synthase subunit alpha
chr2A	WEWseq_PGSB_v1	transcript	742927313	742928620	.	-	.	NA	gene_id	TRIDC2AG074950	transcript_id	TRIDC2AG074950.1	confidence_class	HC_G	protein kinase family protein
chr2A	WEWseq_PGSB_v1	transcript	742994060	742995231	.	-	.	NA	gene_id	TRIDC2AG074960	transcript_id	TRIDC2AG074960.1	confidence_class	HC_G	sulfotransferase 4B
chr2A	WEWseq_PGSB_v1	transcript	742994952	742995322	.	-	.	NA	gene_id	TRIDC2AG074960	transcript_id	TRIDC2AG074960.2	confidence_class	HC_G	sulfotransferase 4B
chr2A	WEWseq_PGSB_v1	transcript	742996200	742999334	.	+	.	NA	gene_id	TRIDC2AG074970	transcript_id	TRIDC2AG074970.1	confidence_class	HC_G	Protein kinase superfamily protein
chr2A	WEWseq_PGSB_v1	transcript	742996200	742999334	.	+	.	NA	gene_id	TRIDC2AG074970	transcript_id	TRIDC2AG074970.2	confidence_class	HC_G	Protein kinase superfamily protein
chr2A	WEWseq_PGSB_v1	transcript	742997134	743016760	.	+	.	NA	gene_id	TRIDC2AG074970	transcript_id	TRIDC2AG074970.3	confidence_class	HC_G	Protein kinase superfamily protein
chr2A	WEWseq_PGSB_v1	transcript	742997136	742999888	.	+	.	NA	gene_id	TRIDC2AG074970	transcript_id	TRIDC2AG074970.4	confidence_class	HC_G	Protein kinase superfamily protein
chr2A	WEWseq_PGSB_v1	transcript	742997136	743000129	.	+	.	NA	gene_id	TRIDC2AG074970	transcript_id	TRIDC2AG074970.5	confidence_class	HC_G	Protein kinase superfamily protein
chr2A	WEWseq_PGSB_v1	transcript	742997143	743016760	.	+	.	NA	gene_id	TRIDC2AG074970	transcript_id	TRIDC2AG074970.6	confidence_class	HC_G	Protein kinase superfamily protein
chr2A	WEWseq_PGSB_v1	transcript	742997145	742998456	.	+	.	NA	gene_id	TRIDC2AG074970	transcript_id	TRIDC2AG074970.7	confidence_class	HC_G	Protein kinase superfamily protein
chr2A	WEWseq_PGSB_v1	transcript	742997145	743000376	.	+	.	NA	gene_id	TRIDC2AG074970	transcript_id	TRIDC2AG074970.8	confidence_class	HC_G	Protein kinase superfamily protein
chr2A	WEWseq_PGSB_v1	transcript	742997145	743000376	.	+	.	NA	gene_id	TRIDC2AG074970	transcript_id	TRIDC2AG074970.9	confidence_class	HC_G	Protein kinase superfamily protein
chr2A	WEWseq_PGSB_v1	transcript	742997215	743016760	.	+	.	NA	gene_id	TRIDC2AG074970	transcript_id	TRIDC2AG074970.10	confidence_class	HC_G	Protein kinase superfamily protein
chr2A	WEWseq_PGSB_v1	transcript	742997598	743000435	.	+	.	NA	gene_id	TRIDC2AG074970	transcript_id	TRIDC2AG074970.11	confidence_class	HC_G	Protein kinase superfamily protein
chr2A	WEWseq_PGSB_v1	transcript	742998736	743000376	.	+	.	NA	gene_id	TRIDC2AG074970	transcript_id	TRIDC2AG074970.12	confidence_class	HC_G	Protein kinase superfamily protein
chr2A	WEWseq_PGSB_v1	transcript	742998776	743000435	.	+	.	NA	gene_id	TRIDC2AG074970	transcript_id	TRIDC2AG074970.13	confidence_class	HC_G	Protein kinase superfamily protein
chr2A	WEWseq_PGSB_v1	transcript	742999065	743000431	.	+	.	NA	gene_id	TRIDC2AG074970	transcript_id	TRIDC2AG074970.14	confidence_class	HC_G	Protein kinase superfamily protein
chr2A	WEWseq_PGSB_v1	transcript	742999632	743000431	.	+	.	NA	gene_id	TRIDC2AG074970	transcript_id	TRIDC2AG074970.15	confidence_class	HC_G	Protein kinase superfamily protein
chr2A	WEWseq_PGSB_v1	transcript	742999947	743000476	.	+	.	NA	gene_id	TRIDC2AG074970	transcript_id	TRIDC2AG074970.16	confidence_class	HC_G	Protein kinase superfamily protein
chr2A	WEWseq_PGSB_v1	transcript	743012094	743017360	.	+	.	NA	gene_id	TRIDC2AG074970	transcript_id	TRIDC2AG074970.17	confidence_class	HC_G	Protein kinase superfamily protein
chr2A	WEWseq_PGSB_v1	transcript	743012094	743019682	.	+	.	NA	gene_id	TRIDC2AG074970	transcript_id	TRIDC2AG074970.18	confidence_class	HC_G	Protein kinase superfamily protein
chr2A	WEWseq_PGSB_v1	transcript	743012110	743016981	.	+	.	NA	gene_id	TRIDC2AG074970	transcript_id	TRIDC2AG074970.19	confidence_class	HC_G	Protein kinase superfamily protein
chr2A	WEWseq_PGSB_v1	transcript	743012110	743022026	.	+	.	NA	gene_id	TRIDC2AG074970	transcript_id	TRIDC2AG074970.20	confidence_class	HC_G	Protein kinase superfamily protein
chr2A	WEWseq_PGSB_v1	transcript	743012126	743022026	.	+	.	NA	gene_id	TRIDC2AG074970	transcript_id	TRIDC2AG074970.21	confidence_class	HC_G	Protein kinase superfamily protein
chr2A	WEWseq_PGSB_v1	transcript	743012134	743020205	.	+	.	NA	gene_id	TRIDC2AG074970	transcript_id	TRIDC2AG074970.22	confidence_class	HC_G	Protein kinase superfamily protein
chr2A	WEWseq_PGSB_v1	transcript	743012147	743015505	.	+	.	NA	gene_id	TRIDC2AG074970	transcript_id	TRIDC2AG074970.23	confidence_class	HC_G	Protein kinase superfamily protein
chr2A	WEWseq_PGSB_v1	transcript	743012214	743016118	.	+	.	NA	gene_id	TRIDC2AG074970	transcript_id	TRIDC2AG074970.24	confidence_class	HC_G	Protein kinase superfamily protein
chr2A	WEWseq_PGSB_v1	transcript	743012250	743016982	.	+	.	NA	gene_id	TRIDC2AG074970	transcript_id	TRIDC2AG074970.25	confidence_class	HC_G	Protein kinase superfamily protein
chr2A	WEWseq_PGSB_v1	transcript	743012250	743016982	.	+	.	NA	gene_id	TRIDC2AG074970	transcript_id	TRIDC2AG074970.26	confidence_class	HC_G	Protein kinase superfamily protein
chr2A	WEWseq_PGSB_v1	transcript	743012250	743016989	.	+	.	NA	gene_id	TRIDC2AG074970	transcript_id	TRIDC2AG074970.27	confidence_class	HC_G	Protein kinase superfamily protein
chr2A	WEWseq_PGSB_v1	transcript	743012263	743015506	.	+	.	NA	gene_id	TRIDC2AG074970	transcript_id	TRIDC2AG074970.28	confidence_class	HC_G	Protein kinase superfamily protein
chr2A	WEWseq_PGSB_v1	transcript	743012466	743014781	.	+	.	NA	gene_id	TRIDC2AG074970	transcript_id	TRIDC2AG074970.29	confidence_class	HC_G	Protein kinase superfamily protein
chr2A	WEWseq_PGSB_v1	transcript	743012478	743015501	.	+	.	NA	gene_id	TRIDC2AG074970	transcript_id	TRIDC2AG074970.30	confidence_class	HC_G	Protein kinase superfamily protein
chr2A	WEWseq_PGSB_v1	transcript	743012510	743016575	.	+	.	NA	gene_id	TRIDC2AG074970	transcript_id	TRIDC2AG074970.31	confidence_class	HC_G	Protein kinase superfamily protein
chr2A	WEWseq_PGSB_v1	transcript	743012510	743016575	.	+	.	NA	gene_id	TRIDC2AG074970	transcript_id	TRIDC2AG074970.32	confidence_class	HC_G	Protein kinase superfamily protein
chr2A	WEWseq_PGSB_v1	transcript	743015291	743018674	.	+	.	NA	gene_id	TRIDC2AG074970	transcript_id	TRIDC2AG074970.33	confidence_class	HC_G	Protein kinase superfamily protein
chr2A	WEWseq_PGSB_v1	transcript	743016218	743019095	.	+	.	NA	gene_id	TRIDC2AG074970	transcript_id	TRIDC2AG074970.34	confidence_class	HC_G	Protein kinase superfamily protein
chr2A	WEWseq_PGSB_v1	transcript	743016353	743021937	.	+	.	NA	gene_id	TRIDC2AG074970	transcript_id	TRIDC2AG074970.35	confidence_class	HC_G	Protein kinase superfamily protein
chr2A	WEWseq_PGSB_v1	transcript	743018513	743023095	.	+	.	NA	gene_id	TRIDC2AG074970	transcript_id	TRIDC2AG074970.36	confidence_class	HC_G	Protein kinase superfamily protein
chr2A	WEWseq_PGSB_v1	transcript	743018720	743023142	.	+	.	NA	gene_id	TRIDC2AG074970	transcript_id	TRIDC2AG074970.37	confidence_class	HC_G	Protein kinase superfamily protein
chr2A	WEWseq_PGSB_v1	transcript	743018720	743023142	.	+	.	NA	gene_id	TRIDC2AG074970	transcript_id	TRIDC2AG074970.38	confidence_class	HC_G	Protein kinase superfamily protein
chr2A	WEWseq_PGSB_v1	transcript	743019102	743023135	.	+	.	NA	gene_id	TRIDC2AG074970	transcript_id	TRIDC2AG074970.39	confidence_class	HC_G	Protein kinase superfamily protein
chr2A	WEWseq_PGSB_v1	transcript	743020781	743058943	.	+	.	NA	gene_id	TRIDC2AG074970	transcript_id	TRIDC2AG074970.40	confidence_class	HC_G	Protein kinase superfamily protein
chr2A	WEWseq_PGSB_v1	transcript	743022522	743023113	.	+	.	NA	gene_id	TRIDC2AG074970	transcript_id	TRIDC2AG074970.41	confidence_class	HC_G	Protein kinase superfamily protein
chr2A	WEWseq_PGSB_v1	transcript	743060493	743061018	.	-	.	NA	gene_id	TRIDC2AG074980	transcript_id	TRIDC2AG074980.1	confidence_class	HC_G	Protein FLOWERING LOCUS T
chr2A	WEWseq_PGSB_v1	transcript	743358255	743359283	.	+	.	NA	gene_id	TRIDC2AG074990	transcript_id	TRIDC2AG074990.1	confidence_class	LC_u	undescribed protein
chr2A	WEWseq_PGSB_v1	transcript	743358355	743363253	.	-	.	NA	gene_id	TRIDC2AG075000	transcript_id	TRIDC2AG075000.1	confidence_class	HC_G	receptor kinase 2
chr2A	WEWseq_PGSB_v1	transcript	743359099	743363253	.	-	.	NA	gene_id	TRIDC2AG075000	transcript_id	TRIDC2AG075000.2	confidence_class	HC_G	receptor kinase 2
chr2A	WEWseq_PGSB_v1	transcript	743359391	743361856	.	-	.	NA	gene_id	TRIDC2AG075000	transcript_id	TRIDC2AG075000.3	confidence_class	HC_G	receptor kinase 2
chr2A	WEWseq_PGSB_v1	transcript	743360994	743363007	.	-	.	NA	gene_id	TRIDC2AG075000	transcript_id	TRIDC2AG075000.4	confidence_class	HC_G	receptor kinase 2
chr2A	WEWseq_PGSB_v1	transcript	743363667	743364232	.	-	.	NA	gene_id	TRIDC2AG075010	transcript_id	TRIDC2AG075010.1	confidence_class	HC_G	G-type lectin S-receptor-like serine/threonine-protein kinase
chr2A	WEWseq_PGSB_v1	transcript	743392701	743393538	.	-	.	NA	gene_id	TRIDC2AG075020	transcript_id	TRIDC2AG075020.1	confidence_class	LC_U	unknown function
chr2A	WEWseq_PGSB_v1	transcript	743402759	743405958	.	+	.	NA	gene_id	TRIDC2AG075030	transcript_id	TRIDC2AG075030.1	confidence_class	HC_G	Serine/threonine-protein kinase
chr2A	WEWseq_PGSB_v1	transcript	743407173	743408871	.	-	.	NA	gene_id	TRIDC2AG075040	transcript_id	TRIDC2AG075040.1	confidence_class	HC_G	exocyst subunit exo70 family protein F1
chr2A	WEWseq_PGSB_v1	transcript	743408929	743409443	.	+	.	NA	gene_id	TRIDC2AG075050	transcript_id	TRIDC2AG075050.1	confidence_class	LC_u	undescribed protein
chr2A	WEWseq_PGSB_v1	transcript	743442054	743444217	.	+	.	NA	gene_id	TRIDC2AG075060	transcript_id	TRIDC2AG075060.1	confidence_class	HC_G	Protein kinase superfamily protein
chr2A	WEWseq_PGSB_v1	transcript	743442844	743449521	.	+	.	NA	gene_id	TRIDC2AG075060	transcript_id	TRIDC2AG075060.2	confidence_class	HC_G	Protein kinase superfamily protein
chr2A	WEWseq_PGSB_v1	transcript	743444916	743449410	.	+	.	NA	gene_id	TRIDC2AG075060	transcript_id	TRIDC2AG075060.3	confidence_class	HC_G	Protein kinase superfamily protein
chr2A	WEWseq_PGSB_v1	transcript	743445770	743449521	.	+	.	NA	gene_id	TRIDC2AG075060	transcript_id	TRIDC2AG075060.4	confidence_class	HC_G	Protein kinase superfamily protein
chr2A	WEWseq_PGSB_v1	transcript	743446196	743449410	.	+	.	NA	gene_id	TRIDC2AG075060	transcript_id	TRIDC2AG075060.5	confidence_class	HC_G	Protein kinase superfamily protein
chr2A	WEWseq_PGSB_v1	transcript	743446196	743449410	.	+	.	NA	gene_id	TRIDC2AG075060	transcript_id	TRIDC2AG075060.6	confidence_class	HC_G	Protein kinase superfamily protein
chr2A	WEWseq_PGSB_v1	transcript	743446196	743449410	.	+	.	NA	gene_id	TRIDC2AG075060	transcript_id	TRIDC2AG075060.7	confidence_class	HC_G	Protein kinase superfamily protein
chr2A	WEWseq_PGSB_v1	transcript	743446219	743449513	.	+	.	NA	gene_id	TRIDC2AG075060	transcript_id	TRIDC2AG075060.8	confidence_class	HC_G	Protein kinase superfamily protein
chr2A	WEWseq_PGSB_v1	transcript	743446226	743449513	.	+	.	NA	gene_id	TRIDC2AG075060	transcript_id	TRIDC2AG075060.9	confidence_class	HC_G	Protein kinase superfamily protein
chr2A	WEWseq_PGSB_v1	transcript	743446358	743448794	.	+	.	NA	gene_id	TRIDC2AG075060	transcript_id	TRIDC2AG075060.10	confidence_class	HC_G	Protein kinase superfamily protein
chr2A	WEWseq_PGSB_v1	transcript	743448110	743449056	.	+	.	NA	gene_id	TRIDC2AG075060	transcript_id	TRIDC2AG075060.11	confidence_class	HC_G	Protein kinase superfamily protein
chr2A	WEWseq_PGSB_v1	transcript	743526491	743527191	.	-	.	NA	gene_id	TRIDC2AG075070	transcript_id	TRIDC2AG075070.1	confidence_class	HC_G	BHLH transcription factor-like protein
chr2A	WEWseq_PGSB_v1	transcript	743526491	743529541	.	-	.	NA	gene_id	TRIDC2AG075070	transcript_id	TRIDC2AG075070.2	confidence_class	HC_G	BHLH transcription factor-like protein
chr2A	WEWseq_PGSB_v1	transcript	743526538	743528382	.	-	.	NA	gene_id	TRIDC2AG075070	transcript_id	TRIDC2AG075070.3	confidence_class	HC_G	BHLH transcription factor-like protein
chr2A	WEWseq_PGSB_v1	transcript	743527013	743529406	.	-	.	NA	gene_id	TRIDC2AG075070	transcript_id	TRIDC2AG075070.4	confidence_class	HC_G	BHLH transcription factor-like protein
chr2A	WEWseq_PGSB_v1	transcript	743529308	743529920	.	+	.	NA	gene_id	TRIDC2AG075080	transcript_id	TRIDC2AG075080.1	confidence_class	LC_u	undescribed protein
chr2A	WEWseq_PGSB_v1	transcript	743530548	743531764	.	+	.	NA	gene_id	TRIDC2AG075090	transcript_id	TRIDC2AG075090.1	confidence_class	LC_u	undescribed protein
chr2A	WEWseq_PGSB_v1	transcript	743532886	743533808	.	-	.	NA	gene_id	TRIDC2AG075100	transcript_id	TRIDC2AG075100.1	confidence_class	LC_u	undescribed protein
chr2A	WEWseq_PGSB_v1	transcript	743535753	743536534	.	+	.	NA	gene_id	TRIDC2AG075110	transcript_id	TRIDC2AG075110.1	confidence_class	LC_u	undescribed protein
chr2A	WEWseq_PGSB_v1	transcript	743541977	743542389	.	-	.	NA	gene_id	TRIDC2AG075120	transcript_id	TRIDC2AG075120.1	confidence_class	LC_u	undescribed protein
chr2A	WEWseq_PGSB_v1	transcript	743561500	743562878	.	-	.	NA	gene_id	TRIDC2AG075130	transcript_id	TRIDC2AG075130.1	confidence_class	LC_U	unknown function
chr2A	WEWseq_PGSB_v1	transcript	743563046	743563209	.	-	.	NA	gene_id	TRIDC2AG075140	transcript_id	TRIDC2AG075140.1	confidence_class	LC_u	undescribed protein
chr2A	WEWseq_PGSB_v1	transcript	743563050	743567291	.	+	.	NA	gene_id	TRIDC2AG075150	transcript_id	TRIDC2AG075150.1	confidence_class	HC_G	2-oxoglutarate (2OG) and Fe(II)-dependent oxygenase superfamily protein
chr2A	WEWseq_PGSB_v1	transcript	743563290	743566491	.	+	.	NA	gene_id	TRIDC2AG075150	transcript_id	TRIDC2AG075150.2	confidence_class	HC_G	2-oxoglutarate (2OG) and Fe(II)-dependent oxygenase superfamily protein
chr2A	WEWseq_PGSB_v1	transcript	743563290	743566491	.	+	.	NA	gene_id	TRIDC2AG075150	transcript_id	TRIDC2AG075150.3	confidence_class	HC_G	2-oxoglutarate (2OG) and Fe(II)-dependent oxygenase superfamily protein
chr2A	WEWseq_PGSB_v1	transcript	743564069	743566519	.	+	.	NA	gene_id	TRIDC2AG075150	transcript_id	TRIDC2AG075150.4	confidence_class	HC_G	2-oxoglutarate (2OG) and Fe(II)-dependent oxygenase superfamily protein
chr2A	WEWseq_PGSB_v1	transcript	743564069	743568560	.	+	.	NA	gene_id	TRIDC2AG075150	transcript_id	TRIDC2AG075150.5	confidence_class	HC_G	2-oxoglutarate (2OG) and Fe(II)-dependent oxygenase superfamily protein
chr2A	WEWseq_PGSB_v1	transcript	743564207	743566493	.	+	.	NA	gene_id	TRIDC2AG075150	transcript_id	TRIDC2AG075150.6	confidence_class	HC_G	2-oxoglutarate (2OG) and Fe(II)-dependent oxygenase superfamily protein
chr2A	WEWseq_PGSB_v1	transcript	743565013	743566484	.	+	.	NA	gene_id	TRIDC2AG075150	transcript_id	TRIDC2AG075150.7	confidence_class	HC_G	2-oxoglutarate (2OG) and Fe(II)-dependent oxygenase superfamily protein
chr2A	WEWseq_PGSB_v1	transcript	743566715	743567826	.	+	.	NA	gene_id	TRIDC2AG075150	transcript_id	TRIDC2AG075150.8	confidence_class	HC_G	2-oxoglutarate (2OG) and Fe(II)-dependent oxygenase superfamily protein
chr2A	WEWseq_PGSB_v1	transcript	743566715	743568826	.	+	.	NA	gene_id	TRIDC2AG075150	transcript_id	TRIDC2AG075150.9	confidence_class	HC_G	2-oxoglutarate (2OG) and Fe(II)-dependent oxygenase superfamily protein
chr2A	WEWseq_PGSB_v1	transcript	743566720	743568560	.	+	.	NA	gene_id	TRIDC2AG075150	transcript_id	TRIDC2AG075150.10	confidence_class	HC_G	2-oxoglutarate (2OG) and Fe(II)-dependent oxygenase superfamily protein
chr2A	WEWseq_PGSB_v1	transcript	743566721	743568047	.	+	.	NA	gene_id	TRIDC2AG075150	transcript_id	TRIDC2AG075150.11	confidence_class	HC_G	2-oxoglutarate (2OG) and Fe(II)-dependent oxygenase superfamily protein
chr2A	WEWseq_PGSB_v1	transcript	743566754	743568831	.	+	.	NA	gene_id	TRIDC2AG075150	transcript_id	TRIDC2AG075150.12	confidence_class	HC_G	2-oxoglutarate (2OG) and Fe(II)-dependent oxygenase superfamily protein
chr2A	WEWseq_PGSB_v1	transcript	743567074	743568185	.	+	.	NA	gene_id	TRIDC2AG075150	transcript_id	TRIDC2AG075150.13	confidence_class	HC_G	2-oxoglutarate (2OG) and Fe(II)-dependent oxygenase superfamily protein
chr2A	WEWseq_PGSB_v1	transcript	743637606	743639217	.	-	.	NA	gene_id	TRIDC2AG075160	transcript_id	TRIDC2AG075160.1	confidence_class	HC_G	2-oxoglutarate (2OG) and Fe(II)-dependent oxygenase superfamily protein
chr2A	WEWseq_PGSB_v1	transcript	743638966	743640045	.	-	.	NA	gene_id	TRIDC2AG075160	transcript_id	TRIDC2AG075160.2	confidence_class	HC_G	2-oxoglutarate (2OG) and Fe(II)-dependent oxygenase superfamily protein
chr2A	WEWseq_PGSB_v1	transcript	743638966	743640280	.	-	.	NA	gene_id	TRIDC2AG075160	transcript_id	TRIDC2AG075160.3	confidence_class	HC_G	2-oxoglutarate (2OG) and Fe(II)-dependent oxygenase superfamily protein
chr2A	WEWseq_PGSB_v1	transcript	743652683	743656960	.	+	.	NA	gene_id	TRIDC2AG075170	transcript_id	TRIDC2AG075170.1	confidence_class	LC_u	undescribed protein
chr2A	WEWseq_PGSB_v1	transcript	743652847	743658243	.	-	.	NA	gene_id	TRIDC2AG075180	transcript_id	TRIDC2AG075180.1	confidence_class	HC_G	Ubiquitin carboxyl-terminal hydrolase
chr2A	WEWseq_PGSB_v1	transcript	743655000	743658291	.	-	.	NA	gene_id	TRIDC2AG075180	transcript_id	TRIDC2AG075180.2	confidence_class	HC_G	Ubiquitin carboxyl-terminal hydrolase
chr2A	WEWseq_PGSB_v1	transcript	743655008	743657972	.	-	.	NA	gene_id	TRIDC2AG075180	transcript_id	TRIDC2AG075180.3	confidence_class	HC_G	Ubiquitin carboxyl-terminal hydrolase
chr2A	WEWseq_PGSB_v1	transcript	743655037	743658245	.	-	.	NA	gene_id	TRIDC2AG075180	transcript_id	TRIDC2AG075180.4	confidence_class	HC_G	Ubiquitin carboxyl-terminal hydrolase
chr2A	WEWseq_PGSB_v1	transcript	743655038	743657181	.	-	.	NA	gene_id	TRIDC2AG075180	transcript_id	TRIDC2AG075180.5	confidence_class	HC_G	Ubiquitin carboxyl-terminal hydrolase
chr2A	WEWseq_PGSB_v1	transcript	743655072	743657972	.	-	.	NA	gene_id	TRIDC2AG075180	transcript_id	TRIDC2AG075180.6	confidence_class	HC_G	Ubiquitin carboxyl-terminal hydrolase
chr2A	WEWseq_PGSB_v1	transcript	743655073	743657702	.	-	.	NA	gene_id	TRIDC2AG075180	transcript_id	TRIDC2AG075180.7	confidence_class	HC_G	Ubiquitin carboxyl-terminal hydrolase
chr2A	WEWseq_PGSB_v1	transcript	743655105	743656960	.	+	.	NA	gene_id	TRIDC2AG075170	transcript_id	TRIDC2AG075170.2	confidence_class	LC_u	undescribed protein
chr2A	WEWseq_PGSB_v1	transcript	743656081	743658258	.	-	.	NA	gene_id	TRIDC2AG075180	transcript_id	TRIDC2AG075180.8	confidence_class	HC_G	Ubiquitin carboxyl-terminal hydrolase
chr2A	WEWseq_PGSB_v1	transcript	743656933	743658264	.	-	.	NA	gene_id	TRIDC2AG075180	transcript_id	TRIDC2AG075180.9	confidence_class	HC_G	Ubiquitin carboxyl-terminal hydrolase
chr2A	WEWseq_PGSB_v1	transcript	743681869	743683026	.	+	.	NA	gene_id	TRIDC2AG075190	transcript_id	TRIDC2AG075190.1	confidence_class	HC_G	Heavy metal transport/detoxification superfamily protein
chr2A	WEWseq_PGSB_v1	transcript	743681869	743683026	.	+	.	NA	gene_id	TRIDC2AG075190	transcript_id	TRIDC2AG075190.2	confidence_class	HC_G	Heavy metal transport/detoxification superfamily protein
chr2A	WEWseq_PGSB_v1	transcript	743681869	743764946	.	+	.	NA	gene_id	TRIDC2AG075190	transcript_id	TRIDC2AG075190.3	confidence_class	HC_G	Heavy metal transport/detoxification superfamily protein
chr2A	WEWseq_PGSB_v1	transcript	743702600	743703721	.	-	.	NA	gene_id	TRIDC2AG075200	transcript_id	TRIDC2AG075200.1	confidence_class	LC_u	undescribed protein
chr2A	WEWseq_PGSB_v1	transcript	743703762	743704892	.	+	.	NA	gene_id	TRIDC2AG075210	transcript_id	TRIDC2AG075210.1	confidence_class	LC_u	undescribed protein
chr2A	WEWseq_PGSB_v1	transcript	743711902	743712757	.	-	.	NA	gene_id	TRIDC2AG075220	transcript_id	TRIDC2AG075220.1	confidence_class	LC_u	undescribed protein
chr2A	WEWseq_PGSB_v1	transcript	743763843	743764995	.	+	.	NA	gene_id	TRIDC2AG075190	transcript_id	TRIDC2AG075190.4	confidence_class	HC_G	Heavy metal transport/detoxification superfamily protein
chr2A	WEWseq_PGSB_v1	transcript	743763858	743765029	.	+	.	NA	gene_id	TRIDC2AG075190	transcript_id	TRIDC2AG075190.5	confidence_class	HC_G	Heavy metal transport/detoxification superfamily protein
chr2A	WEWseq_PGSB_v1	transcript	743764113	743764632	.	+	.	NA	gene_id	TRIDC2AG075190	transcript_id	TRIDC2AG075190.6	confidence_class	HC_G	Heavy metal transport/detoxification superfamily protein
chr2A	WEWseq_PGSB_v1	transcript	743824574	743824835	.	+	.	NA	gene_id	TRIDC2AG075230	transcript_id	TRIDC2AG075230.1	confidence_class	HC_G	Heavy metal transport/detoxification superfamily protein
chr2A	WEWseq_PGSB_v1	transcript	743824594	743824835	.	+	.	NA	gene_id	TRIDC2AG075230	transcript_id	TRIDC2AG075230.2	confidence_class	HC_G	Heavy metal transport/detoxification superfamily protein
chr2A	WEWseq_PGSB_v1	transcript	743824911	743825376	.	-	.	NA	gene_id	TRIDC2AG075240	transcript_id	TRIDC2AG075240.1	confidence_class	LC_u	undescribed protein
chr2B	WEWseq_PGSB_v1	transcript	45546725	45549777	.	-	.	NA	gene_id	TRIDC2BG008880	transcript_id	TRIDC2BG008880.1	confidence_class	HC_G	50S ribosomal protein L30
chr2B	WEWseq_PGSB_v1	transcript	45548850	45549777	.	-	.	NA	gene_id	TRIDC2BG008880	transcript_id	TRIDC2BG008880.2	confidence_class	HC_G	50S ribosomal protein L30
chr2B	WEWseq_PGSB_v1	transcript	45749786	45759698	.	-	.	NA	gene_id	TRIDC2BG008910	transcript_id	TRIDC2BG008910.1	confidence_class	HC_G	acetyl-CoA carboxylase 2
chr2B	WEWseq_PGSB_v1	transcript	45749786	45761207	.	-	.	NA	gene_id	TRIDC2BG008910	transcript_id	TRIDC2BG008910.2	confidence_class	HC_G	acetyl-CoA carboxylase 2
chr2B	WEWseq_PGSB_v1	transcript	45749786	45761210	.	-	.	NA	gene_id	TRIDC2BG008910	transcript_id	TRIDC2BG008910.3	confidence_class	HC_G	acetyl-CoA carboxylase 2
chr2B	WEWseq_PGSB_v1	transcript	45749786	45761210	.	-	.	NA	gene_id	TRIDC2BG008910	transcript_id	TRIDC2BG008910.4	confidence_class	HC_G	acetyl-CoA carboxylase 2
chr2B	WEWseq_PGSB_v1	transcript	45749788	45759075	.	-	.	NA	gene_id	TRIDC2BG008910	transcript_id	TRIDC2BG008910.5	confidence_class	HC_G	acetyl-CoA carboxylase 2
chr2B	WEWseq_PGSB_v1	transcript	45749788	45761208	.	-	.	NA	gene_id	TRIDC2BG008910	transcript_id	TRIDC2BG008910.6	confidence_class	HC_G	acetyl-CoA carboxylase 2
chr2B	WEWseq_PGSB_v1	transcript	45749788	45761208	.	-	.	NA	gene_id	TRIDC2BG008910	transcript_id	TRIDC2BG008910.7	confidence_class	HC_G	acetyl-CoA carboxylase 2
chr2B	WEWseq_PGSB_v1	transcript	45749791	45759801	.	-	.	NA	gene_id	TRIDC2BG008910	transcript_id	TRIDC2BG008910.8	confidence_class	HC_G	acetyl-CoA carboxylase 2
chr2B	WEWseq_PGSB_v1	transcript	45749791	45761210	.	-	.	NA	gene_id	TRIDC2BG008910	transcript_id	TRIDC2BG008910.9	confidence_class	HC_G	acetyl-CoA carboxylase 2
chr2B	WEWseq_PGSB_v1	transcript	45749793	45758906	.	-	.	NA	gene_id	TRIDC2BG008910	transcript_id	TRIDC2BG008910.10	confidence_class	HC_G	acetyl-CoA carboxylase 2
chr2B	WEWseq_PGSB_v1	transcript	45749793	45761186	.	-	.	NA	gene_id	TRIDC2BG008910	transcript_id	TRIDC2BG008910.11	confidence_class	HC_G	acetyl-CoA carboxylase 2
chr2B	WEWseq_PGSB_v1	transcript	45749794	45761210	.	-	.	NA	gene_id	TRIDC2BG008910	transcript_id	TRIDC2BG008910.12	confidence_class	HC_G	acetyl-CoA carboxylase 2
chr2B	WEWseq_PGSB_v1	transcript	45749796	45754411	.	-	.	NA	gene_id	TRIDC2BG008910	transcript_id	TRIDC2BG008910.13	confidence_class	HC_G	acetyl-CoA carboxylase 2
chr2B	WEWseq_PGSB_v1	transcript	45749797	45759720	.	-	.	NA	gene_id	TRIDC2BG008910	transcript_id	TRIDC2BG008910.14	confidence_class	HC_G	acetyl-CoA carboxylase 2
chr2B	WEWseq_PGSB_v1	transcript	45749797	45760228	.	-	.	NA	gene_id	TRIDC2BG008910	transcript_id	TRIDC2BG008910.15	confidence_class	HC_G	acetyl-CoA carboxylase 2
chr2B	WEWseq_PGSB_v1	transcript	45749797	45760232	.	-	.	NA	gene_id	TRIDC2BG008910	transcript_id	TRIDC2BG008910.16	confidence_class	HC_G	acetyl-CoA carboxylase 2
chr2B	WEWseq_PGSB_v1	transcript	45749797	45761209	.	-	.	NA	gene_id	TRIDC2BG008910	transcript_id	TRIDC2BG008910.17	confidence_class	HC_G	acetyl-CoA carboxylase 2
chr2B	WEWseq_PGSB_v1	transcript	45749797	45761210	.	-	.	NA	gene_id	TRIDC2BG008910	transcript_id	TRIDC2BG008910.18	confidence_class	HC_G	acetyl-CoA carboxylase 2
chr2B	WEWseq_PGSB_v1	transcript	45749799	45760227	.	-	.	NA	gene_id	TRIDC2BG008910	transcript_id	TRIDC2BG008910.19	confidence_class	HC_G	acetyl-CoA carboxylase 2
chr2B	WEWseq_PGSB_v1	transcript	45749804	45759115	.	-	.	NA	gene_id	TRIDC2BG008910	transcript_id	TRIDC2BG008910.20	confidence_class	HC_G	acetyl-CoA carboxylase 2
chr2B	WEWseq_PGSB_v1	transcript	45750449	45764260	.	-	.	NA	gene_id	TRIDC2BG008910	transcript_id	TRIDC2BG008910.21	confidence_class	HC_G	acetyl-CoA carboxylase 2
chr2B	WEWseq_PGSB_v1	transcript	45750482	45761240	.	-	.	NA	gene_id	TRIDC2BG008910	transcript_id	TRIDC2BG008910.22	confidence_class	HC_G	acetyl-CoA carboxylase 2
chr2B	WEWseq_PGSB_v1	transcript	45750500	45761240	.	-	.	NA	gene_id	TRIDC2BG008910	transcript_id	TRIDC2BG008910.23	confidence_class	HC_G	acetyl-CoA carboxylase 2
chr2B	WEWseq_PGSB_v1	transcript	45750524	45761228	.	-	.	NA	gene_id	TRIDC2BG008910	transcript_id	TRIDC2BG008910.24	confidence_class	HC_G	acetyl-CoA carboxylase 2
chr2B	WEWseq_PGSB_v1	transcript	45756687	45760207	.	-	.	NA	gene_id	TRIDC2BG008910	transcript_id	TRIDC2BG008910.25	confidence_class	HC_G	acetyl-CoA carboxylase 2
chr2B	WEWseq_PGSB_v1	transcript	45758785	45761210	.	-	.	NA	gene_id	TRIDC2BG008910	transcript_id	TRIDC2BG008910.26	confidence_class	HC_G	acetyl-CoA carboxylase 2
chr2B	WEWseq_PGSB_v1	transcript	47134820	47135361	.	+	.	NA	gene_id	TRIDC2BG009270	transcript_id	TRIDC2BG009270.1	confidence_class	HC_G	alcohol dehydrogenase 1
chr2B	WEWseq_PGSB_v1	transcript	51815388	51818153	.	-	.	NA	gene_id	TRIDC2BG009930	transcript_id	TRIDC2BG009930.1	confidence_class	HC_G	BTB-POZ and MATH domain 2
chr2B	WEWseq_PGSB_v1	transcript	51815457	51818354	.	-	.	NA	gene_id	TRIDC2BG009930	transcript_id	TRIDC2BG009930.2	confidence_class	HC_G	BTB-POZ and MATH domain 2
chr2B	WEWseq_PGSB_v1	transcript	51815457	51818354	.	-	.	NA	gene_id	TRIDC2BG009930	transcript_id	TRIDC2BG009930.3	confidence_class	HC_G	BTB-POZ and MATH domain 2
chr2B	WEWseq_PGSB_v1	transcript	46662943	46668140	.	+	.	NA	gene_id	TRIDC2BG009130	transcript_id	TRIDC2BG009130.1	confidence_class	HC_G	CW7
chr2B	WEWseq_PGSB_v1	transcript	46662983	46668141	.	+	.	NA	gene_id	TRIDC2BG009130	transcript_id	TRIDC2BG009130.2	confidence_class	HC_G	CW7
chr2B	WEWseq_PGSB_v1	transcript	46663009	46668145	.	+	.	NA	gene_id	TRIDC2BG009130	transcript_id	TRIDC2BG009130.3	confidence_class	HC_G	CW7
chr2B	WEWseq_PGSB_v1	transcript	46663039	46668142	.	+	.	NA	gene_id	TRIDC2BG009130	transcript_id	TRIDC2BG009130.4	confidence_class	HC_G	CW7
chr2B	WEWseq_PGSB_v1	transcript	46663039	46668142	.	+	.	NA	gene_id	TRIDC2BG009130	transcript_id	TRIDC2BG009130.5	confidence_class	HC_G	CW7
chr2B	WEWseq_PGSB_v1	transcript	46663234	46667484	.	+	.	NA	gene_id	TRIDC2BG009130	transcript_id	TRIDC2BG009130.6	confidence_class	HC_G	CW7
chr2B	WEWseq_PGSB_v1	transcript	46663234	46667684	.	+	.	NA	gene_id	TRIDC2BG009130	transcript_id	TRIDC2BG009130.7	confidence_class	HC_G	CW7
chr2B	WEWseq_PGSB_v1	transcript	46663252	46667692	.	+	.	NA	gene_id	TRIDC2BG009130	transcript_id	TRIDC2BG009130.8	confidence_class	HC_G	CW7
chr2B	WEWseq_PGSB_v1	transcript	46663401	46668141	.	+	.	NA	gene_id	TRIDC2BG009130	transcript_id	TRIDC2BG009130.9	confidence_class	HC_G	CW7
chr2B	WEWseq_PGSB_v1	transcript	46663531	46668144	.	+	.	NA	gene_id	TRIDC2BG009130	transcript_id	TRIDC2BG009130.10	confidence_class	HC_G	CW7
chr2B	WEWseq_PGSB_v1	transcript	46663536	46668142	.	+	.	NA	gene_id	TRIDC2BG009130	transcript_id	TRIDC2BG009130.11	confidence_class	HC_G	CW7
chr2B	WEWseq_PGSB_v1	transcript	46663551	46667684	.	+	.	NA	gene_id	TRIDC2BG009130	transcript_id	TRIDC2BG009130.12	confidence_class	HC_G	CW7
chr2B	WEWseq_PGSB_v1	transcript	46663554	46665370	.	+	.	NA	gene_id	TRIDC2BG009130	transcript_id	TRIDC2BG009130.13	confidence_class	HC_G	CW7
chr2B	WEWseq_PGSB_v1	transcript	46664211	46668141	.	+	.	NA	gene_id	TRIDC2BG009130	transcript_id	TRIDC2BG009130.14	confidence_class	HC_G	CW7
chr2B	WEWseq_PGSB_v1	transcript	46664584	46668141	.	+	.	NA	gene_id	TRIDC2BG009130	transcript_id	TRIDC2BG009130.15	confidence_class	HC_G	CW7
chr2B	WEWseq_PGSB_v1	transcript	46665368	46668142	.	+	.	NA	gene_id	TRIDC2BG009130	transcript_id	TRIDC2BG009130.16	confidence_class	HC_G	CW7
chr2B	WEWseq_PGSB_v1	transcript	46666146	46668145	.	+	.	NA	gene_id	TRIDC2BG009130	transcript_id	TRIDC2BG009130.17	confidence_class	HC_G	CW7
chr2B	WEWseq_PGSB_v1	transcript	51097018	51099837	.	-	.	NA	gene_id	TRIDC2BG009910	transcript_id	TRIDC2BG009910.1	confidence_class	HC_G	Dihydrolipoyllysine-residue acetyltransferase component of pyruvate dehydrogenase complex
chr2B	WEWseq_PGSB_v1	transcript	51097042	51100016	.	-	.	NA	gene_id	TRIDC2BG009910	transcript_id	TRIDC2BG009910.2	confidence_class	HC_G	Dihydrolipoyllysine-residue acetyltransferase component of pyruvate dehydrogenase complex
chr2B	WEWseq_PGSB_v1	transcript	51097284	51100326	.	-	.	NA	gene_id	TRIDC2BG009910	transcript_id	TRIDC2BG009910.3	confidence_class	HC_G	Dihydrolipoyllysine-residue acetyltransferase component of pyruvate dehydrogenase complex
chr2B	WEWseq_PGSB_v1	transcript	51100248	51100472	.	-	.	NA	gene_id	TRIDC2BG009910	transcript_id	TRIDC2BG009910.4	confidence_class	HC_G	Dihydrolipoyllysine-residue acetyltransferase component of pyruvate dehydrogenase complex
chr2B	WEWseq_PGSB_v1	transcript	47220884	47221768	.	-	.	NA	gene_id	TRIDC2BG009320	transcript_id	TRIDC2BG009320.1	confidence_class	HC_G	Disease resistance protein RPP13
chr2B	WEWseq_PGSB_v1	transcript	46976505	46977865	.	+	.	NA	gene_id	TRIDC2BG009220	transcript_id	TRIDC2BG009220.1	confidence_class	HC_G	Disease resistance protein RPP8
chr2B	WEWseq_PGSB_v1	transcript	46976536	46977869	.	+	.	NA	gene_id	TRIDC2BG009220	transcript_id	TRIDC2BG009220.2	confidence_class	HC_G	Disease resistance protein RPP8
chr2B	WEWseq_PGSB_v1	transcript	46976595	46977856	.	+	.	NA	gene_id	TRIDC2BG009220	transcript_id	TRIDC2BG009220.3	confidence_class	HC_G	Disease resistance protein RPP8
chr2B	WEWseq_PGSB_v1	transcript	49082271	49087738	.	-	.	NA	gene_id	TRIDC2BG009670	transcript_id	TRIDC2BG009670.1	confidence_class	HC_G	DNA repair protein RAD5
chr2B	WEWseq_PGSB_v1	transcript	49082271	49088014	.	-	.	NA	gene_id	TRIDC2BG009670	transcript_id	TRIDC2BG009670.2	confidence_class	HC_G	DNA repair protein RAD5
chr2B	WEWseq_PGSB_v1	transcript	49082374	49084477	.	-	.	NA	gene_id	TRIDC2BG009670	transcript_id	TRIDC2BG009670.3	confidence_class	HC_G	DNA repair protein RAD5
chr2B	WEWseq_PGSB_v1	transcript	49083552	49087183	.	-	.	NA	gene_id	TRIDC2BG009670	transcript_id	TRIDC2BG009670.4	confidence_class	HC_G	DNA repair protein RAD5
chr2B	WEWseq_PGSB_v1	transcript	50085356	50086994	.	+	.	NA	gene_id	TRIDC2BG009750	transcript_id	TRIDC2BG009750.1	confidence_class	HC_G	Eukaryotic aspartyl protease family protein
chr2B	WEWseq_PGSB_v1	transcript	45922141	45926494	.	-	.	NA	gene_id	TRIDC2BG008920	transcript_id	TRIDC2BG008920.1	confidence_class	HC_G	FACT complex subunit SPT16
chr2B	WEWseq_PGSB_v1	transcript	45922146	45925789	.	-	.	NA	gene_id	TRIDC2BG008920	transcript_id	TRIDC2BG008920.2	confidence_class	HC_G	FACT complex subunit SPT16
chr2B	WEWseq_PGSB_v1	transcript	45922146	45927139	.	-	.	NA	gene_id	TRIDC2BG008920	transcript_id	TRIDC2BG008920.3	confidence_class	HC_G	FACT complex subunit SPT16
chr2B	WEWseq_PGSB_v1	transcript	45922154	45927004	.	-	.	NA	gene_id	TRIDC2BG008920	transcript_id	TRIDC2BG008920.4	confidence_class	HC_G	FACT complex subunit SPT16
chr2B	WEWseq_PGSB_v1	transcript	45922174	45926472	.	-	.	NA	gene_id	TRIDC2BG008920	transcript_id	TRIDC2BG008920.5	confidence_class	HC_G	FACT complex subunit SPT16
chr2B	WEWseq_PGSB_v1	transcript	45922485	45925745	.	-	.	NA	gene_id	TRIDC2BG008920	transcript_id	TRIDC2BG008920.6	confidence_class	HC_G	FACT complex subunit SPT16
chr2B	WEWseq_PGSB_v1	transcript	45922485	45925745	.	-	.	NA	gene_id	TRIDC2BG008920	transcript_id	TRIDC2BG008920.7	confidence_class	HC_G	FACT complex subunit SPT16
chr2B	WEWseq_PGSB_v1	transcript	45922908	45925745	.	-	.	NA	gene_id	TRIDC2BG008920	transcript_id	TRIDC2BG008920.8	confidence_class	HC_G	FACT complex subunit SPT16
chr2B	WEWseq_PGSB_v1	transcript	50389319	50389510	.	-	.	NA	gene_id	TRIDC2BG009810	transcript_id	TRIDC2BG009810.1	confidence_class	HC_TE?	F-box domain containing protein
chr2B	WEWseq_PGSB_v1	transcript	50389640	50390722	.	-	.	NA	gene_id	TRIDC2BG009820	transcript_id	TRIDC2BG009820.1	confidence_class	LC_TE?	F-box domain containing protein
chr2B	WEWseq_PGSB_v1	transcript	50390477	50390857	.	-	.	NA	gene_id	TRIDC2BG009820	transcript_id	TRIDC2BG009820.2	confidence_class	LC_TE?	F-box domain containing protein
chr2B	WEWseq_PGSB_v1	transcript	47374299	47380506	.	+	.	NA	gene_id	TRIDC2BG009350	transcript_id	TRIDC2BG009350.1	confidence_class	HC_G	F-box/LRR-repeat protein 4
chr2B	WEWseq_PGSB_v1	transcript	47374346	47423413	.	+	.	NA	gene_id	TRIDC2BG009350	transcript_id	TRIDC2BG009350.2	confidence_class	HC_G	F-box/LRR-repeat protein 4
chr2B	WEWseq_PGSB_v1	transcript	47379634	47380506	.	+	.	NA	gene_id	TRIDC2BG009350	transcript_id	TRIDC2BG009350.3	confidence_class	HC_G	F-box/LRR-repeat protein 4
chr2B	WEWseq_PGSB_v1	transcript	47419907	47423451	.	+	.	NA	gene_id	TRIDC2BG009350	transcript_id	TRIDC2BG009350.4	confidence_class	HC_G	F-box/LRR-repeat protein 4
chr2B	WEWseq_PGSB_v1	transcript	47424281	47426801	.	-	.	NA	gene_id	TRIDC2BG009390	transcript_id	TRIDC2BG009390.1	confidence_class	HC_G	Flavin-binding monooxygenase family protein
chr2B	WEWseq_PGSB_v1	transcript	47424281	47426801	.	-	.	NA	gene_id	TRIDC2BG009390	transcript_id	TRIDC2BG009390.2	confidence_class	HC_G	Flavin-binding monooxygenase family protein
chr2B	WEWseq_PGSB_v1	transcript	50107223	50108964	.	-	.	NA	gene_id	TRIDC2BG009760	transcript_id	TRIDC2BG009760.1	confidence_class	HC_G	Flavin-containing monooxygenase family protein
chr2B	WEWseq_PGSB_v1	transcript	50107236	50110310	.	-	.	NA	gene_id	TRIDC2BG009760	transcript_id	TRIDC2BG009760.2	confidence_class	HC_G	Flavin-containing monooxygenase family protein
chr2B	WEWseq_PGSB_v1	transcript	47381254	47381750	.	-	.	NA	gene_id	TRIDC2BG009360	transcript_id	TRIDC2BG009360.1	confidence_class	HC_G	flavin-dependent monooxygenase 1
chr2B	WEWseq_PGSB_v1	transcript	45545568	45546344	.	-	.	NA	gene_id	TRIDC2BG008860	transcript_id	TRIDC2BG008860.1	confidence_class	HC_G	Gamma-glutamyl hydrolase
chr2B	WEWseq_PGSB_v1	transcript	48477430	48481203	.	+	.	NA	gene_id	TRIDC2BG009540	transcript_id	TRIDC2BG009540.1	confidence_class	HC_G	GDT1-like protein 3
chr2B	WEWseq_PGSB_v1	transcript	48477430	48481203	.	+	.	NA	gene_id	TRIDC2BG009540	transcript_id	TRIDC2BG009540.2	confidence_class	HC_G	GDT1-like protein 3
chr2B	WEWseq_PGSB_v1	transcript	48477433	48481221	.	+	.	NA	gene_id	TRIDC2BG009540	transcript_id	TRIDC2BG009540.3	confidence_class	HC_G	GDT1-like protein 3
chr2B	WEWseq_PGSB_v1	transcript	48477441	48481655	.	+	.	NA	gene_id	TRIDC2BG009540	transcript_id	TRIDC2BG009540.4	confidence_class	HC_G	GDT1-like protein 3
chr2B	WEWseq_PGSB_v1	transcript	48478144	48481268	.	+	.	NA	gene_id	TRIDC2BG009540	transcript_id	TRIDC2BG009540.5	confidence_class	HC_G	GDT1-like protein 3
chr2B	WEWseq_PGSB_v1	transcript	48478217	48481152	.	+	.	NA	gene_id	TRIDC2BG009540	transcript_id	TRIDC2BG009540.6	confidence_class	HC_G	GDT1-like protein 3
chr2B	WEWseq_PGSB_v1	transcript	48478290	48481268	.	+	.	NA	gene_id	TRIDC2BG009540	transcript_id	TRIDC2BG009540.7	confidence_class	HC_G	GDT1-like protein 3
chr2B	WEWseq_PGSB_v1	transcript	46291862	46292580	.	-	.	NA	gene_id	TRIDC2BG008970	transcript_id	TRIDC2BG008970.1	confidence_class	HC_G	germin-like protein 9
chr2B	WEWseq_PGSB_v1	transcript	46796353	46802345	.	+	.	NA	gene_id	TRIDC2BG009170	transcript_id	TRIDC2BG009170.1	confidence_class	HC_G	Glycerol-3-phosphate dehydrogenase
chr2B	WEWseq_PGSB_v1	transcript	46796678	46802843	.	+	.	NA	gene_id	TRIDC2BG009170	transcript_id	TRIDC2BG009170.2	confidence_class	HC_G	Glycerol-3-phosphate dehydrogenase
chr2B	WEWseq_PGSB_v1	transcript	46796678	46802843	.	+	.	NA	gene_id	TRIDC2BG009170	transcript_id	TRIDC2BG009170.3	confidence_class	HC_G	Glycerol-3-phosphate dehydrogenase
chr2B	WEWseq_PGSB_v1	transcript	48661537	48662013	.	-	.	NA	gene_id	TRIDC2BG009600	transcript_id	TRIDC2BG009600.1	confidence_class	HC_G	Hybrid signal transduction histidine kinase I
chr2B	WEWseq_PGSB_v1	transcript	49579297	49579693	.	+	.	NA	gene_id	TRIDC2BG009680	transcript_id	TRIDC2BG009680.1	confidence_class	HC_G	Hybrid signal transduction histidine kinase I
chr2B	WEWseq_PGSB_v1	transcript	49716382	49716804	.	+	.	NA	gene_id	TRIDC2BG009700	transcript_id	TRIDC2BG009700.1	confidence_class	HC_G	Hybrid signal transduction histidine kinase I
chr2B	WEWseq_PGSB_v1	transcript	45944138	45947621	.	+	.	NA	gene_id	TRIDC2BG008940	transcript_id	TRIDC2BG008940.1	confidence_class	HC_G	INO80 complex subunit C
chr2B	WEWseq_PGSB_v1	transcript	46487137	46662556	.	-	.	NA	gene_id	TRIDC2BG009060	transcript_id	TRIDC2BG009060.1	confidence_class	HC_G	Lactoylglutathione lyase
chr2B	WEWseq_PGSB_v1	transcript	46487141	46662534	.	-	.	NA	gene_id	TRIDC2BG009060	transcript_id	TRIDC2BG009060.2	confidence_class	HC_G	Lactoylglutathione lyase
chr2B	WEWseq_PGSB_v1	transcript	46657631	46662557	.	-	.	NA	gene_id	TRIDC2BG009060	transcript_id	TRIDC2BG009060.3	confidence_class	HC_G	Lactoylglutathione lyase
chr2B	WEWseq_PGSB_v1	transcript	46657654	46661847	.	-	.	NA	gene_id	TRIDC2BG009060	transcript_id	TRIDC2BG009060.4	confidence_class	HC_G	Lactoylglutathione lyase
chr2B	WEWseq_PGSB_v1	transcript	46657681	46661148	.	-	.	NA	gene_id	TRIDC2BG009060	transcript_id	TRIDC2BG009060.5	confidence_class	HC_G	Lactoylglutathione lyase
chr2B	WEWseq_PGSB_v1	transcript	45442103	45446554	.	+	.	NA	gene_id	TRIDC2BG008830	transcript_id	TRIDC2BG008830.1	confidence_class	HC_G	Leucine-rich receptor-like protein kinase family protein
chr2B	WEWseq_PGSB_v1	transcript	45442158	45445108	.	+	.	NA	gene_id	TRIDC2BG008830	transcript_id	TRIDC2BG008830.2	confidence_class	HC_G	Leucine-rich receptor-like protein kinase family protein
chr2B	WEWseq_PGSB_v1	transcript	45442160	45446609	.	+	.	NA	gene_id	TRIDC2BG008830	transcript_id	TRIDC2BG008830.3	confidence_class	HC_G	Leucine-rich receptor-like protein kinase family protein
chr2B	WEWseq_PGSB_v1	transcript	45442160	45446617	.	+	.	NA	gene_id	TRIDC2BG008830	transcript_id	TRIDC2BG008830.4	confidence_class	HC_G	Leucine-rich receptor-like protein kinase family protein
chr2B	WEWseq_PGSB_v1	transcript	45442160	45446631	.	+	.	NA	gene_id	TRIDC2BG008830	transcript_id	TRIDC2BG008830.5	confidence_class	HC_G	Leucine-rich receptor-like protein kinase family protein
chr2B	WEWseq_PGSB_v1	transcript	45442160	45446631	.	+	.	NA	gene_id	TRIDC2BG008830	transcript_id	TRIDC2BG008830.6	confidence_class	HC_G	Leucine-rich receptor-like protein kinase family protein
chr2B	WEWseq_PGSB_v1	transcript	45442249	45446631	.	+	.	NA	gene_id	TRIDC2BG008830	transcript_id	TRIDC2BG008830.7	confidence_class	HC_G	Leucine-rich receptor-like protein kinase family protein
chr2B	WEWseq_PGSB_v1	transcript	45443124	45446402	.	+	.	NA	gene_id	TRIDC2BG008830	transcript_id	TRIDC2BG008830.8	confidence_class	HC_G	Leucine-rich receptor-like protein kinase family protein
chr2B	WEWseq_PGSB_v1	transcript	45443124	45446411	.	+	.	NA	gene_id	TRIDC2BG008830	transcript_id	TRIDC2BG008830.9	confidence_class	HC_G	Leucine-rich receptor-like protein kinase family protein
chr2B	WEWseq_PGSB_v1	transcript	45445124	45446633	.	+	.	NA	gene_id	TRIDC2BG008830	transcript_id	TRIDC2BG008830.10	confidence_class	HC_G	Leucine-rich receptor-like protein kinase family protein
chr2B	WEWseq_PGSB_v1	transcript	45540036	45543534	.	-	.	NA	gene_id	TRIDC2BG008850	transcript_id	TRIDC2BG008850.1	confidence_class	HC_G	Leucine-rich receptor-like protein kinase family protein
chr2B	WEWseq_PGSB_v1	transcript	45540065	45543815	.	-	.	NA	gene_id	TRIDC2BG008850	transcript_id	TRIDC2BG008850.2	confidence_class	HC_G	Leucine-rich receptor-like protein kinase family protein
chr2B	WEWseq_PGSB_v1	transcript	45540065	45543815	.	-	.	NA	gene_id	TRIDC2BG008850	transcript_id	TRIDC2BG008850.3	confidence_class	HC_G	Leucine-rich receptor-like protein kinase family protein
chr2B	WEWseq_PGSB_v1	transcript	45540287	45543525	.	-	.	NA	gene_id	TRIDC2BG008850	transcript_id	TRIDC2BG008850.4	confidence_class	HC_G	Leucine-rich receptor-like protein kinase family protein
chr2B	WEWseq_PGSB_v1	transcript	45540469	45541936	.	-	.	NA	gene_id	TRIDC2BG008850	transcript_id	TRIDC2BG008850.5	confidence_class	HC_G	Leucine-rich receptor-like protein kinase family protein
chr2B	WEWseq_PGSB_v1	transcript	45542408	45544027	.	-	.	NA	gene_id	TRIDC2BG008850	transcript_id	TRIDC2BG008850.6	confidence_class	HC_G	Leucine-rich receptor-like protein kinase family protein
chr2B	WEWseq_PGSB_v1	transcript	46761906	46765757	.	+	.	NA	gene_id	TRIDC2BG009150	transcript_id	TRIDC2BG009150.1	confidence_class	HC_G	Leucine-rich receptor-like protein kinase family protein
chr2B	WEWseq_PGSB_v1	transcript	49597860	49598827	.	+	.	NA	gene_id	TRIDC2BG009690	transcript_id	TRIDC2BG009690.1	confidence_class	HC_G	Membrane-associated salt-inducible protein-like
chr2B	WEWseq_PGSB_v1	transcript	45684621	45687154	.	-	.	NA	gene_id	TRIDC2BG008900	transcript_id	TRIDC2BG008900.1	confidence_class	HC_G	myb domain protein 36
chr2B	WEWseq_PGSB_v1	transcript	45686656	45686821	.	-	.	NA	gene_id	TRIDC2BG008900	transcript_id	TRIDC2BG008900.2	confidence_class	HC_G	myb domain protein 36
chr2B	WEWseq_PGSB_v1	transcript	46330898	46331762	.	+	.	NA	gene_id	TRIDC2BG009020	transcript_id	TRIDC2BG009020.1	confidence_class	HC_G	NADPH:quinone oxidoreductase
chr2B	WEWseq_PGSB_v1	transcript	46331056	46331762	.	+	.	NA	gene_id	TRIDC2BG009020	transcript_id	TRIDC2BG009020.2	confidence_class	HC_G	NADPH:quinone oxidoreductase
chr2B	WEWseq_PGSB_v1	transcript	48567296	48569201	.	+	.	NA	gene_id	TRIDC2BG009550	transcript_id	TRIDC2BG009550.1	confidence_class	HC_G	Peroxidase superfamily protein
chr2B	WEWseq_PGSB_v1	transcript	48567375	48568770	.	+	.	NA	gene_id	TRIDC2BG009550	transcript_id	TRIDC2BG009550.2	confidence_class	HC_G	Peroxidase superfamily protein
chr2B	WEWseq_PGSB_v1	transcript	48567428	48569306	.	+	.	NA	gene_id	TRIDC2BG009550	transcript_id	TRIDC2BG009550.3	confidence_class	HC_G	Peroxidase superfamily protein
chr2B	WEWseq_PGSB_v1	transcript	48567520	48568993	.	+	.	NA	gene_id	TRIDC2BG009550	transcript_id	TRIDC2BG009550.4	confidence_class	HC_G	Peroxidase superfamily protein
chr2B	WEWseq_PGSB_v1	transcript	47347466	47350320	.	+	.	NA	gene_id	TRIDC2BG009340	transcript_id	TRIDC2BG009340.1	confidence_class	HC_G	Phosphoglycerate mutase family protein
chr2B	WEWseq_PGSB_v1	transcript	47347466	47350320	.	+	.	NA	gene_id	TRIDC2BG009340	transcript_id	TRIDC2BG009340.2	confidence_class	HC_G	Phosphoglycerate mutase family protein
chr2B	WEWseq_PGSB_v1	transcript	47347473	47350390	.	+	.	NA	gene_id	TRIDC2BG009340	transcript_id	TRIDC2BG009340.3	confidence_class	HC_G	Phosphoglycerate mutase family protein
chr2B	WEWseq_PGSB_v1	transcript	47347496	47350360	.	+	.	NA	gene_id	TRIDC2BG009340	transcript_id	TRIDC2BG009340.4	confidence_class	HC_G	Phosphoglycerate mutase family protein
chr2B	WEWseq_PGSB_v1	transcript	47347742	47350212	.	+	.	NA	gene_id	TRIDC2BG009340	transcript_id	TRIDC2BG009340.5	confidence_class	HC_G	Phosphoglycerate mutase family protein
chr2B	WEWseq_PGSB_v1	transcript	47347966	47350387	.	+	.	NA	gene_id	TRIDC2BG009340	transcript_id	TRIDC2BG009340.6	confidence_class	HC_G	Phosphoglycerate mutase family protein
chr2B	WEWseq_PGSB_v1	transcript	47347978	47350319	.	+	.	NA	gene_id	TRIDC2BG009340	transcript_id	TRIDC2BG009340.7	confidence_class	HC_G	Phosphoglycerate mutase family protein
chr2B	WEWseq_PGSB_v1	transcript	47349193	47350212	.	+	.	NA	gene_id	TRIDC2BG009340	transcript_id	TRIDC2BG009340.8	confidence_class	HC_G	Phosphoglycerate mutase family protein
chr2B	WEWseq_PGSB_v1	transcript	46485090	46486710	.	-	.	NA	gene_id	TRIDC2BG009050	transcript_id	TRIDC2BG009050.1	confidence_class	HC_G	Pre-mRNA-splicing factor CWC22
chr2B	WEWseq_PGSB_v1	transcript	47435738	47440822	.	+	.	NA	gene_id	TRIDC2BG009420	transcript_id	TRIDC2BG009420.1	confidence_class	HC_G	Protein kinase family protein
chr2B	WEWseq_PGSB_v1	transcript	47438618	47440822	.	+	.	NA	gene_id	TRIDC2BG009420	transcript_id	TRIDC2BG009420.2	confidence_class	HC_G	Protein kinase family protein
chr2B	WEWseq_PGSB_v1	transcript	47439649	47440798	.	+	.	NA	gene_id	TRIDC2BG009420	transcript_id	TRIDC2BG009420.3	confidence_class	HC_G	Protein kinase family protein
chr2B	WEWseq_PGSB_v1	transcript	48626157	48628371	.	+	.	NA	gene_id	TRIDC2BG009570	transcript_id	TRIDC2BG009570.1	confidence_class	HC_G	Protein kinase family protein
chr2B	WEWseq_PGSB_v1	transcript	49868180	49869199	.	-	.	NA	gene_id	TRIDC2BG009730	transcript_id	TRIDC2BG009730.1	confidence_class	HC_G	receptor-like protein kinase 1
chr2B	WEWseq_PGSB_v1	transcript	49868186	49869991	.	-	.	NA	gene_id	TRIDC2BG009730	transcript_id	TRIDC2BG009730.2	confidence_class	HC_G	receptor-like protein kinase 1
chr2B	WEWseq_PGSB_v1	transcript	45426453	45430994	.	+	.	NA	gene_id	TRIDC2BG008820	transcript_id	TRIDC2BG008820.1	confidence_class	HC_G	receptor-like protein kinase 2
chr2B	WEWseq_PGSB_v1	transcript	45426459	45430963	.	+	.	NA	gene_id	TRIDC2BG008820	transcript_id	TRIDC2BG008820.2	confidence_class	HC_G	receptor-like protein kinase 2
chr2B	WEWseq_PGSB_v1	transcript	45426459	45430963	.	+	.	NA	gene_id	TRIDC2BG008820	transcript_id	TRIDC2BG008820.3	confidence_class	HC_G	receptor-like protein kinase 2
chr2B	WEWseq_PGSB_v1	transcript	45426462	45430996	.	+	.	NA	gene_id	TRIDC2BG008820	transcript_id	TRIDC2BG008820.4	confidence_class	HC_G	receptor-like protein kinase 2
chr2B	WEWseq_PGSB_v1	transcript	45426462	45430996	.	+	.	NA	gene_id	TRIDC2BG008820	transcript_id	TRIDC2BG008820.5	confidence_class	HC_G	receptor-like protein kinase 2
chr2B	WEWseq_PGSB_v1	transcript	45426462	45430996	.	+	.	NA	gene_id	TRIDC2BG008820	transcript_id	TRIDC2BG008820.6	confidence_class	HC_G	receptor-like protein kinase 2
chr2B	WEWseq_PGSB_v1	transcript	45426546	45430963	.	+	.	NA	gene_id	TRIDC2BG008820	transcript_id	TRIDC2BG008820.7	confidence_class	HC_G	receptor-like protein kinase 2
chr2B	WEWseq_PGSB_v1	transcript	45426651	45429456	.	+	.	NA	gene_id	TRIDC2BG008820	transcript_id	TRIDC2BG008820.8	confidence_class	HC_G	receptor-like protein kinase 2
chr2B	WEWseq_PGSB_v1	transcript	45229714	45232626	.	+	.	NA	gene_id	TRIDC2BG008800	transcript_id	TRIDC2BG008800.1	confidence_class	HC_G	RING/U-box superfamily protein
chr2B	WEWseq_PGSB_v1	transcript	45230070	45230811	.	+	.	NA	gene_id	TRIDC2BG008800	transcript_id	TRIDC2BG008800.2	confidence_class	HC_G	RING/U-box superfamily protein
chr2B	WEWseq_PGSB_v1	transcript	45230150	45232629	.	+	.	NA	gene_id	TRIDC2BG008800	transcript_id	TRIDC2BG008800.3	confidence_class	HC_G	RING/U-box superfamily protein
chr2B	WEWseq_PGSB_v1	transcript	45231462	45232618	.	+	.	NA	gene_id	TRIDC2BG008800	transcript_id	TRIDC2BG008800.4	confidence_class	HC_G	RING/U-box superfamily protein
chr2B	WEWseq_PGSB_v1	transcript	48662134	48662344	.	-	.	NA	gene_id	TRIDC2BG009610	transcript_id	TRIDC2BG009610.1	confidence_class	HC_G	Sensor histidine kinase/response regulator
chr2B	WEWseq_PGSB_v1	transcript	46298346	46301681	.	-	.	NA	gene_id	TRIDC2BG009000	transcript_id	TRIDC2BG009000.1	confidence_class	HC_G	TATA box-binding protein-associated factor RNA polymerase I subunit B
chr2B	WEWseq_PGSB_v1	transcript	46298378	46301211	.	-	.	NA	gene_id	TRIDC2BG009000	transcript_id	TRIDC2BG009000.2	confidence_class	HC_G	TATA box-binding protein-associated factor RNA polymerase I subunit B
chr2B	WEWseq_PGSB_v1	transcript	46299448	46301367	.	-	.	NA	gene_id	TRIDC2BG009000	transcript_id	TRIDC2BG009000.3	confidence_class	HC_G	TATA box-binding protein-associated factor RNA polymerase I subunit B
chr2B	WEWseq_PGSB_v1	transcript	46300219	46301684	.	-	.	NA	gene_id	TRIDC2BG009000	transcript_id	TRIDC2BG009000.4	confidence_class	HC_G	TATA box-binding protein-associated factor RNA polymerase I subunit B
chr2B	WEWseq_PGSB_v1	transcript	48822191	48825436	.	-	.	NA	gene_id	TRIDC2BG009640	transcript_id	TRIDC2BG009640.1	confidence_class	HC_G	Thylakoid lumenal 15.0 kDa protein 2, chloroplastic
chr2B	WEWseq_PGSB_v1	transcript	48822341	48824709	.	-	.	NA	gene_id	TRIDC2BG009640	transcript_id	TRIDC2BG009640.2	confidence_class	HC_G	Thylakoid lumenal 15.0 kDa protein 2, chloroplastic
chr2B	WEWseq_PGSB_v1	transcript	48822458	48825645	.	-	.	NA	gene_id	TRIDC2BG009640	transcript_id	TRIDC2BG009640.3	confidence_class	HC_G	Thylakoid lumenal 15.0 kDa protein 2, chloroplastic
chr2B	WEWseq_PGSB_v1	transcript	48794502	48795224	.	-	.	NA	gene_id	TRIDC2BG009630	transcript_id	TRIDC2BG009630.1	confidence_class	HC_G	Two-component response regulator ORR42
chr2B	WEWseq_PGSB_v1	transcript	48794682	48795206	.	-	.	NA	gene_id	TRIDC2BG009630	transcript_id	TRIDC2BG009630.2	confidence_class	HC_G	Two-component response regulator ORR42
chr2B	WEWseq_PGSB_v1	transcript	50310358	50314186	.	+	.	NA	gene_id	TRIDC2BG009790	transcript_id	TRIDC2BG009790.1	confidence_class	HC_G	Ubiquitin thioesterase otubain-like
chr2B	WEWseq_PGSB_v1	transcript	50312788	50314186	.	+	.	NA	gene_id	TRIDC2BG009790	transcript_id	TRIDC2BG009790.2	confidence_class	HC_G	Ubiquitin thioesterase otubain-like
chr2B	WEWseq_PGSB_v1	transcript	50439775	50440862	.	-	.	NA	gene_id	TRIDC2BG009850	transcript_id	TRIDC2BG009850.1	confidence_class	HC_G	Ubiquitin thioesterase otubain-like
chr2B	WEWseq_PGSB_v1	transcript	50439795	50443012	.	-	.	NA	gene_id	TRIDC2BG009850	transcript_id	TRIDC2BG009850.2	confidence_class	HC_G	Ubiquitin thioesterase otubain-like
chr2B	WEWseq_PGSB_v1	transcript	50439801	50443092	.	-	.	NA	gene_id	TRIDC2BG009850	transcript_id	TRIDC2BG009850.3	confidence_class	HC_G	Ubiquitin thioesterase otubain-like
chr2B	WEWseq_PGSB_v1	transcript	50439819	50443084	.	-	.	NA	gene_id	TRIDC2BG009850	transcript_id	TRIDC2BG009850.4	confidence_class	HC_G	Ubiquitin thioesterase otubain-like
chr2B	WEWseq_PGSB_v1	transcript	50440028	50446525	.	-	.	NA	gene_id	TRIDC2BG009850	transcript_id	TRIDC2BG009850.5	confidence_class	HC_G	Ubiquitin thioesterase otubain-like
chr2B	WEWseq_PGSB_v1	transcript	50441127	50442808	.	-	.	NA	gene_id	TRIDC2BG009850	transcript_id	TRIDC2BG009850.6	confidence_class	HC_G	Ubiquitin thioesterase otubain-like
chr2B	WEWseq_PGSB_v1	transcript	50441173	50445548	.	-	.	NA	gene_id	TRIDC2BG009850	transcript_id	TRIDC2BG009850.7	confidence_class	HC_G	Ubiquitin thioesterase otubain-like
chr2B	WEWseq_PGSB_v1	transcript	50441173	50445559	.	-	.	NA	gene_id	TRIDC2BG009850	transcript_id	TRIDC2BG009850.8	confidence_class	HC_G	Ubiquitin thioesterase otubain-like
chr2B	WEWseq_PGSB_v1	transcript	50443682	50491981	.	-	.	NA	gene_id	TRIDC2BG009850	transcript_id	TRIDC2BG009850.9	confidence_class	HC_G	Ubiquitin thioesterase otubain-like
chr2B	WEWseq_PGSB_v1	transcript	45503070	45504682	.	+	.	NA	gene_id	TRIDC2BG008840	transcript_id	TRIDC2BG008840.1	confidence_class	HC_G	UDP-Glycosyltransferase superfamily protein
chr2B	WEWseq_PGSB_v1	transcript	46379764	46381351	.	+	.	NA	gene_id	TRIDC2BG009040	transcript_id	TRIDC2BG009040.1	confidence_class	HC_G	UDP-Glycosyltransferase superfamily protein
chr2B	WEWseq_PGSB_v1	transcript	46989220	46990794	.	-	.	NA	gene_id	TRIDC2BG009230	transcript_id	TRIDC2BG009230.1	confidence_class	HC_G	UDP-Glycosyltransferase superfamily protein
chr2B	WEWseq_PGSB_v1	transcript	45230986	45232244	.	-	.	NA	gene_id	TRIDC2BG008810	transcript_id	TRIDC2BG008810.1	confidence_class	LC_u	undescribed protein
chr2B	WEWseq_PGSB_v1	transcript	45546697	45547207	.	+	.	NA	gene_id	TRIDC2BG008870	transcript_id	TRIDC2BG008870.1	confidence_class	LC_u	undescribed protein
chr2B	WEWseq_PGSB_v1	transcript	45546741	45549321	.	+	.	NA	gene_id	TRIDC2BG008870	transcript_id	TRIDC2BG008870.2	confidence_class	LC_u	undescribed protein
chr2B	WEWseq_PGSB_v1	transcript	45684259	45684568	.	-	.	NA	gene_id	TRIDC2BG008890	transcript_id	TRIDC2BG008890.1	confidence_class	LC_u	undescribed protein
chr2B	WEWseq_PGSB_v1	transcript	45928308	45930586	.	-	.	NA	gene_id	TRIDC2BG008930	transcript_id	TRIDC2BG008930.1	confidence_class	LC_u	undescribed protein
chr2B	WEWseq_PGSB_v1	transcript	46294194	46296325	.	-	.	NA	gene_id	TRIDC2BG008980	transcript_id	TRIDC2BG008980.1	confidence_class	LC_u	undescribed protein
chr2B	WEWseq_PGSB_v1	transcript	46297787	46298155	.	+	.	NA	gene_id	TRIDC2BG008990	transcript_id	TRIDC2BG008990.1	confidence_class	LC_u	undescribed protein
chr2B	WEWseq_PGSB_v1	transcript	46304219	46304594	.	+	.	NA	gene_id	TRIDC2BG009010	transcript_id	TRIDC2BG009010.1	confidence_class	LC_u	undescribed protein
chr2B	WEWseq_PGSB_v1	transcript	46492078	46494881	.	-	.	NA	gene_id	TRIDC2BG009070	transcript_id	TRIDC2BG009070.1	confidence_class	LC_u	undescribed protein
chr2B	WEWseq_PGSB_v1	transcript	46575792	46576371	.	+	.	NA	gene_id	TRIDC2BG009080	transcript_id	TRIDC2BG009080.1	confidence_class	HC_u	undescribed protein
chr2B	WEWseq_PGSB_v1	transcript	46575811	46576199	.	+	.	NA	gene_id	TRIDC2BG009080	transcript_id	TRIDC2BG009080.2	confidence_class	HC_u	undescribed protein
chr2B	WEWseq_PGSB_v1	transcript	46575811	46576297	.	+	.	NA	gene_id	TRIDC2BG009080	transcript_id	TRIDC2BG009080.3	confidence_class	HC_u	undescribed protein
chr2B	WEWseq_PGSB_v1	transcript	46575811	46576369	.	+	.	NA	gene_id	TRIDC2BG009080	transcript_id	TRIDC2BG009080.4	confidence_class	HC_u	undescribed protein
chr2B	WEWseq_PGSB_v1	transcript	46575811	46576312	.	-	.	NA	gene_id	TRIDC2BG009090	transcript_id	TRIDC2BG009090.1	confidence_class	LC_u	undescribed protein
chr2B	WEWseq_PGSB_v1	transcript	46613582	46614631	.	-	.	NA	gene_id	TRIDC2BG009100	transcript_id	TRIDC2BG009100.1	confidence_class	LC_u	undescribed protein
chr2B	WEWseq_PGSB_v1	transcript	46654596	46655080	.	+	.	NA	gene_id	TRIDC2BG009120	transcript_id	TRIDC2BG009120.1	confidence_class	LC_u	undescribed protein
chr2B	WEWseq_PGSB_v1	transcript	46672089	46674671	.	-	.	NA	gene_id	TRIDC2BG009140	transcript_id	TRIDC2BG009140.1	confidence_class	LC_u	undescribed protein
chr2B	WEWseq_PGSB_v1	transcript	46766783	46767415	.	+	.	NA	gene_id	TRIDC2BG009160	transcript_id	TRIDC2BG009160.1	confidence_class	LC_u	undescribed protein
chr2B	WEWseq_PGSB_v1	transcript	46914895	46918940	.	+	.	NA	gene_id	TRIDC2BG009180	transcript_id	TRIDC2BG009180.1	confidence_class	LC_u	undescribed protein
chr2B	WEWseq_PGSB_v1	transcript	46915122	46916139	.	-	.	NA	gene_id	TRIDC2BG009190	transcript_id	TRIDC2BG009190.1	confidence_class	LC_u	undescribed protein
chr2B	WEWseq_PGSB_v1	transcript	46916390	46918062	.	+	.	NA	gene_id	TRIDC2BG009200	transcript_id	TRIDC2BG009200.1	confidence_class	LC_u	undescribed protein
chr2B	WEWseq_PGSB_v1	transcript	46917975	46918961	.	-	.	NA	gene_id	TRIDC2BG009210	transcript_id	TRIDC2BG009210.1	confidence_class	LC_u	undescribed protein
chr2B	WEWseq_PGSB_v1	transcript	47084419	47087958	.	+	.	NA	gene_id	TRIDC2BG009240	transcript_id	TRIDC2BG009240.1	confidence_class	HC_u	undescribed protein
chr2B	WEWseq_PGSB_v1	transcript	47084468	47087952	.	+	.	NA	gene_id	TRIDC2BG009240	transcript_id	TRIDC2BG009240.2	confidence_class	HC_u	undescribed protein
chr2B	WEWseq_PGSB_v1	transcript	47084478	47085319	.	+	.	NA	gene_id	TRIDC2BG009240	transcript_id	TRIDC2BG009240.3	confidence_class	HC_u	undescribed protein
chr2B	WEWseq_PGSB_v1	transcript	47084626	47087945	.	+	.	NA	gene_id	TRIDC2BG009240	transcript_id	TRIDC2BG009240.4	confidence_class	HC_u	undescribed protein
chr2B	WEWseq_PGSB_v1	transcript	47085073	47085626	.	+	.	NA	gene_id	TRIDC2BG009240	transcript_id	TRIDC2BG009240.5	confidence_class	HC_u	undescribed protein
chr2B	WEWseq_PGSB_v1	transcript	47086159	47086885	.	+	.	NA	gene_id	TRIDC2BG009250	transcript_id	TRIDC2BG009250.1	confidence_class	LC_u	undescribed protein
chr2B	WEWseq_PGSB_v1	transcript	47086600	47087963	.	-	.	NA	gene_id	TRIDC2BG009260	transcript_id	TRIDC2BG009260.1	confidence_class	LC_u	undescribed protein
chr2B	WEWseq_PGSB_v1	transcript	47087591	47088035	.	+	.	NA	gene_id	TRIDC2BG009240	transcript_id	TRIDC2BG009240.6	confidence_class	HC_u	undescribed protein
chr2B	WEWseq_PGSB_v1	transcript	47136961	47137623	.	-	.	NA	gene_id	TRIDC2BG009280	transcript_id	TRIDC2BG009280.1	confidence_class	LC_u	undescribed protein
chr2B	WEWseq_PGSB_v1	transcript	47215922	47216321	.	+	.	NA	gene_id	TRIDC2BG009290	transcript_id	TRIDC2BG009290.1	confidence_class	LC_u	undescribed protein
chr2B	WEWseq_PGSB_v1	transcript	47219634	47220236	.	-	.	NA	gene_id	TRIDC2BG009310	transcript_id	TRIDC2BG009310.1	confidence_class	LC_u	undescribed protein
chr2B	WEWseq_PGSB_v1	transcript	47221922	47222368	.	-	.	NA	gene_id	TRIDC2BG009330	transcript_id	TRIDC2BG009330.1	confidence_class	LC_u	undescribed protein
chr2B	WEWseq_PGSB_v1	transcript	47407876	47408587	.	+	.	NA	gene_id	TRIDC2BG009370	transcript_id	TRIDC2BG009370.1	confidence_class	LC_u	undescribed protein
chr2B	WEWseq_PGSB_v1	transcript	47416059	47416484	.	-	.	NA	gene_id	TRIDC2BG009380	transcript_id	TRIDC2BG009380.1	confidence_class	LC_u	undescribed protein
chr2B	WEWseq_PGSB_v1	transcript	47430899	47433182	.	-	.	NA	gene_id	TRIDC2BG009400	transcript_id	TRIDC2BG009400.1	confidence_class	LC_u	undescribed protein
chr2B	WEWseq_PGSB_v1	transcript	47430899	47433182	.	-	.	NA	gene_id	TRIDC2BG009400	transcript_id	TRIDC2BG009400.2	confidence_class	LC_u	undescribed protein
chr2B	WEWseq_PGSB_v1	transcript	47637551	47641864	.	+	.	NA	gene_id	TRIDC2BG009430	transcript_id	TRIDC2BG009430.1	confidence_class	LC_u	undescribed protein
chr2B	WEWseq_PGSB_v1	transcript	47637585	47640017	.	+	.	NA	gene_id	TRIDC2BG009430	transcript_id	TRIDC2BG009430.2	confidence_class	LC_u	undescribed protein
chr2B	WEWseq_PGSB_v1	transcript	47638137	47640245	.	+	.	NA	gene_id	TRIDC2BG009430	transcript_id	TRIDC2BG009430.3	confidence_class	LC_u	undescribed protein
chr2B	WEWseq_PGSB_v1	transcript	47638190	47640029	.	+	.	NA	gene_id	TRIDC2BG009430	transcript_id	TRIDC2BG009430.4	confidence_class	LC_u	undescribed protein
chr2B	WEWseq_PGSB_v1	transcript	47638234	47641072	.	+	.	NA	gene_id	TRIDC2BG009430	transcript_id	TRIDC2BG009430.5	confidence_class	LC_u	undescribed protein
chr2B	WEWseq_PGSB_v1	transcript	47638402	47640199	.	+	.	NA	gene_id	TRIDC2BG009430	transcript_id	TRIDC2BG009430.6	confidence_class	LC_u	undescribed protein
chr2B	WEWseq_PGSB_v1	transcript	47638599	47641864	.	+	.	NA	gene_id	TRIDC2BG009430	transcript_id	TRIDC2BG009430.7	confidence_class	LC_u	undescribed protein
chr2B	WEWseq_PGSB_v1	transcript	47641428	47642691	.	-	.	NA	gene_id	TRIDC2BG009440	transcript_id	TRIDC2BG009440.1	confidence_class	LC_u	undescribed protein
chr2B	WEWseq_PGSB_v1	transcript	47642630	47643171	.	-	.	NA	gene_id	TRIDC2BG009440	transcript_id	TRIDC2BG009440.2	confidence_class	LC_u	undescribed protein
chr2B	WEWseq_PGSB_v1	transcript	47645006	47646922	.	-	.	NA	gene_id	TRIDC2BG009450	transcript_id	TRIDC2BG009450.1	confidence_class	LC_u	undescribed protein
chr2B	WEWseq_PGSB_v1	transcript	47645038	47647198	.	-	.	NA	gene_id	TRIDC2BG009450	transcript_id	TRIDC2BG009450.2	confidence_class	LC_u	undescribed protein
chr2B	WEWseq_PGSB_v1	transcript	47736035	47736634	.	+	.	NA	gene_id	TRIDC2BG009460	transcript_id	TRIDC2BG009460.1	confidence_class	LC_u	undescribed protein
chr2B	WEWseq_PGSB_v1	transcript	47736837	47737358	.	-	.	NA	gene_id	TRIDC2BG009470	transcript_id	TRIDC2BG009470.1	confidence_class	LC_u	undescribed protein
chr2B	WEWseq_PGSB_v1	transcript	47736961	47737725	.	+	.	NA	gene_id	TRIDC2BG009480	transcript_id	TRIDC2BG009480.1	confidence_class	LC_u	undescribed protein
chr2B	WEWseq_PGSB_v1	transcript	48312324	48315441	.	-	.	NA	gene_id	TRIDC2BG009490	transcript_id	TRIDC2BG009490.1	confidence_class	LC_u	undescribed protein
chr2B	WEWseq_PGSB_v1	transcript	48312356	48315520	.	-	.	NA	gene_id	TRIDC2BG009490	transcript_id	TRIDC2BG009490.2	confidence_class	LC_u	undescribed protein
chr2B	WEWseq_PGSB_v1	transcript	48312360	48315545	.	+	.	NA	gene_id	TRIDC2BG009500	transcript_id	TRIDC2BG009500.1	confidence_class	LC_u	undescribed protein
chr2B	WEWseq_PGSB_v1	transcript	48312360	48315545	.	-	.	NA	gene_id	TRIDC2BG009490	transcript_id	TRIDC2BG009490.3	confidence_class	LC_u	undescribed protein
chr2B	WEWseq_PGSB_v1	transcript	48312360	48315545	.	-	.	NA	gene_id	TRIDC2BG009490	transcript_id	TRIDC2BG009490.4	confidence_class	LC_u	undescribed protein
chr2B	WEWseq_PGSB_v1	transcript	48312370	48315520	.	+	.	NA	gene_id	TRIDC2BG009500	transcript_id	TRIDC2BG009500.2	confidence_class	LC_u	undescribed protein
chr2B	WEWseq_PGSB_v1	transcript	48462329	48462864	.	+	.	NA	gene_id	TRIDC2BG009510	transcript_id	TRIDC2BG009510.1	confidence_class	LC_u	undescribed protein
chr2B	WEWseq_PGSB_v1	transcript	48471118	48471706	.	-	.	NA	gene_id	TRIDC2BG009520	transcript_id	TRIDC2BG009520.1	confidence_class	LC_u	undescribed protein
chr2B	WEWseq_PGSB_v1	transcript	48474732	48475650	.	+	.	NA	gene_id	TRIDC2BG009530	transcript_id	TRIDC2BG009530.1	confidence_class	LC_u	undescribed protein
chr2B	WEWseq_PGSB_v1	transcript	48571651	48573320	.	+	.	NA	gene_id	TRIDC2BG009560	transcript_id	TRIDC2BG009560.1	confidence_class	LC_u	undescribed protein
chr2B	WEWseq_PGSB_v1	transcript	48571651	48573320	.	+	.	NA	gene_id	TRIDC2BG009560	transcript_id	TRIDC2BG009560.2	confidence_class	LC_u	undescribed protein
chr2B	WEWseq_PGSB_v1	transcript	48571655	48573320	.	+	.	NA	gene_id	TRIDC2BG009560	transcript_id	TRIDC2BG009560.3	confidence_class	LC_u	undescribed protein
chr2B	WEWseq_PGSB_v1	transcript	48648431	48649285	.	-	.	NA	gene_id	TRIDC2BG009590	transcript_id	TRIDC2BG009590.1	confidence_class	LC_u	undescribed protein
chr2B	WEWseq_PGSB_v1	transcript	48648880	48649386	.	-	.	NA	gene_id	TRIDC2BG009590	transcript_id	TRIDC2BG009590.2	confidence_class	LC_u	undescribed protein
chr2B	WEWseq_PGSB_v1	transcript	48784085	48785097	.	-	.	NA	gene_id	TRIDC2BG009620	transcript_id	TRIDC2BG009620.1	confidence_class	LC_u	undescribed protein
chr2B	WEWseq_PGSB_v1	transcript	48825953	48826616	.	+	.	NA	gene_id	TRIDC2BG009650	transcript_id	TRIDC2BG009650.1	confidence_class	LC_u	undescribed protein
chr2B	WEWseq_PGSB_v1	transcript	49863047	49864024	.	+	.	NA	gene_id	TRIDC2BG009720	transcript_id	TRIDC2BG009720.1	confidence_class	LC_u	undescribed protein
chr2B	WEWseq_PGSB_v1	transcript	49977015	49977361	.	-	.	NA	gene_id	TRIDC2BG009740	transcript_id	TRIDC2BG009740.1	confidence_class	LC_u	undescribed protein
chr2B	WEWseq_PGSB_v1	transcript	50109152	50109775	.	-	.	NA	gene_id	TRIDC2BG009770	transcript_id	TRIDC2BG009770.1	confidence_class	LC_u	undescribed protein
chr2B	WEWseq_PGSB_v1	transcript	50390821	50391001	.	+	.	NA	gene_id	TRIDC2BG009830	transcript_id	TRIDC2BG009830.1	confidence_class	LC_u	undescribed protein
chr2B	WEWseq_PGSB_v1	transcript	50393306	50393757	.	-	.	NA	gene_id	TRIDC2BG009840	transcript_id	TRIDC2BG009840.1	confidence_class	LC_u	undescribed protein
chr2B	WEWseq_PGSB_v1	transcript	50486748	50489857	.	+	.	NA	gene_id	TRIDC2BG009860	transcript_id	TRIDC2BG009860.1	confidence_class	LC_u	undescribed protein
chr2B	WEWseq_PGSB_v1	transcript	50486748	50489915	.	+	.	NA	gene_id	TRIDC2BG009860	transcript_id	TRIDC2BG009860.2	confidence_class	LC_u	undescribed protein
chr2B	WEWseq_PGSB_v1	transcript	50486748	50489915	.	+	.	NA	gene_id	TRIDC2BG009860	transcript_id	TRIDC2BG009860.3	confidence_class	LC_u	undescribed protein
chr2B	WEWseq_PGSB_v1	transcript	50486748	50489915	.	+	.	NA	gene_id	TRIDC2BG009860	transcript_id	TRIDC2BG009860.4	confidence_class	LC_u	undescribed protein
chr2B	WEWseq_PGSB_v1	transcript	50486749	50489511	.	+	.	NA	gene_id	TRIDC2BG009860	transcript_id	TRIDC2BG009860.5	confidence_class	LC_u	undescribed protein
chr2B	WEWseq_PGSB_v1	transcript	50486749	50489884	.	+	.	NA	gene_id	TRIDC2BG009860	transcript_id	TRIDC2BG009860.6	confidence_class	LC_u	undescribed protein
chr2B	WEWseq_PGSB_v1	transcript	50486754	50489912	.	+	.	NA	gene_id	TRIDC2BG009860	transcript_id	TRIDC2BG009860.7	confidence_class	LC_u	undescribed protein
chr2B	WEWseq_PGSB_v1	transcript	50486837	50489351	.	+	.	NA	gene_id	TRIDC2BG009860	transcript_id	TRIDC2BG009860.8	confidence_class	LC_u	undescribed protein
chr2B	WEWseq_PGSB_v1	transcript	50486839	50489891	.	+	.	NA	gene_id	TRIDC2BG009860	transcript_id	TRIDC2BG009860.9	confidence_class	LC_u	undescribed protein
chr2B	WEWseq_PGSB_v1	transcript	50486883	50489113	.	+	.	NA	gene_id	TRIDC2BG009860	transcript_id	TRIDC2BG009860.10	confidence_class	LC_u	undescribed protein
chr2B	WEWseq_PGSB_v1	transcript	50489445	50489865	.	-	.	NA	gene_id	TRIDC2BG009870	transcript_id	TRIDC2BG009870.1	confidence_class	LC_u	undescribed protein
chr2B	WEWseq_PGSB_v1	transcript	50491097	50491399	.	-	.	NA	gene_id	TRIDC2BG009880	transcript_id	TRIDC2BG009880.1	confidence_class	HC_u	undescribed protein
chr2B	WEWseq_PGSB_v1	transcript	51028724	51029941	.	+	.	NA	gene_id	TRIDC2BG009900	transcript_id	TRIDC2BG009900.1	confidence_class	LC_u	undescribed protein
chr2B	WEWseq_PGSB_v1	transcript	45979565	45982420	.	-	.	NA	gene_id	TRIDC2BG008950	transcript_id	TRIDC2BG008950.1	confidence_class	HC_U	unknown function
chr2B	WEWseq_PGSB_v1	transcript	45979565	45982420	.	-	.	NA	gene_id	TRIDC2BG008950	transcript_id	TRIDC2BG008950.2	confidence_class	HC_U	unknown function
chr2B	WEWseq_PGSB_v1	transcript	45981715	45982833	.	-	.	NA	gene_id	TRIDC2BG008950	transcript_id	TRIDC2BG008950.3	confidence_class	HC_U	unknown function
chr2B	WEWseq_PGSB_v1	transcript	46651236	46655751	.	-	.	NA	gene_id	TRIDC2BG009110	transcript_id	TRIDC2BG009110.1	confidence_class	LC_TE	unknown function
chr2B	WEWseq_PGSB_v1	transcript	46651339	46655751	.	-	.	NA	gene_id	TRIDC2BG009110	transcript_id	TRIDC2BG009110.2	confidence_class	LC_TE	unknown function
chr2B	WEWseq_PGSB_v1	transcript	46651670	46655732	.	-	.	NA	gene_id	TRIDC2BG009110	transcript_id	TRIDC2BG009110.3	confidence_class	LC_TE	unknown function
chr2B	WEWseq_PGSB_v1	transcript	50136904	50138214	.	-	.	NA	gene_id	TRIDC2BG009780	transcript_id	TRIDC2BG009780.1	confidence_class	HC_G	unknown function
chr2B	WEWseq_PGSB_v1	transcript	50321746	50325617	.	-	.	NA	gene_id	TRIDC2BG009800	transcript_id	TRIDC2BG009800.1	confidence_class	HC_G	unknown function
chr2B	WEWseq_PGSB_v1	transcript	51027298	51028082	.	-	.	NA	gene_id	TRIDC2BG009890	transcript_id	TRIDC2BG009890.1	confidence_class	LC_U	unknown function
chr2B	WEWseq_PGSB_v1	transcript	48826964	48828494	.	-	.	NA	gene_id	TRIDC2BG009660	transcript_id	TRIDC2BG009660.1	confidence_class	HC_G	Vacuolar protein sorting-associated protein 54
chr2B	WEWseq_PGSB_v1	transcript	48827005	48838999	.	-	.	NA	gene_id	TRIDC2BG009660	transcript_id	TRIDC2BG009660.2	confidence_class	HC_G	Vacuolar protein sorting-associated protein 54
chr2B	WEWseq_PGSB_v1	transcript	48828829	48829958	.	-	.	NA	gene_id	TRIDC2BG009660	transcript_id	TRIDC2BG009660.3	confidence_class	HC_G	Vacuolar protein sorting-associated protein 54
chr2B	WEWseq_PGSB_v1	transcript	48828829	48831099	.	-	.	NA	gene_id	TRIDC2BG009660	transcript_id	TRIDC2BG009660.4	confidence_class	HC_G	Vacuolar protein sorting-associated protein 54
chr2B	WEWseq_PGSB_v1	transcript	48830792	48838357	.	-	.	NA	gene_id	TRIDC2BG009660	transcript_id	TRIDC2BG009660.5	confidence_class	HC_G	Vacuolar protein sorting-associated protein 54
chr2B	WEWseq_PGSB_v1	transcript	48830889	48838379	.	-	.	NA	gene_id	TRIDC2BG009660	transcript_id	TRIDC2BG009660.6	confidence_class	HC_G	Vacuolar protein sorting-associated protein 54
chr2B	WEWseq_PGSB_v1	transcript	48830939	48838376	.	-	.	NA	gene_id	TRIDC2BG009660	transcript_id	TRIDC2BG009660.7	confidence_class	HC_G	Vacuolar protein sorting-associated protein 54
chr2B	WEWseq_PGSB_v1	transcript	48830982	48838409	.	-	.	NA	gene_id	TRIDC2BG009660	transcript_id	TRIDC2BG009660.8	confidence_class	HC_G	Vacuolar protein sorting-associated protein 54
chr2B	WEWseq_PGSB_v1	transcript	48830982	48838421	.	-	.	NA	gene_id	TRIDC2BG009660	transcript_id	TRIDC2BG009660.9	confidence_class	HC_G	Vacuolar protein sorting-associated protein 54
chr2B	WEWseq_PGSB_v1	transcript	48831097	48838409	.	-	.	NA	gene_id	TRIDC2BG009660	transcript_id	TRIDC2BG009660.10	confidence_class	HC_G	Vacuolar protein sorting-associated protein 54
chr2B	WEWseq_PGSB_v1	transcript	48831394	48838309	.	-	.	NA	gene_id	TRIDC2BG009660	transcript_id	TRIDC2BG009660.11	confidence_class	HC_G	Vacuolar protein sorting-associated protein 54
chr2B	WEWseq_PGSB_v1	transcript	48831394	48838388	.	-	.	NA	gene_id	TRIDC2BG009660	transcript_id	TRIDC2BG009660.12	confidence_class	HC_G	Vacuolar protein sorting-associated protein 54
chr2B	WEWseq_PGSB_v1	transcript	48831397	48832794	.	-	.	NA	gene_id	TRIDC2BG009660	transcript_id	TRIDC2BG009660.13	confidence_class	HC_G	Vacuolar protein sorting-associated protein 54
chr2B	WEWseq_PGSB_v1	transcript	48631567	48639327	.	+	.	NA	gene_id	TRIDC2BG009580	transcript_id	TRIDC2BG009580.1	confidence_class	HC_G	Vacuolar protein-sorting-associated protein 33 homolog
chr2B	WEWseq_PGSB_v1	transcript	48631569	48639340	.	+	.	NA	gene_id	TRIDC2BG009580	transcript_id	TRIDC2BG009580.2	confidence_class	HC_G	Vacuolar protein-sorting-associated protein 33 homolog
chr2B	WEWseq_PGSB_v1	transcript	48631586	48639429	.	+	.	NA	gene_id	TRIDC2BG009580	transcript_id	TRIDC2BG009580.3	confidence_class	HC_G	Vacuolar protein-sorting-associated protein 33 homolog
chr2B	WEWseq_PGSB_v1	transcript	48631600	48639021	.	+	.	NA	gene_id	TRIDC2BG009580	transcript_id	TRIDC2BG009580.4	confidence_class	HC_G	Vacuolar protein-sorting-associated protein 33 homolog
chr2B	WEWseq_PGSB_v1	transcript	48631611	48639327	.	+	.	NA	gene_id	TRIDC2BG009580	transcript_id	TRIDC2BG009580.5	confidence_class	HC_G	Vacuolar protein-sorting-associated protein 33 homolog
chr2B	WEWseq_PGSB_v1	transcript	48631626	48639340	.	+	.	NA	gene_id	TRIDC2BG009580	transcript_id	TRIDC2BG009580.6	confidence_class	HC_G	Vacuolar protein-sorting-associated protein 33 homolog
chr2B	WEWseq_PGSB_v1	transcript	48631779	48639159	.	+	.	NA	gene_id	TRIDC2BG009580	transcript_id	TRIDC2BG009580.7	confidence_class	HC_G	Vacuolar protein-sorting-associated protein 33 homolog
chr2B	WEWseq_PGSB_v1	transcript	48632258	48639343	.	+	.	NA	gene_id	TRIDC2BG009580	transcript_id	TRIDC2BG009580.8	confidence_class	HC_G	Vacuolar protein-sorting-associated protein 33 homolog
chr2B	WEWseq_PGSB_v1	transcript	48632405	48649604	.	+	.	NA	gene_id	TRIDC2BG009580	transcript_id	TRIDC2BG009580.10	confidence_class	HC_G	Vacuolar protein-sorting-associated protein 33 homolog
chr2B	WEWseq_PGSB_v1	transcript	48632405	48639261	.	+	.	NA	gene_id	TRIDC2BG009580	transcript_id	TRIDC2BG009580.9	confidence_class	HC_G	Vacuolar protein-sorting-associated protein 33 homolog
chr2B	WEWseq_PGSB_v1	transcript	48632551	48639159	.	+	.	NA	gene_id	TRIDC2BG009580	transcript_id	TRIDC2BG009580.11	confidence_class	HC_G	Vacuolar protein-sorting-associated protein 33 homolog
chr2B	WEWseq_PGSB_v1	transcript	48632553	48639028	.	+	.	NA	gene_id	TRIDC2BG009580	transcript_id	TRIDC2BG009580.12	confidence_class	HC_G	Vacuolar protein-sorting-associated protein 33 homolog
chr2B	WEWseq_PGSB_v1	transcript	49824799	49865761	.	-	.	NA	gene_id	TRIDC2BG009710	transcript_id	TRIDC2BG009710.1	confidence_class	HC_G	Vacuolar protein-sorting-associated protein 33 homolog
chr2B	WEWseq_PGSB_v1	transcript	49824799	49865761	.	-	.	NA	gene_id	TRIDC2BG009710	transcript_id	TRIDC2BG009710.2	confidence_class	HC_G	Vacuolar protein-sorting-associated protein 33 homolog
chr2B	WEWseq_PGSB_v1	transcript	49824802	49865761	.	-	.	NA	gene_id	TRIDC2BG009710	transcript_id	TRIDC2BG009710.3	confidence_class	HC_G	Vacuolar protein-sorting-associated protein 33 homolog
chr2B	WEWseq_PGSB_v1	transcript	49862327	49863959	.	-	.	NA	gene_id	TRIDC2BG009710	transcript_id	TRIDC2BG009710.4	confidence_class	HC_G	Vacuolar protein-sorting-associated protein 33 homolog
chr2B	WEWseq_PGSB_v1	transcript	49862327	49866363	.	-	.	NA	gene_id	TRIDC2BG009710	transcript_id	TRIDC2BG009710.5	confidence_class	HC_G	Vacuolar protein-sorting-associated protein 33 homolog
chr2B	WEWseq_PGSB_v1	transcript	49862327	49866363	.	-	.	NA	gene_id	TRIDC2BG009710	transcript_id	TRIDC2BG009710.6	confidence_class	HC_G	Vacuolar protein-sorting-associated protein 33 homolog
chr2B	WEWseq_PGSB_v1	transcript	49862517	49866386	.	-	.	NA	gene_id	TRIDC2BG009710	transcript_id	TRIDC2BG009710.7	confidence_class	HC_G	Vacuolar protein-sorting-associated protein 33 homolog
chr2B	WEWseq_PGSB_v1	transcript	49862526	49866040	.	-	.	NA	gene_id	TRIDC2BG009710	transcript_id	TRIDC2BG009710.8	confidence_class	HC_G	Vacuolar protein-sorting-associated protein 33 homolog
chr2B	WEWseq_PGSB_v1	transcript	49862527	49865913	.	-	.	NA	gene_id	TRIDC2BG009710	transcript_id	TRIDC2BG009710.10	confidence_class	HC_G	Vacuolar protein-sorting-associated protein 33 homolog
chr2B	WEWseq_PGSB_v1	transcript	49862527	49865464	.	-	.	NA	gene_id	TRIDC2BG009710	transcript_id	TRIDC2BG009710.9	confidence_class	HC_G	Vacuolar protein-sorting-associated protein 33 homolog
chr2B	WEWseq_PGSB_v1	transcript	49862536	49865588	.	-	.	NA	gene_id	TRIDC2BG009710	transcript_id	TRIDC2BG009710.11	confidence_class	HC_G	Vacuolar protein-sorting-associated protein 33 homolog
chr2B	WEWseq_PGSB_v1	transcript	49862542	49866359	.	-	.	NA	gene_id	TRIDC2BG009710	transcript_id	TRIDC2BG009710.12	confidence_class	HC_G	Vacuolar protein-sorting-associated protein 33 homolog
chr2B	WEWseq_PGSB_v1	transcript	47435308	47435585	.	+	.	NA	gene_id	TRIDC2BG009410	transcript_id	TRIDC2BG009410.1	confidence_class	HC_G	wall associated kinase 3
chr2B	WEWseq_PGSB_v1	transcript	47216624	47218086	.	+	.	NA	gene_id	TRIDC2BG009300	transcript_id	TRIDC2BG009300.1	confidence_class	LC_TE	Zinc finger BED domain-containing protein RICESLEEPER 1
chr2B	WEWseq_PGSB_v1	transcript	47217015	47219512	.	+	.	NA	gene_id	TRIDC2BG009300	transcript_id	TRIDC2BG009300.2	confidence_class	LC_TE	Zinc finger BED domain-containing protein RICESLEEPER 1
chr2B	WEWseq_PGSB_v1	transcript	47218874	47219855	.	+	.	NA	gene_id	TRIDC2BG009300	transcript_id	TRIDC2BG009300.3	confidence_class	LC_TE	Zinc finger BED domain-containing protein RICESLEEPER 1
chr2B	WEWseq_PGSB_v1	transcript	46190208	46191920	.	+	.	NA	gene_id	TRIDC2BG008960	transcript_id	TRIDC2BG008960.1	confidence_class	HC_G	Zinc-binding dehydrogenase family protein
chr2B	WEWseq_PGSB_v1	transcript	46369619	46371507	.	+	.	NA	gene_id	TRIDC2BG009030	transcript_id	TRIDC2BG009030.1	confidence_class	HC_G	Zinc-binding dehydrogenase family protein
chr2B	WEWseq_PGSB_v1	CDS	129076738	129077464	0	0	0	NA	gene_id	TRIDC2BG019560	transcript_id	TRIDC2BG019560.1	confidence_class	HC_G	30S ribosomal protein S9
chr2B	WEWseq_PGSB_v1	CDS	129078251	129078691	0	0	2	NA	gene_id	TRIDC2BG019560	transcript_id	TRIDC2BG019560.1	confidence_class	HC_G	30S ribosomal protein S9
chr2B	WEWseq_PGSB_v1	CDS	129079249	129079329	0	0	2	NA	gene_id	TRIDC2BG019560	transcript_id	TRIDC2BG019560.1	confidence_class	HC_G	30S ribosomal protein S9
chr2B	WEWseq_PGSB_v1	CDS	129079457	129079548	0	0	2	NA	gene_id	TRIDC2BG019560	transcript_id	TRIDC2BG019560.1	confidence_class	HC_G	30S ribosomal protein S9
chr2B	WEWseq_PGSB_v1	CDS	129076752	129077171	0	0	0	NA	gene_id	TRIDC2BG019560	transcript_id	TRIDC2BG019560.2	confidence_class	HC_G	30S ribosomal protein S9
chr2B	WEWseq_PGSB_v1	CDS	129077269	129077464	0	0	0	NA	gene_id	TRIDC2BG019560	transcript_id	TRIDC2BG019560.2	confidence_class	HC_G	30S ribosomal protein S9
chr2B	WEWseq_PGSB_v1	CDS	129078251	129078691	0	0	2	NA	gene_id	TRIDC2BG019560	transcript_id	TRIDC2BG019560.2	confidence_class	HC_G	30S ribosomal protein S9
chr2B	WEWseq_PGSB_v1	CDS	129079249	129079329	0	0	2	NA	gene_id	TRIDC2BG019560	transcript_id	TRIDC2BG019560.2	confidence_class	HC_G	30S ribosomal protein S9
chr2B	WEWseq_PGSB_v1	CDS	129079457	129079548	0	0	2	NA	gene_id	TRIDC2BG019560	transcript_id	TRIDC2BG019560.2	confidence_class	HC_G	30S ribosomal protein S9
chr2B	WEWseq_PGSB_v1	CDS	129078304	129078691	0	0	0	NA	gene_id	TRIDC2BG019560	transcript_id	TRIDC2BG019560.3	confidence_class	HC_G	30S ribosomal protein S9
chr2B	WEWseq_PGSB_v1	CDS	129079249	129079329	0	0	2	NA	gene_id	TRIDC2BG019560	transcript_id	TRIDC2BG019560.3	confidence_class	HC_G	30S ribosomal protein S9
chr2B	WEWseq_PGSB_v1	CDS	129079457	129079548	0	0	2	NA	gene_id	TRIDC2BG019560	transcript_id	TRIDC2BG019560.3	confidence_class	HC_G	30S ribosomal protein S9
chr2B	WEWseq_PGSB_v1	CDS	129078304	129078691	0	0	0	NA	gene_id	TRIDC2BG019560	transcript_id	TRIDC2BG019560.4	confidence_class	HC_G	30S ribosomal protein S9
chr2B	WEWseq_PGSB_v1	CDS	129079249	129079329	0	0	2	NA	gene_id	TRIDC2BG019560	transcript_id	TRIDC2BG019560.4	confidence_class	HC_G	30S ribosomal protein S9
chr2B	WEWseq_PGSB_v1	CDS	129079457	129079548	0	0	2	NA	gene_id	TRIDC2BG019560	transcript_id	TRIDC2BG019560.4	confidence_class	HC_G	30S ribosomal protein S9
chr2B	WEWseq_PGSB_v1	CDS	129077951	129077981	0	0	0	NA	gene_id	TRIDC2BG019560	transcript_id	TRIDC2BG019560.5	confidence_class	HC_G	30S ribosomal protein S9
chr2B	WEWseq_PGSB_v1	CDS	129078251	129078691	0	0	2	NA	gene_id	TRIDC2BG019560	transcript_id	TRIDC2BG019560.5	confidence_class	HC_G	30S ribosomal protein S9
chr2B	WEWseq_PGSB_v1	CDS	129079249	129079329	0	0	2	NA	gene_id	TRIDC2BG019560	transcript_id	TRIDC2BG019560.5	confidence_class	HC_G	30S ribosomal protein S9
chr2B	WEWseq_PGSB_v1	CDS	129079457	129079548	0	0	2	NA	gene_id	TRIDC2BG019560	transcript_id	TRIDC2BG019560.5	confidence_class	HC_G	30S ribosomal protein S9
chr2B	WEWseq_PGSB_v1	CDS	129078250	129078691	0	0	0	NA	gene_id	TRIDC2BG019560	transcript_id	TRIDC2BG019560.6	confidence_class	HC_G	30S ribosomal protein S9
chr2B	WEWseq_PGSB_v1	CDS	129079248	129079329	0	0	2	NA	gene_id	TRIDC2BG019560	transcript_id	TRIDC2BG019560.6	confidence_class	HC_G	30S ribosomal protein S9
chr2B	WEWseq_PGSB_v1	CDS	129079457	129079555	0	0	1	NA	gene_id	TRIDC2BG019560	transcript_id	TRIDC2BG019560.6	confidence_class	HC_G	30S ribosomal protein S9
chr2B	WEWseq_PGSB_v1	CDS	129079665	129079800	0	0	1	NA	gene_id	TRIDC2BG019560	transcript_id	TRIDC2BG019560.6	confidence_class	HC_G	30S ribosomal protein S9
chr2B	WEWseq_PGSB_v1	CDS	137572302	137572390	0	0	0	NA	gene_id	TRIDC2BG020090	transcript_id	TRIDC2BG020090.1	confidence_class	HC_G	3-oxoacyl-[acyl-carrier-protein] synthase2
chr2B	WEWseq_PGSB_v1	CDS	137572468	137573257	0	0	1	NA	gene_id	TRIDC2BG020090	transcript_id	TRIDC2BG020090.1	confidence_class	HC_G	3-oxoacyl-[acyl-carrier-protein]synthase2
chr2B	WEWseq_PGSB_v1	CDS	137573912	137574085	0	0	0	NA	gene_id	TRIDC2BG020090	transcript_id	TRIDC2BG020090.1	confidence_class	HC_G	3-oxoacyl-[acyl-carrier-protein]synthase2
chr2B	WEWseq_PGSB_v1	CDS	137574201	137574314	0	0	0	NA	gene_id	TRIDC2BG020090	transcript_id	TRIDC2BG020090.1	confidence_class	HC_G	3-oxoacyl-[acyl-carrier-protein]synthase2
chr2B	WEWseq_PGSB_v1	CDS	137574425	137574526	0	0	0	NA	gene_id	TRIDC2BG020090	transcript_id	TRIDC2BG020090.1	confidence_class	HC_G	3-oxoacyl-[acyl-carrier-protein]synthase2
chr2B	WEWseq_PGSB_v1	CDS	137574643	137574712	0	0	0	NA	gene_id	TRIDC2BG020090	transcript_id	TRIDC2BG020090.1	confidence_class	HC_G	3-oxoacyl-[acyl-carrier-protein]synthase2
chr2B	WEWseq_PGSB_v1	CDS	137574800	137574867	0	0	2	NA	gene_id	TRIDC2BG020090	transcript_id	TRIDC2BG020090.1	confidence_class	HC_G	3-oxoacyl-[acyl-carrier-protein]synthase2
chr2B	WEWseq_PGSB_v1	CDS	137572391	137573257	0	0	0	NA	gene_id	TRIDC2BG020090	transcript_id	TRIDC2BG020090.2	confidence_class	HC_G	3-oxoacyl-[acyl-carrier-protein]synthase2
chr2B	WEWseq_PGSB_v1	CDS	137573912	137574085	0	0	0	NA	gene_id	TRIDC2BG020090	transcript_id	TRIDC2BG020090.2	confidence_class	HC_G	3-oxoacyl-[acyl-carrier-protein]synthase2
chr2B	WEWseq_PGSB_v1	CDS	137574201	137574314	0	0	0	NA	gene_id	TRIDC2BG020090	transcript_id	TRIDC2BG020090.2	confidence_class	HC_G	3-oxoacyl-[acyl-carrier-protein]synthase2
chr2B	WEWseq_PGSB_v1	CDS	137574425	137574526	0	0	0	NA	gene_id	TRIDC2BG020090	transcript_id	TRIDC2BG020090.2	confidence_class	HC_G	3-oxoacyl-[acyl-carrier-protein]synthase2
chr2B	WEWseq_PGSB_v1	CDS	137574643	137574712	0	0	0	NA	gene_id	TRIDC2BG020090	transcript_id	TRIDC2BG020090.2	confidence_class	HC_G	3-oxoacyl-[acyl-carrier-protein]synthase2
chr2B	WEWseq_PGSB_v1	CDS	137574800	137574867	0	0	2	NA	gene_id	TRIDC2BG020090	transcript_id	TRIDC2BG020090.2	confidence_class	HC_G	3-oxoacyl-[acyl-carrier-protein]synthase2
chr2B	WEWseq_PGSB_v1	CDS	137572391	137573257	0	0	0	NA	gene_id	TRIDC2BG020090	transcript_id	TRIDC2BG020090.3	confidence_class	HC_G	3-oxoacyl-[acyl-carrier-protein]synthase2
chr2B	WEWseq_PGSB_v1	CDS	137573912	137574085	0	0	0	NA	gene_id	TRIDC2BG020090	transcript_id	TRIDC2BG020090.3	confidence_class	HC_G	3-oxoacyl-[acyl-carrier-protein]synthase2
chr2B	WEWseq_PGSB_v1	CDS	137574201	137574314	0	0	0	NA	gene_id	TRIDC2BG020090	transcript_id	TRIDC2BG020090.3	confidence_class	HC_G	3-oxoacyl-[acyl-carrier-protein]synthase2
chr2B	WEWseq_PGSB_v1	CDS	137574425	137574526	0	0	0	NA	gene_id	TRIDC2BG020090	transcript_id	TRIDC2BG020090.3	confidence_class	HC_G	3-oxoacyl-[acyl-carrier-protein]synthase2
chr2B	WEWseq_PGSB_v1	CDS	137574643	137574720	0	0	0	NA	gene_id	TRIDC2BG020090	transcript_id	TRIDC2BG020090.3	confidence_class	HC_G	3-oxoacyl-[acyl-carrier-protein]synthase2
chr2B	WEWseq_PGSB_v1	CDS	137572775	137573257	0	0	0	NA	gene_id	TRIDC2BG020090	transcript_id	TRIDC2BG020090.4	confidence_class	HC_G	3-oxoacyl-[acyl-carrier-protein]synthase2
chr2B	WEWseq_PGSB_v1	CDS	137573912	137574085	0	0	0	NA	gene_id	TRIDC2BG020090	transcript_id	TRIDC2BG020090.4	confidence_class	HC_G	3-oxoacyl-[acyl-carrier-protein]synthase2
chr2B	WEWseq_PGSB_v1	CDS	137574201	137574314	0	0	0	NA	gene_id	TRIDC2BG020090	transcript_id	TRIDC2BG020090.4	confidence_class	HC_G	3-oxoacyl-[acyl-carrier-protein]synthase2
chr2B	WEWseq_PGSB_v1	CDS	137574425	137574526	0	0	0	NA	gene_id	TRIDC2BG020090	transcript_id	TRIDC2BG020090.4	confidence_class	HC_G	3-oxoacyl-[acyl-carrier-protein]synthase2
chr2B	WEWseq_PGSB_v1	CDS	137574643	137574712	0	0	0	NA	gene_id	TRIDC2BG020090	transcript_id	TRIDC2BG020090.4	confidence_class	HC_G	3-oxoacyl-[acyl-carrier-protein]synthase2
chr2B	WEWseq_PGSB_v1	CDS	137574800	137574856	0	0	2	NA	gene_id	TRIDC2BG020090	transcript_id	TRIDC2BG020090.4	confidence_class	HC_G	3-oxoacyl-[acyl-carrier-protein]synthase2
chr2B	WEWseq_PGSB_v1	CDS	137576981	137577165	0	0	2	NA	gene_id	TRIDC2BG020090	transcript_id	TRIDC2BG020090.4	confidence_class	HC_G	3-oxoacyl-[acyl-carrier-protein]synthase2
chr2B	WEWseq_PGSB_v1	CDS	137572796	137573202	0	0	0	NA	gene_id	TRIDC2BG020090	transcript_id	TRIDC2BG020090.5	confidence_class	HC_G	3-oxoacyl-[acyl-carrier-protein]synthase2
chr2B	WEWseq_PGSB_v1	CDS	137578894	137578948	0	0	1	NA	gene_id	TRIDC2BG020090	transcript_id	TRIDC2BG020090.5	confidence_class	HC_G	3-oxoacyl-[acyl-carrier-protein]synthase2
chr2B	WEWseq_PGSB_v1	CDS	137583206	137583379	0	0	0	NA	gene_id	TRIDC2BG020090	transcript_id	TRIDC2BG020090.5	confidence_class	HC_G	3-oxoacyl-[acyl-carrier-protein]synthase2
chr2B	WEWseq_PGSB_v1	CDS	137583513	137583626	0	0	0	NA	gene_id	TRIDC2BG020090	transcript_id	TRIDC2BG020090.5	confidence_class	HC_G	3-oxoacyl-[acyl-carrier-protein]synthase2
chr2B	WEWseq_PGSB_v1	CDS	137583762	137583863	0	0	0	NA	gene_id	TRIDC2BG020090	transcript_id	TRIDC2BG020090.5	confidence_class	HC_G	3-oxoacyl-[acyl-carrier-protein]synthase2
chr2B	WEWseq_PGSB_v1	CDS	137583979	137584048	0	0	0	NA	gene_id	TRIDC2BG020090	transcript_id	TRIDC2BG020090.5	confidence_class	HC_G	3-oxoacyl-[acyl-carrier-protein]synthase2
chr2B	WEWseq_PGSB_v1	CDS	137584147	137584214	0	0	2	NA	gene_id	TRIDC2BG020090	transcript_id	TRIDC2BG020090.5	confidence_class	HC_G	3-oxoacyl-[acyl-carrier-protein]synthase2
chr2B	WEWseq_PGSB_v1	CDS	137573196	137573202	0	0	0	NA	gene_id	TRIDC2BG020090	transcript_id	TRIDC2BG020090.6	confidence_class	HC_G	3-oxoacyl-[acyl-carrier-protein]synthase2
chr2B	WEWseq_PGSB_v1	CDS	137578887	137578948	0	0	2	NA	gene_id	TRIDC2BG020090	transcript_id	TRIDC2BG020090.6	confidence_class	HC_G	3-oxoacyl-[acyl-carrier-protein]synthase2
chr2B	WEWseq_PGSB_v1	CDS	137583206	137583379	0	0	0	NA	gene_id	TRIDC2BG020090	transcript_id	TRIDC2BG020090.6	confidence_class	HC_G	3-oxoacyl-[acyl-carrier-protein]synthase2
chr2B	WEWseq_PGSB_v1	CDS	137583511	137583525	0	0	0	NA	gene_id	TRIDC2BG020090	transcript_id	TRIDC2BG020090.6	confidence_class	HC_G	3-oxoacyl-[acyl-carrier-protein]synthase2
chr2B	WEWseq_PGSB_v1	CDS	137578067	137578948	0	0	0	NA	gene_id	TRIDC2BG020090	transcript_id	TRIDC2BG020090.7	confidence_class	HC_G	3-oxoacyl-[acyl-carrier-protein]synthase2
chr2B	WEWseq_PGSB_v1	CDS	137583260	137583379	0	0	0	NA	gene_id	TRIDC2BG020090	transcript_id	TRIDC2BG020090.7	confidence_class	HC_G	3-oxoacyl-[acyl-carrier-protein]synthase2
chr2B	WEWseq_PGSB_v1	CDS	137583513	137583626	0	0	0	NA	gene_id	TRIDC2BG020090	transcript_id	TRIDC2BG020090.7	confidence_class	HC_G	3-oxoacyl-[acyl-carrier-protein]synthase2
chr2B	WEWseq_PGSB_v1	CDS	137583762	137583863	0	0	0	NA	gene_id	TRIDC2BG020090	transcript_id	TRIDC2BG020090.7	confidence_class	HC_G	3-oxoacyl-[acyl-carrier-protein]synthase2
chr2B	WEWseq_PGSB_v1	CDS	137583979	137584048	0	0	0	NA	gene_id	TRIDC2BG020090	transcript_id	TRIDC2BG020090.7	confidence_class	HC_G	3-oxoacyl-[acyl-carrier-protein]synthase2
chr2B	WEWseq_PGSB_v1	CDS	137584147	137584214	0	0	2	NA	gene_id	TRIDC2BG020090	transcript_id	TRIDC2BG020090.7	confidence_class	HC_G	3-oxoacyl-[acyl-carrier-protein]synthase2
chr2B	WEWseq_PGSB_v1	CDS	137578082	137578948	0	0	0	NA	gene_id	TRIDC2BG020090	transcript_id	TRIDC2BG020090.8	confidence_class	HC_G	3-oxoacyl-[acyl-carrier-protein]synthase2
chr2B	WEWseq_PGSB_v1	CDS	137583206	137583379	0	0	0	NA	gene_id	TRIDC2BG020090	transcript_id	TRIDC2BG020090.8	confidence_class	HC_G	3-oxoacyl-[acyl-carrier-protein]synthase2
chr2B	WEWseq_PGSB_v1	CDS	137583513	137583626	0	0	0	NA	gene_id	TRIDC2BG020090	transcript_id	TRIDC2BG020090.8	confidence_class	HC_G	3-oxoacyl-[acyl-carrier-protein]synthase2
chr2B	WEWseq_PGSB_v1	CDS	137583762	137583863	0	0	0	NA	gene_id	TRIDC2BG020090	transcript_id	TRIDC2BG020090.8	confidence_class	HC_G	3-oxoacyl-[acyl-carrier-protein]synthase2
chr2B	WEWseq_PGSB_v1	CDS	137583979	137584048	0	0	0	NA	gene_id	TRIDC2BG020090	transcript_id	TRIDC2BG020090.8	confidence_class	HC_G	3-oxoacyl-[acyl-carrier-protein]synthase2
chr2B	WEWseq_PGSB_v1	CDS	137584147	137584214	0	0	2	NA	gene_id	TRIDC2BG020090	transcript_id	TRIDC2BG020090.8	confidence_class	HC_G	3-oxoacyl-[acyl-carrier-protein]synthase2
chr2B	WEWseq_PGSB_v1	CDS	124030893	124032941	0	0	0	NA	gene_id	TRIDC2BG019070	transcript_id	TRIDC2BG019070.1	confidence_class	HC_G	ABC transporter C family member10
chr2B	WEWseq_PGSB_v1	CDS	124033356	124033676	0	0	0	NA	gene_id	TRIDC2BG019070	transcript_id	TRIDC2BG019070.1	confidence_class	HC_G	ABC transporter C family member10
chr2B	WEWseq_PGSB_v1	CDS	124033776	124033862	0	0	0	NA	gene_id	TRIDC2BG019070	transcript_id	TRIDC2BG019070.1	confidence_class	HC_G	ABC transporter C family member10
chr2B	WEWseq_PGSB_v1	CDS	124033947	124034546	0	0	0	NA	gene_id	TRIDC2BG019070	transcript_id	TRIDC2BG019070.1	confidence_class	HC_G	ABC transporter C family member10
chr2B	WEWseq_PGSB_v1	CDS	124034653	124034817	0	0	0	NA	gene_id	TRIDC2BG019070	transcript_id	TRIDC2BG019070.1	confidence_class	HC_G	ABC transporter C family member10
chr2B	WEWseq_PGSB_v1	CDS	124034970	124035264	0	0	0	NA	gene_id	TRIDC2BG019070	transcript_id	TRIDC2BG019070.1	confidence_class	HC_G	ABC transporter C family member10
chr2B	WEWseq_PGSB_v1	CDS	124035358	124035572	0	0	2	NA	gene_id	TRIDC2BG019070	transcript_id	TRIDC2BG019070.1	confidence_class	HC_G	ABC transporter C family member10
chr2B	WEWseq_PGSB_v1	CDS	124035674	124035979	0	0	0	NA	gene_id	TRIDC2BG019070	transcript_id	TRIDC2BG019070.1	confidence_class	HC_G	ABC transporter C family member10
chr2B	WEWseq_PGSB_v1	CDS	124036243	124036306	0	0	0	NA	gene_id	TRIDC2BG019070	transcript_id	TRIDC2BG019070.1	confidence_class	HC_G	ABC transporter C family member10
chr2B	WEWseq_PGSB_v1	CDS	124036547	124036786	0	0	2	NA	gene_id	TRIDC2BG019070	transcript_id	TRIDC2BG019070.1	confidence_class	HC_G	ABC transporter C family member10
chr2B	WEWseq_PGSB_v1	CDS	124037096	124037205	0	0	2	NA	gene_id	TRIDC2BG019070	transcript_id	TRIDC2BG019070.1	confidence_class	HC_G	ABC transporter C family member10
chr2B	WEWseq_PGSB_v1	CDS	124033332	124033676	0	0	0	NA	gene_id	TRIDC2BG019070	transcript_id	TRIDC2BG019070.9	confidence_class	HC_G	ABC transporter C family member10
chr2B	WEWseq_PGSB_v1	CDS	124033776	124033862	0	0	0	NA	gene_id	TRIDC2BG019070	transcript_id	TRIDC2BG019070.9	confidence_class	HC_G	ABC transporter C family member10
chr2B	WEWseq_PGSB_v1	CDS	124033947	124034546	0	0	0	NA	gene_id	TRIDC2BG019070	transcript_id	TRIDC2BG019070.9	confidence_class	HC_G	ABC transporter C family member10
chr2B	WEWseq_PGSB_v1	CDS	124034653	124034910	0	0	0	NA	gene_id	TRIDC2BG019070	transcript_id	TRIDC2BG019070.9	confidence_class	HC_G	ABC transporter C family member10
chr2B	WEWseq_PGSB_v1	CDS	124033950	124034564	0	0	0	NA	gene_id	TRIDC2BG019070	transcript_id	TRIDC2BG019070.11	confidence_class	HC_G	ABC transporter C family member10
chr2B	WEWseq_PGSB_v1	CDS	124033368	124033669	0	0	0	NA	gene_id	TRIDC2BG019070	transcript_id	TRIDC2BG019070.12	confidence_class	HC_G	ABC transporter C family member10
chr2B	WEWseq_PGSB_v1	CDS	124033754	124033901	0	0	1	NA	gene_id	TRIDC2BG019070	transcript_id	TRIDC2BG019070.12	confidence_class	HC_G	ABC transporter C family member10
chr2B	WEWseq_PGSB_v1	CDS	124033950	124034555	0	0	0	NA	gene_id	TRIDC2BG019070	transcript_id	TRIDC2BG019070.13	confidence_class	HC_G	ABC transporter C family member10
chr2B	WEWseq_PGSB_v1	CDS	124034253	124034564	0	0	0	NA	gene_id	TRIDC2BG019070	transcript_id	TRIDC2BG019070.14	confidence_class	HC_G	ABC transporter C family member10
chr2B	WEWseq_PGSB_v1	CDS	124034937	124035264	0	0	0	NA	gene_id	TRIDC2BG019070	transcript_id	TRIDC2BG019070.15	confidence_class	HC_G	ABC transporter C family member10
chr2B	WEWseq_PGSB_v1	CDS	124035358	124035620	0	0	2	NA	gene_id	TRIDC2BG019070	transcript_id	TRIDC2BG019070.15	confidence_class	HC_G	ABC transporter C family member10
chr2B	WEWseq_PGSB_v1	CDS	124035276	124035620	0	0	0	NA	gene_id	TRIDC2BG019070	transcript_id	TRIDC2BG019070.16	confidence_class	HC_G	ABC transporter C family member10
chr2B	WEWseq_PGSB_v1	CDS	124037104	124037205	0	0	0	NA	gene_id	TRIDC2BG019070	transcript_id	TRIDC2BG019070.17	confidence_class	HC_G	ABC transporter C family member10
chr2B	WEWseq_PGSB_v1	CDS	124031052	124032941	0	0	0	NA	gene_id	TRIDC2BG019070	transcript_id	TRIDC2BG019070.2	confidence_class	HC_G	ABC transporter C family member10
chr2B	WEWseq_PGSB_v1	CDS	124033356	124033676	0	0	0	NA	gene_id	TRIDC2BG019070	transcript_id	TRIDC2BG019070.2	confidence_class	HC_G	ABC transporter C family member10
chr2B	WEWseq_PGSB_v1	CDS	124033776	124033901	0	0	0	NA	gene_id	TRIDC2BG019070	transcript_id	TRIDC2BG019070.2	confidence_class	HC_G	ABC transporter C family member10
chr2B	WEWseq_PGSB_v1	CDS	124031052	124032941	0	0	0	NA	gene_id	TRIDC2BG019070	transcript_id	TRIDC2BG019070.3	confidence_class	HC_G	ABC transporter C family member10
chr2B	WEWseq_PGSB_v1	CDS	124033356	124033676	0	0	0	NA	gene_id	TRIDC2BG019070	transcript_id	TRIDC2BG019070.3	confidence_class	HC_G	ABC transporter C family member10
chr2B	WEWseq_PGSB_v1	CDS	124033776	124033901	0	0	0	NA	gene_id	TRIDC2BG019070	transcript_id	TRIDC2BG019070.3	confidence_class	HC_G	ABC transporter C family member10
chr2B	WEWseq_PGSB_v1	CDS	124031121	124032941	0	0	0	NA	gene_id	TRIDC2BG019070	transcript_id	TRIDC2BG019070.4	confidence_class	HC_G	ABC transporter C family member10
chr2B	WEWseq_PGSB_v1	CDS	124033356	124033676	0	0	0	NA	gene_id	TRIDC2BG019070	transcript_id	TRIDC2BG019070.4	confidence_class	HC_G	ABC transporter C family member10
chr2B	WEWseq_PGSB_v1	CDS	124033776	124033862	0	0	0	NA	gene_id	TRIDC2BG019070	transcript_id	TRIDC2BG019070.4	confidence_class	HC_G	ABC transporter C family member10
chr2B	WEWseq_PGSB_v1	CDS	124033947	124034546	0	0	0	NA	gene_id	TRIDC2BG019070	transcript_id	TRIDC2BG019070.4	confidence_class	HC_G	ABC transporter C family member10
chr2B	WEWseq_PGSB_v1	CDS	124034653	124034910	0	0	0	NA	gene_id	TRIDC2BG019070	transcript_id	TRIDC2BG019070.4	confidence_class	HC_G	ABC transporter C family member10
chr2B	WEWseq_PGSB_v1	CDS	124031121	124032941	0	0	0	NA	gene_id	TRIDC2BG019070	transcript_id	TRIDC2BG019070.5	confidence_class	HC_G	ABC transporter C family member10
chr2B	WEWseq_PGSB_v1	CDS	124033353	124033676	0	0	0	NA	gene_id	TRIDC2BG019070	transcript_id	TRIDC2BG019070.5	confidence_class	HC_G	ABC transporter C family member10
chr2B	WEWseq_PGSB_v1	CDS	124033776	124033862	0	0	0	NA	gene_id	TRIDC2BG019070	transcript_id	TRIDC2BG019070.5	confidence_class	HC_G	ABC transporter C family member10
chr2B	WEWseq_PGSB_v1	CDS	124033947	124034546	0	0	0	NA	gene_id	TRIDC2BG019070	transcript_id	TRIDC2BG019070.5	confidence_class	HC_G	ABC transporter C family member10
chr2B	WEWseq_PGSB_v1	CDS	124034630	124034647	0	0	0	NA	gene_id	TRIDC2BG019070	transcript_id	TRIDC2BG019070.5	confidence_class	HC_G	ABC transporter C family member10
chr2B	WEWseq_PGSB_v1	CDS	124031493	124032941	0	0	0	NA	gene_id	TRIDC2BG019070	transcript_id	TRIDC2BG019070.6	confidence_class	HC_G	ABC transporter C family member10
chr2B	WEWseq_PGSB_v1	CDS	124033356	124033676	0	0	0	NA	gene_id	TRIDC2BG019070	transcript_id	TRIDC2BG019070.6	confidence_class	HC_G	ABC transporter C family member10
chr2B	WEWseq_PGSB_v1	CDS	124033776	124033862	0	0	0	NA	gene_id	TRIDC2BG019070	transcript_id	TRIDC2BG019070.6	confidence_class	HC_G	ABC transporter C family member10
chr2B	WEWseq_PGSB_v1	CDS	124033947	124034254	0	0	0	NA	gene_id	TRIDC2BG019070	transcript_id	TRIDC2BG019070.6	confidence_class	HC_G	ABC transporter C family member10
chr2B	WEWseq_PGSB_v1	CDS	124034420	124034546	0	0	1	NA	gene_id	TRIDC2BG019070	transcript_id	TRIDC2BG019070.6	confidence_class	HC_G	ABC transporter C family member10
chr2B	WEWseq_PGSB_v1	CDS	124034653	124034817	0	0	0	NA	gene_id	TRIDC2BG019070	transcript_id	TRIDC2BG019070.6	confidence_class	HC_G	ABC transporter C family member10
chr2B	WEWseq_PGSB_v1	CDS	124034970	124035264	0	0	0	NA	gene_id	TRIDC2BG019070	transcript_id	TRIDC2BG019070.6	confidence_class	HC_G	ABC transporter C family member10
chr2B	WEWseq_PGSB_v1	CDS	124035358	124035572	0	0	2	NA	gene_id	TRIDC2BG019070	transcript_id	TRIDC2BG019070.6	confidence_class	HC_G	ABC transporter C family member10
chr2B	WEWseq_PGSB_v1	CDS	124036243	124036306	0	0	0	NA	gene_id	TRIDC2BG019070	transcript_id	TRIDC2BG019070.6	confidence_class	HC_G	ABC transporter C family member10
chr2B	WEWseq_PGSB_v1	CDS	124036547	124036827	0	0	2	NA	gene_id	TRIDC2BG019070	transcript_id	TRIDC2BG019070.6	confidence_class	HC_G	ABC transporter C family member10
chr2B	WEWseq_PGSB_v1	CDS	124032237	124032941	0	0	0	NA	gene_id	TRIDC2BG019070	transcript_id	TRIDC2BG019070.7	confidence_class	HC_G	ABC transporter C family member10
chr2B	WEWseq_PGSB_v1	CDS	124033356	124033676	0	0	0	NA	gene_id	TRIDC2BG019070	transcript_id	TRIDC2BG019070.7	confidence_class	HC_G	ABC transporter C family member10
chr2B	WEWseq_PGSB_v1	CDS	124033776	124033862	0	0	0	NA	gene_id	TRIDC2BG019070	transcript_id	TRIDC2BG019070.7	confidence_class	HC_G	ABC transporter C family member10
chr2B	WEWseq_PGSB_v1	CDS	124033947	124034564	0	0	0	NA	gene_id	TRIDC2BG019070	transcript_id	TRIDC2BG019070.7	confidence_class	HC_G	ABC transporter C family member10
chr2B	WEWseq_PGSB_v1	CDS	124032771	124032941	0	0	0	NA	gene_id	TRIDC2BG019070	transcript_id	TRIDC2BG019070.8	confidence_class	HC_G	ABC transporter C family member10
chr2B	WEWseq_PGSB_v1	CDS	124033356	124033676	0	0	0	NA	gene_id	TRIDC2BG019070	transcript_id	TRIDC2BG019070.8	confidence_class	HC_G	ABC transporter C family member10
chr2B	WEWseq_PGSB_v1	CDS	124033734	124033748	0	0	0	NA	gene_id	TRIDC2BG019070	transcript_id	TRIDC2BG019070.8	confidence_class	HC_G	ABC transporter C family member10
chr2B	WEWseq_PGSB_v1	CDS	124033332	124033669	0	0	0	NA	gene_id	TRIDC2BG019070	transcript_id	TRIDC2BG019070.10	confidence_class	HC_G	ABC transporter C family member10
chr2B	WEWseq_PGSB_v1	CDS	124033754	124033895	0	0	1	NA	gene_id	TRIDC2BG019070	transcript_id	TRIDC2BG019070.10	confidence_class	HC_G	ABC transporter C family member10
chr2B	WEWseq_PGSB_v1	CDS	124033981	124034028	0	0	0	NA	gene_id	TRIDC2BG019070	transcript_id	TRIDC2BG019070.10	confidence_class	HC_G	ABC transporter C family member10
chr2B	WEWseq_PGSB_v1	CDS	146717743	146718786	0	0	0	NA	gene_id	TRIDC2BG021590	transcript_id	TRIDC2BG021590.1	confidence_class	HC_G	Acetyl esterase
chr2B	WEWseq_PGSB_v1	CDS	146718001	146718786	0	0	0	NA	gene_id	TRIDC2BG021590	transcript_id	TRIDC2BG021590.2	confidence_class	HC_G	Acetyl esterase
chr2B	WEWseq_PGSB_v1	CDS	146380570	146381578	0	0	0	NA	gene_id	TRIDC2BG021570	transcript_id	TRIDC2BG021570.1	confidence_class	HC_G	alpha/beta-Hydrolases superfamily protein
chr2B	WEWseq_PGSB_v1	CDS	146429981	146430012	0	0	2	NA	gene_id	TRIDC2BG021570	transcript_id	TRIDC2BG021570.1	confidence_class	HC_G	alpha/beta-Hydrolases superfamily protein
chr2B	WEWseq_PGSB_v1	CDS	146430595	146430625	0	0	0	NA	gene_id	TRIDC2BG021570	transcript_id	TRIDC2BG021570.1	confidence_class	HC_G	alpha/beta-Hydrolases superfamily protein
chr2B	WEWseq_PGSB_v1	CDS	146504999	146505537	0	0	2	NA	gene_id	TRIDC2BG021570	transcript_id	TRIDC2BG021570.1	confidence_class	HC_G	alpha/beta-Hydrolases superfamily protein
chr2B	WEWseq_PGSB_v1	CDS	146505613	146505915	0	0	0	NA	gene_id	TRIDC2BG021570	transcript_id	TRIDC2BG021570.1	confidence_class	HC_G	alpha/beta-Hydrolases superfamily protein
chr2B	WEWseq_PGSB_v1	CDS	146381408	146381641	0	0	0	NA	gene_id	TRIDC2BG021570	transcript_id	TRIDC2BG021570.2	confidence_class	HC_G	alpha/beta-Hydrolases superfamily protein
chr2B	WEWseq_PGSB_v1	CDS	146504950	146506011	0	0	0	NA	gene_id	TRIDC2BG021570	transcript_id	TRIDC2BG021570.3	confidence_class	HC_G	alpha/beta-Hydrolases superfamily protein
chr2B	WEWseq_PGSB_v1	CDS	146505835	146506017	0	0	0	NA	gene_id	TRIDC2BG021570	transcript_id	TRIDC2BG021570.4	confidence_class	HC_G	alpha/beta-Hydrolases superfamily protein
chr2B	WEWseq_PGSB_v1	CDS	146801431	146802504	0	0	0	NA	gene_id	TRIDC2BG021630	transcript_id	TRIDC2BG021630.1	confidence_class	HC_G	alpha/beta-Hydrolases superfamily protein
chr2B	WEWseq_PGSB_v1	CDS	146801431	146802479	0	0	0	NA	gene_id	TRIDC2BG021630	transcript_id	TRIDC2BG021630.2	confidence_class	HC_G	alpha/beta-Hydrolases superfamily protein
chr2B	WEWseq_PGSB_v1	CDS	146802550	146802571	0	0	1	NA	gene_id	TRIDC2BG021630	transcript_id	TRIDC2BG021630.2	confidence_class	HC_G	alpha/beta-Hydrolases superfamily protein
chr2B	WEWseq_PGSB_v1	CDS	146801431	146802479	0	0	0	NA	gene_id	TRIDC2BG021630	transcript_id	TRIDC2BG021630.3	confidence_class	HC_G	alpha/beta-Hydrolases superfamily protein
chr2B	WEWseq_PGSB_v1	CDS	146802584	146802605	0	0	1	NA	gene_id	TRIDC2BG021630	transcript_id	TRIDC2BG021630.3	confidence_class	HC_G	alpha/beta-Hydrolases superfamily protein
chr2B	WEWseq_PGSB_v1	CDS	146802331	146802504	0	0	0	NA	gene_id	TRIDC2BG021630	transcript_id	TRIDC2BG021630.4	confidence_class	HC_G	alpha/beta-Hydrolases superfamily protein
chr2B	WEWseq_PGSB_v1	CDS	146904494	146904943	0	0	0	NA	gene_id	TRIDC2BG021640	transcript_id	TRIDC2BG021640.1	confidence_class	HC_G	alpha/beta-Hydrolases superfamily protein
chr2B	WEWseq_PGSB_v1	CDS	146904494	146904943	0	0	0	NA	gene_id	TRIDC2BG021640	transcript_id	TRIDC2BG021640.2	confidence_class	HC_G	alpha/beta-Hydrolases superfamily protein
chr2B	WEWseq_PGSB_v1	CDS	146904494	146904939	0	0	0	NA	gene_id	TRIDC2BG021640	transcript_id	TRIDC2BG021640.3	confidence_class	HC_G	alpha/beta-Hydrolases superfamily protein
chr2B	WEWseq_PGSB_v1	CDS	146905154	146905172	0	0	1	NA	gene_id	TRIDC2BG021640	transcript_id	TRIDC2BG021640.3	confidence_class	HC_G	alpha/beta-Hydrolases superfamily protein
chr2B	WEWseq_PGSB_v1	CDS	123263085	123263167	0	0	0	NA	gene_id	TRIDC2BG019000	transcript_id	TRIDC2BG019000.1	confidence_class	HC_G	Alpha-2,8-sialyl transferase 8B
chr2B	WEWseq_PGSB_v1	CDS	123263247	123263448	0	0	1	NA	gene_id	TRIDC2BG019000	transcript_id	TRIDC2BG019000.1	confidence_class	HC_G	Alpha-2,8-sialyl transferase 8B
chr2B	WEWseq_PGSB_v1	CDS	123263708	123263798	0	0	0	NA	gene_id	TRIDC2BG019000	transcript_id	TRIDC2BG019000.1	confidence_class	HC_G	Alpha-2,8-sialyl transferase 8B
chr2B	WEWseq_PGSB_v1	CDS	123271094	123271152	0	0	2	NA	gene_id	TRIDC2BG019000	transcript_id	TRIDC2BG019000.1	confidence_class	HC_G	Alpha-2,8-sialyl transferase 8B
chr2B	WEWseq_PGSB_v1	CDS	123271298	123271446	0	0	0	NA	gene_id	TRIDC2BG019000	transcript_id	TRIDC2BG019000.1	confidence_class	HC_G	Alpha-2,8-sialyl transferase 8B
chr2B	WEWseq_PGSB_v1	CDS	123271548	123271629	0	0	1	NA	gene_id	TRIDC2BG019000	transcript_id	TRIDC2BG019000.1	confidence_class	HC_G	Alpha-2,8-sialyl transferase 8B
chr2B	WEWseq_PGSB_v1	CDS	123271712	123272098	0	0	0	NA	gene_id	TRIDC2BG019000	transcript_id	TRIDC2BG019000.1	confidence_class	HC_G	Alpha-2,8-sialyl transferase 8B
chr2B	WEWseq_PGSB_v1	CDS	123263774	123263798	0	0	0	NA	gene_id	TRIDC2BG019000	transcript_id	TRIDC2BG019000.10	confidence_class	HC_G	Alpha-2,8-sialyl transferase 8B
chr2B	WEWseq_PGSB_v1	CDS	123271094	123271152	0	0	2	NA	gene_id	TRIDC2BG019000	transcript_id	TRIDC2BG019000.10	confidence_class	HC_G	Alpha-2,8-sialyl transferase 8B
chr2B	WEWseq_PGSB_v1	CDS	123271298	123271446	0	0	0	NA	gene_id	TRIDC2BG019000	transcript_id	TRIDC2BG019000.10	confidence_class	HC_G	Alpha-2,8-sialyl transferase 8B
chr2B	WEWseq_PGSB_v1	CDS	123271548	123271629	0	0	1	NA	gene_id	TRIDC2BG019000	transcript_id	TRIDC2BG019000.10	confidence_class	HC_G	Alpha-2,8-sialyl transferase 8B
chr2B	WEWseq_PGSB_v1	CDS	123271712	123272098	0	0	0	NA	gene_id	TRIDC2BG019000	transcript_id	TRIDC2BG019000.10	confidence_class	HC_G	Alpha-2,8-sialyl transferase 8B
chr2B	WEWseq_PGSB_v1	CDS	123262970	123263004	0	0	0	NA	gene_id	TRIDC2BG019000	transcript_id	TRIDC2BG019000.11	confidence_class	HC_G	Alpha-2,8-sialyl transferase 8B
chr2B	WEWseq_PGSB_v1	CDS	123263105	123263167	0	0	1	NA	gene_id	TRIDC2BG019000	transcript_id	TRIDC2BG019000.11	confidence_class	HC_G	Alpha-2,8-sialyl transferase 8B
chr2B	WEWseq_PGSB_v1	CDS	123263247	123263448	0	0	1	NA	gene_id	TRIDC2BG019000	transcript_id	TRIDC2BG019000.11	confidence_class	HC_G	Alpha-2,8-sialyl transferase 8B
chr2B	WEWseq_PGSB_v1	CDS	123263708	123263798	0	0	0	NA	gene_id	TRIDC2BG019000	transcript_id	TRIDC2BG019000.11	confidence_class	HC_G	Alpha-2,8-sialyl transferase 8B
chr2B	WEWseq_PGSB_v1	CDS	123271094	123271152	0	0	2	NA	gene_id	TRIDC2BG019000	transcript_id	TRIDC2BG019000.11	confidence_class	HC_G	Alpha-2,8-sialyl transferase 8B
chr2B	WEWseq_PGSB_v1	CDS	123271298	123271446	0	0	0	NA	gene_id	TRIDC2BG019000	transcript_id	TRIDC2BG019000.11	confidence_class	HC_G	Alpha-2,8-sialyl transferase 8B
chr2B	WEWseq_PGSB_v1	CDS	123271548	123271629	0	0	1	NA	gene_id	TRIDC2BG019000	transcript_id	TRIDC2BG019000.11	confidence_class	HC_G	Alpha-2,8-sialyl transferase 8B
chr2B	WEWseq_PGSB_v1	CDS	123271712	123272098	0	0	0	NA	gene_id	TRIDC2BG019000	transcript_id	TRIDC2BG019000.11	confidence_class	HC_G	Alpha-2,8-sialyl transferase 8B
chr2B	WEWseq_PGSB_v1	CDS	123263085	123263167	0	0	0	NA	gene_id	TRIDC2BG019000	transcript_id	TRIDC2BG019000.12	confidence_class	HC_G	Alpha-2,8-sialyl transferase 8B
chr2B	WEWseq_PGSB_v1	CDS	123263247	123263448	0	0	1	NA	gene_id	TRIDC2BG019000	transcript_id	TRIDC2BG019000.12	confidence_class	HC_G	Alpha-2,8-sialyl transferase 8B
chr2B	WEWseq_PGSB_v1	CDS	123263708	123263798	0	0	0	NA	gene_id	TRIDC2BG019000	transcript_id	TRIDC2BG019000.12	confidence_class	HC_G	Alpha-2,8-sialyl transferase 8B
chr2B	WEWseq_PGSB_v1	CDS	123271094	123271152	0	0	2	NA	gene_id	TRIDC2BG019000	transcript_id	TRIDC2BG019000.12	confidence_class	HC_G	Alpha-2,8-sialyl transferase 8B
chr2B	WEWseq_PGSB_v1	CDS	123271298	123271446	0	0	0	NA	gene_id	TRIDC2BG019000	transcript_id	TRIDC2BG019000.12	confidence_class	HC_G	Alpha-2,8-sialyl transferase 8B
chr2B	WEWseq_PGSB_v1	CDS	123271548	123271629	0	0	1	NA	gene_id	TRIDC2BG019000	transcript_id	TRIDC2BG019000.12	confidence_class	HC_G	Alpha-2,8-sialyl transferase 8B
chr2B	WEWseq_PGSB_v1	CDS	123271712	123272098	0	0	0	NA	gene_id	TRIDC2BG019000	transcript_id	TRIDC2BG019000.12	confidence_class	HC_G	Alpha-2,8-sialyl transferase 8B
chr2B	WEWseq_PGSB_v1	CDS	123263085	123263167	0	0	0	NA	gene_id	TRIDC2BG019000	transcript_id	TRIDC2BG019000.13	confidence_class	HC_G	Alpha-2,8-sialyl transferase 8B
chr2B	WEWseq_PGSB_v1	CDS	123263244	123263448	0	0	1	NA	gene_id	TRIDC2BG019000	transcript_id	TRIDC2BG019000.13	confidence_class	HC_G	Alpha-2,8-sialyl transferase 8B
chr2B	WEWseq_PGSB_v1	CDS	123263708	123263798	0	0	0	NA	gene_id	TRIDC2BG019000	transcript_id	TRIDC2BG019000.13	confidence_class	HC_G	Alpha-2,8-sialyl transferase 8B
chr2B	WEWseq_PGSB_v1	CDS	123271094	123271152	0	0	2	NA	gene_id	TRIDC2BG019000	transcript_id	TRIDC2BG019000.13	confidence_class	HC_G	Alpha-2,8-sialyl transferase 8B
chr2B	WEWseq_PGSB_v1	CDS	123271298	123271446	0	0	0	NA	gene_id	TRIDC2BG019000	transcript_id	TRIDC2BG019000.13	confidence_class	HC_G	Alpha-2,8-sialyl transferase 8B
chr2B	WEWseq_PGSB_v1	CDS	123271548	123271629	0	0	1	NA	gene_id	TRIDC2BG019000	transcript_id	TRIDC2BG019000.13	confidence_class	HC_G	Alpha-2,8-sialyl transferase 8B
chr2B	WEWseq_PGSB_v1	CDS	123271712	123272098	0	0	0	NA	gene_id	TRIDC2BG019000	transcript_id	TRIDC2BG019000.13	confidence_class	HC_G	Alpha-2,8-sialyl transferase 8B
chr2B	WEWseq_PGSB_v1	CDS	123263085	123263167	0	0	0	NA	gene_id	TRIDC2BG019000	transcript_id	TRIDC2BG019000.14	confidence_class	HC_G	Alpha-2,8-sialyl transferase 8B
chr2B	WEWseq_PGSB_v1	CDS	123263244	123263448	0	0	1	NA	gene_id	TRIDC2BG019000	transcript_id	TRIDC2BG019000.14	confidence_class	HC_G	Alpha-2,8-sialyl transferase 8B
chr2B	WEWseq_PGSB_v1	CDS	123263708	123263798	0	0	0	NA	gene_id	TRIDC2BG019000	transcript_id	TRIDC2BG019000.14	confidence_class	HC_G	Alpha-2,8-sialyl transferase 8B
chr2B	WEWseq_PGSB_v1	CDS	123271094	123271152	0	0	2	NA	gene_id	TRIDC2BG019000	transcript_id	TRIDC2BG019000.14	confidence_class	HC_G	Alpha-2,8-sialyl transferase 8B
chr2B	WEWseq_PGSB_v1	CDS	123271298	123271446	0	0	0	NA	gene_id	TRIDC2BG019000	transcript_id	TRIDC2BG019000.14	confidence_class	HC_G	Alpha-2,8-sialyl transferase 8B
chr2B	WEWseq_PGSB_v1	CDS	123271548	123271629	0	0	1	NA	gene_id	TRIDC2BG019000	transcript_id	TRIDC2BG019000.14	confidence_class	HC_G	Alpha-2,8-sialyl transferase 8B
chr2B	WEWseq_PGSB_v1	CDS	123271709	123271831	0	0	0	NA	gene_id	TRIDC2BG019000	transcript_id	TRIDC2BG019000.14	confidence_class	HC_G	Alpha-2,8-sialyl transferase 8B
chr2B	WEWseq_PGSB_v1	CDS	123262970	123263004	0	0	0	NA	gene_id	TRIDC2BG019000	transcript_id	TRIDC2BG019000.15	confidence_class	HC_G	Alpha-2,8-sialyl transferase 8B
chr2B	WEWseq_PGSB_v1	CDS	123263105	123263167	0	0	1	NA	gene_id	TRIDC2BG019000	transcript_id	TRIDC2BG019000.15	confidence_class	HC_G	Alpha-2,8-sialyl transferase 8B
chr2B	WEWseq_PGSB_v1	CDS	123263247	123263448	0	0	1	NA	gene_id	TRIDC2BG019000	transcript_id	TRIDC2BG019000.15	confidence_class	HC_G	Alpha-2,8-sialyl transferase 8B
chr2B	WEWseq_PGSB_v1	CDS	123263708	123263798	0	0	0	NA	gene_id	TRIDC2BG019000	transcript_id	TRIDC2BG019000.15	confidence_class	HC_G	Alpha-2,8-sialyl transferase 8B
chr2B	WEWseq_PGSB_v1	CDS	123271094	123271152	0	0	2	NA	gene_id	TRIDC2BG019000	transcript_id	TRIDC2BG019000.15	confidence_class	HC_G	Alpha-2,8-sialyl transferase 8B
chr2B	WEWseq_PGSB_v1	CDS	123271298	123271446	0	0	0	NA	gene_id	TRIDC2BG019000	transcript_id	TRIDC2BG019000.15	confidence_class	HC_G	Alpha-2,8-sialyl transferase 8B
chr2B	WEWseq_PGSB_v1	CDS	123271548	123271692	0	0	1	NA	gene_id	TRIDC2BG019000	transcript_id	TRIDC2BG019000.15	confidence_class	HC_G	Alpha-2,8-sialyl transferase 8B
chr2B	WEWseq_PGSB_v1	CDS	123271021	123271152	0	0	0	NA	gene_id	TRIDC2BG019000	transcript_id	TRIDC2BG019000.16	confidence_class	HC_G	Alpha-2,8-sialyl transferase 8B
chr2B	WEWseq_PGSB_v1	CDS	123271298	123271446	0	0	0	NA	gene_id	TRIDC2BG019000	transcript_id	TRIDC2BG019000.16	confidence_class	HC_G	Alpha-2,8-sialyl transferase 8B
chr2B	WEWseq_PGSB_v1	CDS	123271548	123271629	0	0	1	NA	gene_id	TRIDC2BG019000	transcript_id	TRIDC2BG019000.16	confidence_class	HC_G	Alpha-2,8-sialyl transferase 8B
chr2B	WEWseq_PGSB_v1	CDS	123271712	123272098	0	0	0	NA	gene_id	TRIDC2BG019000	transcript_id	TRIDC2BG019000.16	confidence_class	HC_G	Alpha-2,8-sialyl transferase 8B
chr2B	WEWseq_PGSB_v1	CDS	123271543	123271629	0	0	0	NA	gene_id	TRIDC2BG019000	transcript_id	TRIDC2BG019000.17	confidence_class	HC_G	Alpha-2,8-sialyl transferase 8B
chr2B	WEWseq_PGSB_v1	CDS	123271712	123272098	0	0	0	NA	gene_id	TRIDC2BG019000	transcript_id	TRIDC2BG019000.17	confidence_class	HC_G	Alpha-2,8-sialyl transferase 8B
chr2B	WEWseq_PGSB_v1	CDS	123271492	123271629	0	0	0	NA	gene_id	TRIDC2BG019000	transcript_id	TRIDC2BG019000.18	confidence_class	HC_G	Alpha-2,8-sialyl transferase 8B
chr2B	WEWseq_PGSB_v1	CDS	123271712	123272098	0	0	0	NA	gene_id	TRIDC2BG019000	transcript_id	TRIDC2BG019000.18	confidence_class	HC_G	Alpha-2,8-sialyl transferase 8B
chr2B	WEWseq_PGSB_v1	CDS	123261901	123262119	0	0	0	NA	gene_id	TRIDC2BG019000	transcript_id	TRIDC2BG019000.2	confidence_class	HC_G	Alpha-2,8-sialyl transferase 8B
chr2B	WEWseq_PGSB_v1	CDS	123262759	123262845	0	0	0	NA	gene_id	TRIDC2BG019000	transcript_id	TRIDC2BG019000.2	confidence_class	HC_G	Alpha-2,8-sialyl transferase 8B
chr2B	WEWseq_PGSB_v1	CDS	123262927	123263004	0	0	0	NA	gene_id	TRIDC2BG019000	transcript_id	TRIDC2BG019000.2	confidence_class	HC_G	Alpha-2,8-sialyl transferase 8B
chr2B	WEWseq_PGSB_v1	CDS	123263076	123263167	0	0	0	NA	gene_id	TRIDC2BG019000	transcript_id	TRIDC2BG019000.2	confidence_class	HC_G	Alpha-2,8-sialyl transferase 8B
chr2B	WEWseq_PGSB_v1	CDS	123263244	123263448	0	0	1	NA	gene_id	TRIDC2BG019000	transcript_id	TRIDC2BG019000.2	confidence_class	HC_G	Alpha-2,8-sialyl transferase 8B
chr2B	WEWseq_PGSB_v1	CDS	123263708	123263798	0	0	0	NA	gene_id	TRIDC2BG019000	transcript_id	TRIDC2BG019000.2	confidence_class	HC_G	Alpha-2,8-sialyl transferase 8B
chr2B	WEWseq_PGSB_v1	CDS	123271094	123271152	0	0	2	NA	gene_id	TRIDC2BG019000	transcript_id	TRIDC2BG019000.2	confidence_class	HC_G	Alpha-2,8-sialyl transferase 8B
chr2B	WEWseq_PGSB_v1	CDS	123271298	123271446	0	0	0	NA	gene_id	TRIDC2BG019000	transcript_id	TRIDC2BG019000.2	confidence_class	HC_G	Alpha-2,8-sialyl transferase 8B
chr2B	WEWseq_PGSB_v1	CDS	123271548	123271629	0	0	1	NA	gene_id	TRIDC2BG019000	transcript_id	TRIDC2BG019000.2	confidence_class	HC_G	Alpha-2,8-sialyl transferase 8B
chr2B	WEWseq_PGSB_v1	CDS	123271712	123272098	0	0	0	NA	gene_id	TRIDC2BG019000	transcript_id	TRIDC2BG019000.2	confidence_class	HC_G	Alpha-2,8-sialyl transferase 8B
chr2B	WEWseq_PGSB_v1	CDS	123261901	123262119	0	0	0	NA	gene_id	TRIDC2BG019000	transcript_id	TRIDC2BG019000.3	confidence_class	HC_G	Alpha-2,8-sialyl transferase 8B
chr2B	WEWseq_PGSB_v1	CDS	123262759	123262845	0	0	0	NA	gene_id	TRIDC2BG019000	transcript_id	TRIDC2BG019000.3	confidence_class	HC_G	Alpha-2,8-sialyl transferase 8B
chr2B	WEWseq_PGSB_v1	CDS	123262927	123263004	0	0	0	NA	gene_id	TRIDC2BG019000	transcript_id	TRIDC2BG019000.3	confidence_class	HC_G	Alpha-2,8-sialyl transferase 8B
chr2B	WEWseq_PGSB_v1	CDS	123263076	123263167	0	0	0	NA	gene_id	TRIDC2BG019000	transcript_id	TRIDC2BG019000.3	confidence_class	HC_G	Alpha-2,8-sialyl transferase 8B
chr2B	WEWseq_PGSB_v1	CDS	123263247	123263448	0	0	1	NA	gene_id	TRIDC2BG019000	transcript_id	TRIDC2BG019000.3	confidence_class	HC_G	Alpha-2,8-sialyl transferase 8B
chr2B	WEWseq_PGSB_v1	CDS	123263708	123263798	0	0	0	NA	gene_id	TRIDC2BG019000	transcript_id	TRIDC2BG019000.3	confidence_class	HC_G	Alpha-2,8-sialyl transferase 8B
chr2B	WEWseq_PGSB_v1	CDS	123271094	123271152	0	0	2	NA	gene_id	TRIDC2BG019000	transcript_id	TRIDC2BG019000.3	confidence_class	HC_G	Alpha-2,8-sialyl transferase 8B
chr2B	WEWseq_PGSB_v1	CDS	123271298	123271446	0	0	0	NA	gene_id	TRIDC2BG019000	transcript_id	TRIDC2BG019000.3	confidence_class	HC_G	Alpha-2,8-sialyl transferase 8B
chr2B	WEWseq_PGSB_v1	CDS	123271548	123271629	0	0	1	NA	gene_id	TRIDC2BG019000	transcript_id	TRIDC2BG019000.3	confidence_class	HC_G	Alpha-2,8-sialyl transferase 8B
chr2B	WEWseq_PGSB_v1	CDS	123271712	123272098	0	0	0	NA	gene_id	TRIDC2BG019000	transcript_id	TRIDC2BG019000.3	confidence_class	HC_G	Alpha-2,8-sialyl transferase 8B
chr2B	WEWseq_PGSB_v1	CDS	123262970	123263004	0	0	0	NA	gene_id	TRIDC2BG019000	transcript_id	TRIDC2BG019000.4	confidence_class	HC_G	Alpha-2,8-sialyl transferase 8B
chr2B	WEWseq_PGSB_v1	CDS	123263105	123263167	0	0	1	NA	gene_id	TRIDC2BG019000	transcript_id	TRIDC2BG019000.4	confidence_class	HC_G	Alpha-2,8-sialyl transferase 8B
chr2B	WEWseq_PGSB_v1	CDS	123263247	123263448	0	0	1	NA	gene_id	TRIDC2BG019000	transcript_id	TRIDC2BG019000.4	confidence_class	HC_G	Alpha-2,8-sialyl transferase 8B
chr2B	WEWseq_PGSB_v1	CDS	123263708	123263798	0	0	0	NA	gene_id	TRIDC2BG019000	transcript_id	TRIDC2BG019000.4	confidence_class	HC_G	Alpha-2,8-sialyl transferase 8B
chr2B	WEWseq_PGSB_v1	CDS	123271094	123271152	0	0	2	NA	gene_id	TRIDC2BG019000	transcript_id	TRIDC2BG019000.4	confidence_class	HC_G	Alpha-2,8-sialyl transferase 8B
chr2B	WEWseq_PGSB_v1	CDS	123271298	123271446	0	0	0	NA	gene_id	TRIDC2BG019000	transcript_id	TRIDC2BG019000.4	confidence_class	HC_G	Alpha-2,8-sialyl transferase 8B
chr2B	WEWseq_PGSB_v1	CDS	123271548	123271629	0	0	1	NA	gene_id	TRIDC2BG019000	transcript_id	TRIDC2BG019000.4	confidence_class	HC_G	Alpha-2,8-sialyl transferase 8B
chr2B	WEWseq_PGSB_v1	CDS	123271712	123272098	0	0	0	NA	gene_id	TRIDC2BG019000	transcript_id	TRIDC2BG019000.4	confidence_class	HC_G	Alpha-2,8-sialyl transferase 8B
chr2B	WEWseq_PGSB_v1	CDS	123261913	123262119	0	0	0	NA	gene_id	TRIDC2BG019000	transcript_id	TRIDC2BG019000.5	confidence_class	HC_G	Alpha-2,8-sialyl transferase 8B
chr2B	WEWseq_PGSB_v1	CDS	123262759	123263004	0	0	0	NA	gene_id	TRIDC2BG019000	transcript_id	TRIDC2BG019000.5	confidence_class	HC_G	Alpha-2,8-sialyl transferase 8B
chr2B	WEWseq_PGSB_v1	CDS	123263076	123263167	0	0	0	NA	gene_id	TRIDC2BG019000	transcript_id	TRIDC2BG019000.5	confidence_class	HC_G	Alpha-2,8-sialyl transferase 8B
chr2B	WEWseq_PGSB_v1	CDS	123263247	123263448	0	0	1	NA	gene_id	TRIDC2BG019000	transcript_id	TRIDC2BG019000.5	confidence_class	HC_G	Alpha-2,8-sialyl transferase 8B
chr2B	WEWseq_PGSB_v1	CDS	123263708	123263798	0	0	0	NA	gene_id	TRIDC2BG019000	transcript_id	TRIDC2BG019000.5	confidence_class	HC_G	Alpha-2,8-sialyl transferase 8B
chr2B	WEWseq_PGSB_v1	CDS	123271094	123271152	0	0	2	NA	gene_id	TRIDC2BG019000	transcript_id	TRIDC2BG019000.5	confidence_class	HC_G	Alpha-2,8-sialyl transferase 8B
chr2B	WEWseq_PGSB_v1	CDS	123271298	123271446	0	0	0	NA	gene_id	TRIDC2BG019000	transcript_id	TRIDC2BG019000.5	confidence_class	HC_G	Alpha-2,8-sialyl transferase 8B
chr2B	WEWseq_PGSB_v1	CDS	123271548	123271629	0	0	1	NA	gene_id	TRIDC2BG019000	transcript_id	TRIDC2BG019000.5	confidence_class	HC_G	Alpha-2,8-sialyl transferase 8B
chr2B	WEWseq_PGSB_v1	CDS	123271712	123272098	0	0	0	NA	gene_id	TRIDC2BG019000	transcript_id	TRIDC2BG019000.5	confidence_class	HC_G	Alpha-2,8-sialyl transferase 8B
chr2B	WEWseq_PGSB_v1	CDS	123263774	123263798	0	0	0	NA	gene_id	TRIDC2BG019000	transcript_id	TRIDC2BG019000.6	confidence_class	HC_G	Alpha-2,8-sialyl transferase 8B
chr2B	WEWseq_PGSB_v1	CDS	123271094	123271152	0	0	2	NA	gene_id	TRIDC2BG019000	transcript_id	TRIDC2BG019000.6	confidence_class	HC_G	Alpha-2,8-sialyl transferase 8B
chr2B	WEWseq_PGSB_v1	CDS	123271298	123271446	0	0	0	NA	gene_id	TRIDC2BG019000	transcript_id	TRIDC2BG019000.6	confidence_class	HC_G	Alpha-2,8-sialyl transferase 8B
chr2B	WEWseq_PGSB_v1	CDS	123271548	123271629	0	0	1	NA	gene_id	TRIDC2BG019000	transcript_id	TRIDC2BG019000.6	confidence_class	HC_G	Alpha-2,8-sialyl transferase 8B
chr2B	WEWseq_PGSB_v1	CDS	123271712	123272098	0	0	0	NA	gene_id	TRIDC2BG019000	transcript_id	TRIDC2BG019000.6	confidence_class	HC_G	Alpha-2,8-sialyl transferase 8B
chr2B	WEWseq_PGSB_v1	CDS	123263085	123263167	0	0	0	NA	gene_id	TRIDC2BG019000	transcript_id	TRIDC2BG019000.7	confidence_class	HC_G	Alpha-2,8-sialyl transferase 8B
chr2B	WEWseq_PGSB_v1	CDS	123263247	123263448	0	0	1	NA	gene_id	TRIDC2BG019000	transcript_id	TRIDC2BG019000.7	confidence_class	HC_G	Alpha-2,8-sialyl transferase 8B
chr2B	WEWseq_PGSB_v1	CDS	123263708	123263798	0	0	0	NA	gene_id	TRIDC2BG019000	transcript_id	TRIDC2BG019000.7	confidence_class	HC_G	Alpha-2,8-sialyl transferase 8B
chr2B	WEWseq_PGSB_v1	CDS	123271094	123271152	0	0	2	NA	gene_id	TRIDC2BG019000	transcript_id	TRIDC2BG019000.7	confidence_class	HC_G	Alpha-2,8-sialyl transferase 8B
chr2B	WEWseq_PGSB_v1	CDS	123271298	123271446	0	0	0	NA	gene_id	TRIDC2BG019000	transcript_id	TRIDC2BG019000.7	confidence_class	HC_G	Alpha-2,8-sialyl transferase 8B
chr2B	WEWseq_PGSB_v1	CDS	123271548	123271629	0	0	1	NA	gene_id	TRIDC2BG019000	transcript_id	TRIDC2BG019000.7	confidence_class	HC_G	Alpha-2,8-sialyl transferase 8B
chr2B	WEWseq_PGSB_v1	CDS	123271712	123272098	0	0	0	NA	gene_id	TRIDC2BG019000	transcript_id	TRIDC2BG019000.7	confidence_class	HC_G	Alpha-2,8-sialyl transferase 8B
chr2B	WEWseq_PGSB_v1	CDS	123261943	123262119	0	0	0	NA	gene_id	TRIDC2BG019000	transcript_id	TRIDC2BG019000.8	confidence_class	HC_G	Alpha-2,8-sialyl transferase 8B
chr2B	WEWseq_PGSB_v1	CDS	123262759	123263004	0	0	0	NA	gene_id	TRIDC2BG019000	transcript_id	TRIDC2BG019000.8	confidence_class	HC_G	Alpha-2,8-sialyl transferase 8B
chr2B	WEWseq_PGSB_v1	CDS	123263076	123263167	0	0	0	NA	gene_id	TRIDC2BG019000	transcript_id	TRIDC2BG019000.8	confidence_class	HC_G	Alpha-2,8-sialyl transferase 8B
chr2B	WEWseq_PGSB_v1	CDS	123263244	123263448	0	0	1	NA	gene_id	TRIDC2BG019000	transcript_id	TRIDC2BG019000.8	confidence_class	HC_G	Alpha-2,8-sialyl transferase 8B
chr2B	WEWseq_PGSB_v1	CDS	123263708	123263798	0	0	0	NA	gene_id	TRIDC2BG019000	transcript_id	TRIDC2BG019000.8	confidence_class	HC_G	Alpha-2,8-sialyl transferase 8B
chr2B	WEWseq_PGSB_v1	CDS	123271094	123271152	0	0	2	NA	gene_id	TRIDC2BG019000	transcript_id	TRIDC2BG019000.8	confidence_class	HC_G	Alpha-2,8-sialyl transferase 8B
chr2B	WEWseq_PGSB_v1	CDS	123271298	123271446	0	0	0	NA	gene_id	TRIDC2BG019000	transcript_id	TRIDC2BG019000.8	confidence_class	HC_G	Alpha-2,8-sialyl transferase 8B
chr2B	WEWseq_PGSB_v1	CDS	123271548	123271629	0	0	1	NA	gene_id	TRIDC2BG019000	transcript_id	TRIDC2BG019000.8	confidence_class	HC_G	Alpha-2,8-sialyl transferase 8B
chr2B	WEWseq_PGSB_v1	CDS	123271712	123271831	0	0	0	NA	gene_id	TRIDC2BG019000	transcript_id	TRIDC2BG019000.8	confidence_class	HC_G	Alpha-2,8-sialyl transferase 8B
chr2B	WEWseq_PGSB_v1	CDS	123263774	123263798	0	0	0	NA	gene_id	TRIDC2BG019000	transcript_id	TRIDC2BG019000.9	confidence_class	HC_G	Alpha-2,8-sialyl transferase 8B
chr2B	WEWseq_PGSB_v1	CDS	123271094	123271152	0	0	2	NA	gene_id	TRIDC2BG019000	transcript_id	TRIDC2BG019000.9	confidence_class	HC_G	Alpha-2,8-sialyl transferase 8B
chr2B	WEWseq_PGSB_v1	CDS	123271298	123271446	0	0	0	NA	gene_id	TRIDC2BG019000	transcript_id	TRIDC2BG019000.9	confidence_class	HC_G	Alpha-2,8-sialyl transferase 8B
chr2B	WEWseq_PGSB_v1	CDS	123271548	123271629	0	0	1	NA	gene_id	TRIDC2BG019000	transcript_id	TRIDC2BG019000.9	confidence_class	HC_G	Alpha-2,8-sialyl transferase 8B
chr2B	WEWseq_PGSB_v1	CDS	123271712	123272098	0	0	0	NA	gene_id	TRIDC2BG019000	transcript_id	TRIDC2BG019000.9	confidence_class	HC_G	Alpha-2,8-sialyl transferase 8B
chr2B	WEWseq_PGSB_v1	CDS	140590928	140591043	0	0	0	NA	gene_id	TRIDC2BG020580	transcript_id	TRIDC2BG020580.1	confidence_class	HC_G	Aminotransferase,putative
chr2B	WEWseq_PGSB_v1	CDS	140591451	140591652	0	0	1	NA	gene_id	TRIDC2BG020580	transcript_id	TRIDC2BG020580.1	confidence_class	HC_G	Aminotransferase,putative
chr2B	WEWseq_PGSB_v1	CDS	140591734	140592213	0	0	0	NA	gene_id	TRIDC2BG020580	transcript_id	TRIDC2BG020580.1	confidence_class	HC_G	Aminotransferase,putative
chr2B	WEWseq_PGSB_v1	CDS	140592298	140592708	0	0	0	NA	gene_id	TRIDC2BG020580	transcript_id	TRIDC2BG020580.1	confidence_class	HC_G	Aminotransferase,putative
chr2B	WEWseq_PGSB_v1	CDS	140590928	140591043	0	0	0	NA	gene_id	TRIDC2BG020580	transcript_id	TRIDC2BG020580.2	confidence_class	HC_G	Aminotransferase,putative
chr2B	WEWseq_PGSB_v1	CDS	140591451	140591682	0	0	1	NA	gene_id	TRIDC2BG020580	transcript_id	TRIDC2BG020580.2	confidence_class	HC_G	Aminotransferase,putative
chr2B	WEWseq_PGSB_v1	CDS	140591734	140592213	0	0	0	NA	gene_id	TRIDC2BG020580	transcript_id	TRIDC2BG020580.2	confidence_class	HC_G	Aminotransferase,putative
chr2B	WEWseq_PGSB_v1	CDS	140592298	140592708	0	0	0	NA	gene_id	TRIDC2BG020580	transcript_id	TRIDC2BG020580.2	confidence_class	HC_G	Aminotransferase,putative
chr2B	WEWseq_PGSB_v1	CDS	125060346	125060432	0	0	0	NA	gene_id	TRIDC2BG019300	transcript_id	TRIDC2BG019300.1	confidence_class	HC_G	annexin3
chr2B	WEWseq_PGSB_v1	CDS	125060556	125061065	0	0	0	NA	gene_id	TRIDC2BG019300	transcript_id	TRIDC2BG019300.1	confidence_class	HC_G	annexin3
chr2B	WEWseq_PGSB_v1	CDS	125060172	125061065	0	0	0	NA	gene_id	TRIDC2BG019300	transcript_id	TRIDC2BG019300.2	confidence_class	HC_G	annexin3
chr2B	WEWseq_PGSB_v1	CDS	146375297	146375572	0	0	0	NA	gene_id	TRIDC2BG021560	transcript_id	TRIDC2BG021560.1	confidence_class	HC_G	ATP synthase mitochondrial F1complex assembly factor
chr2B	WEWseq_PGSB_v1	CDS	146376741	146376915	0	0	0	NA	gene_id	TRIDC2BG021560	transcript_id	TRIDC2BG021560.1	confidence_class	HC_G	ATP synthase mitochondrial F1complex assembly factor
chr2B	WEWseq_PGSB_v1	CDS	146377077	146377354	0	0	2	NA	gene_id	TRIDC2BG021560	transcript_id	TRIDC2BG021560.1	confidence_class	HC_G	ATP synthase mitochondrial F1complex assembly factor
chr2B	WEWseq_PGSB_v1	CDS	146377455	146377562	0	0	0	NA	gene_id	TRIDC2BG021560	transcript_id	TRIDC2BG021560.1	confidence_class	HC_G	ATP synthase mitochondrial F1complex assembly factor
chr2B	WEWseq_PGSB_v1	CDS	143019137	143019249	0	0	0	NA	gene_id	TRIDC2BG021020	transcript_id	TRIDC2BG021020.1	confidence_class	HC_G	BSD domain-containing protein
chr2B	WEWseq_PGSB_v1	CDS	143019365	143020619	0	0	1	NA	gene_id	TRIDC2BG021020	transcript_id	TRIDC2BG021020.1	confidence_class	HC_G	BSD domain-containing protein
chr2B	WEWseq_PGSB_v1	CDS	143019291	143020634	0	0	0	NA	gene_id	TRIDC2BG021020	transcript_id	TRIDC2BG021020.2	confidence_class	HC_G	BSD domain-containing protein
chr2B	WEWseq_PGSB_v1	CDS	143019768	143020634	0	0	0	NA	gene_id	TRIDC2BG021020	transcript_id	TRIDC2BG021020.3	confidence_class	HC_G	BSD domain-containing protein
chr2B	WEWseq_PGSB_v1	CDS	147906345	147906470	0	0	0	NA	gene_id	TRIDC2BG021780	transcript_id	TRIDC2BG021780.1	confidence_class	HC_G	C2 domain-containing protein
chr2B	WEWseq_PGSB_v1	CDS	147909298	147909372	0	0	0	NA	gene_id	TRIDC2BG021780	transcript_id	TRIDC2BG021780.1	confidence_class	HC_G	C2 domain-containing protein
chr2B	WEWseq_PGSB_v1	CDS	147909512	147909655	0	0	0	NA	gene_id	TRIDC2BG021780	transcript_id	TRIDC2BG021780.1	confidence_class	HC_G	C2 domain-containing protein
chr2B	WEWseq_PGSB_v1	CDS	147909782	147909877	0	0	0	NA	gene_id	TRIDC2BG021780	transcript_id	TRIDC2BG021780.1	confidence_class	HC_G	C2 domain-containing protein
chr2B	WEWseq_PGSB_v1	CDS	147909963	147910094	0	0	0	NA	gene_id	TRIDC2BG021780	transcript_id	TRIDC2BG021780.1	confidence_class	HC_G	C2 domain-containing protein
chr2B	WEWseq_PGSB_v1	CDS	147910422	147910574	0	0	0	NA	gene_id	TRIDC2BG021780	transcript_id	TRIDC2BG021780.1	confidence_class	HC_G	C2 domain-containing protein
chr2B	WEWseq_PGSB_v1	CDS	147910670	147910744	0	0	0	NA	gene_id	TRIDC2BG021780	transcript_id	TRIDC2BG021780.1	confidence_class	HC_G	C2 domain-containing protein
chr2B	WEWseq_PGSB_v1	CDS	147910810	147910833	0	0	0	NA	gene_id	TRIDC2BG021780	transcript_id	TRIDC2BG021780.1	confidence_class	HC_G	C2 domain-containing protein
chr2B	WEWseq_PGSB_v1	CDS	147910917	147910971	0	0	0	NA	gene_id	TRIDC2BG021780	transcript_id	TRIDC2BG021780.1	confidence_class	HC_G	C2 domain-containing protein
chr2B	WEWseq_PGSB_v1	CDS	147911071	147911163	0	0	2	NA	gene_id	TRIDC2BG021780	transcript_id	TRIDC2BG021780.1	confidence_class	HC_G	C2 domain-containing protein
chr2B	WEWseq_PGSB_v1	CDS	147911265	147911448	0	0	2	NA	gene_id	TRIDC2BG021780	transcript_id	TRIDC2BG021780.1	confidence_class	HC_G	C2 domain-containing protein
chr2B	WEWseq_PGSB_v1	CDS	147911565	147911691	0	0	1	NA	gene_id	TRIDC2BG021780	transcript_id	TRIDC2BG021780.1	confidence_class	HC_G	C2 domain-containing protein
chr2B	WEWseq_PGSB_v1	CDS	147912150	147912698	0	0	0	NA	gene_id	TRIDC2BG021780	transcript_id	TRIDC2BG021780.1	confidence_class	HC_G	C2 domain-containing protein
chr2B	WEWseq_PGSB_v1	CDS	147906393	147906470	0	0	0	NA	gene_id	TRIDC2BG021780	transcript_id	TRIDC2BG021780.2	confidence_class	HC_G	C2 domain-containing protein
chr2B	WEWseq_PGSB_v1	CDS	147909298	147909372	0	0	0	NA	gene_id	TRIDC2BG021780	transcript_id	TRIDC2BG021780.2	confidence_class	HC_G	C2 domain-containing protein
chr2B	WEWseq_PGSB_v1	CDS	147909512	147909655	0	0	0	NA	gene_id	TRIDC2BG021780	transcript_id	TRIDC2BG021780.2	confidence_class	HC_G	C2 domain-containing protein
chr2B	WEWseq_PGSB_v1	CDS	147909782	147909877	0	0	0	NA	gene_id	TRIDC2BG021780	transcript_id	TRIDC2BG021780.2	confidence_class	HC_G	C2 domain-containing protein
chr2B	WEWseq_PGSB_v1	CDS	147909963	147910094	0	0	0	NA	gene_id	TRIDC2BG021780	transcript_id	TRIDC2BG021780.2	confidence_class	HC_G	C2 domain-containing protein
chr2B	WEWseq_PGSB_v1	CDS	147910422	147910574	0	0	0	NA	gene_id	TRIDC2BG021780	transcript_id	TRIDC2BG021780.2	confidence_class	HC_G	C2 domain-containing protein
chr2B	WEWseq_PGSB_v1	CDS	147910670	147910711	0	0	0	NA	gene_id	TRIDC2BG021780	transcript_id	TRIDC2BG021780.2	confidence_class	HC_G	C2 domain-containing protein
chr2B	WEWseq_PGSB_v1	CDS	147910917	147910971	0	0	0	NA	gene_id	TRIDC2BG021780	transcript_id	TRIDC2BG021780.2	confidence_class	HC_G	C2 domain-containing protein
chr2B	WEWseq_PGSB_v1	CDS	147911071	147911163	0	0	2	NA	gene_id	TRIDC2BG021780	transcript_id	TRIDC2BG021780.2	confidence_class	HC_G	C2 domain-containing protein
chr2B	WEWseq_PGSB_v1	CDS	147911265	147911448	0	0	2	NA	gene_id	TRIDC2BG021780	transcript_id	TRIDC2BG021780.2	confidence_class	HC_G	C2 domain-containing protein
chr2B	WEWseq_PGSB_v1	CDS	147911565	147911691	0	0	1	NA	gene_id	TRIDC2BG021780	transcript_id	TRIDC2BG021780.2	confidence_class	HC_G	C2 domain-containing protein
chr2B	WEWseq_PGSB_v1	CDS	147912150	147912998	0	0	0	NA	gene_id	TRIDC2BG021780	transcript_id	TRIDC2BG021780.2	confidence_class	HC_G	C2 domain-containing protein
chr2B	WEWseq_PGSB_v1	CDS	147909978	147910094	0	0	0	NA	gene_id	TRIDC2BG021780	transcript_id	TRIDC2BG021780.3	confidence_class	HC_G	C2 domain-containing protein
chr2B	WEWseq_PGSB_v1	CDS	147910422	147910574	0	0	0	NA	gene_id	TRIDC2BG021780	transcript_id	TRIDC2BG021780.3	confidence_class	HC_G	C2 domain-containing protein
chr2B	WEWseq_PGSB_v1	CDS	147910670	147910711	0	0	0	NA	gene_id	TRIDC2BG021780	transcript_id	TRIDC2BG021780.3	confidence_class	HC_G	C2 domain-containing protein
chr2B	WEWseq_PGSB_v1	CDS	147910917	147910971	0	0	0	NA	gene_id	TRIDC2BG021780	transcript_id	TRIDC2BG021780.3	confidence_class	HC_G	C2 domain-containing protein
chr2B	WEWseq_PGSB_v1	CDS	147911071	147911163	0	0	2	NA	gene_id	TRIDC2BG021780	transcript_id	TRIDC2BG021780.3	confidence_class	HC_G	C2 domain-containing protein
chr2B	WEWseq_PGSB_v1	CDS	147911265	147911448	0	0	2	NA	gene_id	TRIDC2BG021780	transcript_id	TRIDC2BG021780.3	confidence_class	HC_G	C2 domain-containing protein
chr2B	WEWseq_PGSB_v1	CDS	147911565	147911691	0	0	1	NA	gene_id	TRIDC2BG021780	transcript_id	TRIDC2BG021780.3	confidence_class	HC_G	C2 domain-containing protein
chr2B	WEWseq_PGSB_v1	CDS	147912150	147912998	0	0	0	NA	gene_id	TRIDC2BG021780	transcript_id	TRIDC2BG021780.3	confidence_class	HC_G	C2 domain-containing protein
chr2B	WEWseq_PGSB_v1	CDS	147911614	147911691	0	0	0	NA	gene_id	TRIDC2BG021780	transcript_id	TRIDC2BG021780.4	confidence_class	HC_G	C2 domain-containing protein
chr2B	WEWseq_PGSB_v1	CDS	147912150	147912998	0	0	0	NA	gene_id	TRIDC2BG021780	transcript_id	TRIDC2BG021780.4	confidence_class	HC_G	C2 domain-containing protein
chr2B	WEWseq_PGSB_v1	CDS	147909316	147909372	0	0	0	NA	gene_id	TRIDC2BG021780	transcript_id	TRIDC2BG021780.5	confidence_class	HC_G	C2 domain-containing protein
chr2B	WEWseq_PGSB_v1	CDS	147909512	147909655	0	0	0	NA	gene_id	TRIDC2BG021780	transcript_id	TRIDC2BG021780.5	confidence_class	HC_G	C2 domain-containing protein
chr2B	WEWseq_PGSB_v1	CDS	147909782	147909877	0	0	0	NA	gene_id	TRIDC2BG021780	transcript_id	TRIDC2BG021780.5	confidence_class	HC_G	C2 domain-containing protein
chr2B	WEWseq_PGSB_v1	CDS	147909963	147910094	0	0	0	NA	gene_id	TRIDC2BG021780	transcript_id	TRIDC2BG021780.5	confidence_class	HC_G	C2 domain-containing protein
chr2B	WEWseq_PGSB_v1	CDS	147910422	147910574	0	0	0	NA	gene_id	TRIDC2BG021780	transcript_id	TRIDC2BG021780.5	confidence_class	HC_G	C2 domain-containing protein
chr2B	WEWseq_PGSB_v1	CDS	147910670	147910711	0	0	0	NA	gene_id	TRIDC2BG021780	transcript_id	TRIDC2BG021780.5	confidence_class	HC_G	C2 domain-containing protein
chr2B	WEWseq_PGSB_v1	CDS	147910917	147910971	0	0	0	NA	gene_id	TRIDC2BG021780	transcript_id	TRIDC2BG021780.5	confidence_class	HC_G	C2 domain-containing protein
chr2B	WEWseq_PGSB_v1	CDS	147911071	147911163	0	0	2	NA	gene_id	TRIDC2BG021780	transcript_id	TRIDC2BG021780.5	confidence_class	HC_G	C2 domain-containing protein
chr2B	WEWseq_PGSB_v1	CDS	147911265	147911448	0	0	2	NA	gene_id	TRIDC2BG021780	transcript_id	TRIDC2BG021780.5	confidence_class	HC_G	C2 domain-containing protein
chr2B	WEWseq_PGSB_v1	CDS	147911565	147911691	0	0	1	NA	gene_id	TRIDC2BG021780	transcript_id	TRIDC2BG021780.5	confidence_class	HC_G	C2 domain-containing protein
chr2B	WEWseq_PGSB_v1	CDS	147912150	147912998	0	0	0	NA	gene_id	TRIDC2BG021780	transcript_id	TRIDC2BG021780.5	confidence_class	HC_G	C2 domain-containing protein
chr2B	WEWseq_PGSB_v1	CDS	147909758	147909877	0	0	0	NA	gene_id	TRIDC2BG021780	transcript_id	TRIDC2BG021780.6	confidence_class	HC_G	C2 domain-containing protein
chr2B	WEWseq_PGSB_v1	CDS	147909963	147910094	0	0	0	NA	gene_id	TRIDC2BG021780	transcript_id	TRIDC2BG021780.6	confidence_class	HC_G	C2 domain-containing protein
chr2B	WEWseq_PGSB_v1	CDS	147910422	147910574	0	0	0	NA	gene_id	TRIDC2BG021780	transcript_id	TRIDC2BG021780.6	confidence_class	HC_G	C2 domain-containing protein
chr2B	WEWseq_PGSB_v1	CDS	147910670	147910711	0	0	0	NA	gene_id	TRIDC2BG021780	transcript_id	TRIDC2BG021780.6	confidence_class	HC_G	C2 domain-containing protein
chr2B	WEWseq_PGSB_v1	CDS	147910917	147910971	0	0	0	NA	gene_id	TRIDC2BG021780	transcript_id	TRIDC2BG021780.6	confidence_class	HC_G	C2 domain-containing protein
chr2B	WEWseq_PGSB_v1	CDS	147911071	147911163	0	0	2	NA	gene_id	TRIDC2BG021780	transcript_id	TRIDC2BG021780.6	confidence_class	HC_G	C2 domain-containing protein
chr2B	WEWseq_PGSB_v1	CDS	147911265	147911448	0	0	2	NA	gene_id	TRIDC2BG021780	transcript_id	TRIDC2BG021780.6	confidence_class	HC_G	C2 domain-containing protein
chr2B	WEWseq_PGSB_v1	CDS	147911565	147911691	0	0	1	NA	gene_id	TRIDC2BG021780	transcript_id	TRIDC2BG021780.6	confidence_class	HC_G	C2 domain-containing protein
chr2B	WEWseq_PGSB_v1	CDS	147912150	147912380	0	0	0	NA	gene_id	TRIDC2BG021780	transcript_id	TRIDC2BG021780.6	confidence_class	HC_G	C2 domain-containing protein
chr2B	WEWseq_PGSB_v1	CDS	147911067	147911163	0	0	0	NA	gene_id	TRIDC2BG021780	transcript_id	TRIDC2BG021780.7	confidence_class	HC_G	C2 domain-containing protein
chr2B	WEWseq_PGSB_v1	CDS	147911265	147911448	0	0	2	NA	gene_id	TRIDC2BG021780	transcript_id	TRIDC2BG021780.7	confidence_class	HC_G	C2 domain-containing protein
chr2B	WEWseq_PGSB_v1	CDS	147911565	147911691	0	0	1	NA	gene_id	TRIDC2BG021780	transcript_id	TRIDC2BG021780.7	confidence_class	HC_G	C2 domain-containing protein
chr2B	WEWseq_PGSB_v1	CDS	147912150	147912998	0	0	0	NA	gene_id	TRIDC2BG021780	transcript_id	TRIDC2BG021780.7	confidence_class	HC_G	C2 domain-containing protein
chr2B	WEWseq_PGSB_v1	CDS	147912450	147912998	0	0	0	NA	gene_id	TRIDC2BG021780	transcript_id	TRIDC2BG021780.8	confidence_class	HC_G	C2 domain-containing protein
chr2B	WEWseq_PGSB_v1	CDS	142787491	142787631	0	0	0	NA	gene_id	TRIDC2BG020970	transcript_id	TRIDC2BG020970.1	confidence_class	HC_G	Calcium-binding protein39
chr2B	WEWseq_PGSB_v1	CDS	142788550	142788714	0	0	0	NA	gene_id	TRIDC2BG020970	transcript_id	TRIDC2BG020970.1	confidence_class	HC_G	Calcium-binding protein39
chr2B	WEWseq_PGSB_v1	CDS	142788788	142788906	0	0	0	NA	gene_id	TRIDC2BG020970	transcript_id	TRIDC2BG020970.1	confidence_class	HC_G	Calcium-binding protein39
chr2B	WEWseq_PGSB_v1	CDS	142790260	142790334	0	0	1	NA	gene_id	TRIDC2BG020970	transcript_id	TRIDC2BG020970.1	confidence_class	HC_G	Calcium-binding protein39
chr2B	WEWseq_PGSB_v1	CDS	142790822	142790915	0	0	1	NA	gene_id	TRIDC2BG020970	transcript_id	TRIDC2BG020970.1	confidence_class	HC_G	Calcium-binding protein39
chr2B	WEWseq_PGSB_v1	CDS	142791017	142791076	0	0	0	NA	gene_id	TRIDC2BG020970	transcript_id	TRIDC2BG020970.1	confidence_class	HC_G	Calcium-binding protein39
chr2B	WEWseq_PGSB_v1	CDS	142791207	142791272	0	0	0	NA	gene_id	TRIDC2BG020970	transcript_id	TRIDC2BG020970.1	confidence_class	HC_G	Calcium-binding protein39
chr2B	WEWseq_PGSB_v1	CDS	142791356	142791454	0	0	0	NA	gene_id	TRIDC2BG020970	transcript_id	TRIDC2BG020970.1	confidence_class	HC_G	Calcium-binding protein39
chr2B	WEWseq_PGSB_v1	CDS	142791951	142791995	0	0	0	NA	gene_id	TRIDC2BG020970	transcript_id	TRIDC2BG020970.1	confidence_class	HC_G	Calcium-binding protein39
chr2B	WEWseq_PGSB_v1	CDS	142792133	142792235	0	0	0	NA	gene_id	TRIDC2BG020970	transcript_id	TRIDC2BG020970.1	confidence_class	HC_G	Calcium-binding protein39
chr2B	WEWseq_PGSB_v1	CDS	142792423	142792499	0	0	2	NA	gene_id	TRIDC2BG020970	transcript_id	TRIDC2BG020970.1	confidence_class	HC_G	Calcium-binding protein39
chr2B	WEWseq_PGSB_v1	CDS	142788904	142788906	0	0	0	NA	gene_id	TRIDC2BG020970	transcript_id	TRIDC2BG020970.2	confidence_class	HC_G	Calcium-binding protein39
chr2B	WEWseq_PGSB_v1	CDS	142790260	142790334	0	0	0	NA	gene_id	TRIDC2BG020970	transcript_id	TRIDC2BG020970.2	confidence_class	HC_G	Calcium-binding protein39
chr2B	WEWseq_PGSB_v1	CDS	142790811	142790915	0	0	0	NA	gene_id	TRIDC2BG020970	transcript_id	TRIDC2BG020970.2	confidence_class	HC_G	Calcium-binding protein39
chr2B	WEWseq_PGSB_v1	CDS	142791017	142791076	0	0	0	NA	gene_id	TRIDC2BG020970	transcript_id	TRIDC2BG020970.2	confidence_class	HC_G	Calcium-binding protein39
chr2B	WEWseq_PGSB_v1	CDS	142791207	142791272	0	0	0	NA	gene_id	TRIDC2BG020970	transcript_id	TRIDC2BG020970.2	confidence_class	HC_G	Calcium-binding protein39
chr2B	WEWseq_PGSB_v1	CDS	142791356	142791454	0	0	0	NA	gene_id	TRIDC2BG020970	transcript_id	TRIDC2BG020970.2	confidence_class	HC_G	Calcium-binding protein39
chr2B	WEWseq_PGSB_v1	CDS	142791951	142791995	0	0	0	NA	gene_id	TRIDC2BG020970	transcript_id	TRIDC2BG020970.2	confidence_class	HC_G	Calcium-binding protein39
chr2B	WEWseq_PGSB_v1	CDS	142792133	142792235	0	0	0	NA	gene_id	TRIDC2BG020970	transcript_id	TRIDC2BG020970.2	confidence_class	HC_G	Calcium-binding protein39
chr2B	WEWseq_PGSB_v1	CDS	142792423	142792499	0	0	2	NA	gene_id	TRIDC2BG020970	transcript_id	TRIDC2BG020970.2	confidence_class	HC_G	Calcium-binding protein39
chr2B	WEWseq_PGSB_v1	CDS	142787497	142787631	0	0	0	NA	gene_id	TRIDC2BG020970	transcript_id	TRIDC2BG020970.3	confidence_class	HC_G	Calcium-binding protein39
chr2B	WEWseq_PGSB_v1	CDS	142788550	142788714	0	0	0	NA	gene_id	TRIDC2BG020970	transcript_id	TRIDC2BG020970.3	confidence_class	HC_G	Calcium-binding protein39
chr2B	WEWseq_PGSB_v1	CDS	142788788	142788906	0	0	0	NA	gene_id	TRIDC2BG020970	transcript_id	TRIDC2BG020970.3	confidence_class	HC_G	Calcium-binding protein39
chr2B	WEWseq_PGSB_v1	CDS	142790260	142790334	0	0	1	NA	gene_id	TRIDC2BG020970	transcript_id	TRIDC2BG020970.3	confidence_class	HC_G	Calcium-binding protein39
chr2B	WEWseq_PGSB_v1	CDS	142790822	142790915	0	0	1	NA	gene_id	TRIDC2BG020970	transcript_id	TRIDC2BG020970.3	confidence_class	HC_G	Calcium-binding protein39
chr2B	WEWseq_PGSB_v1	CDS	142791017	142791076	0	0	0	NA	gene_id	TRIDC2BG020970	transcript_id	TRIDC2BG020970.3	confidence_class	HC_G	Calcium-binding protein39
chr2B	WEWseq_PGSB_v1	CDS	142791207	142791272	0	0	0	NA	gene_id	TRIDC2BG020970	transcript_id	TRIDC2BG020970.3	confidence_class	HC_G	Calcium-binding protein39
chr2B	WEWseq_PGSB_v1	CDS	142791366	142791398	0	0	0	NA	gene_id	TRIDC2BG020970	transcript_id	TRIDC2BG020970.3	confidence_class	HC_G	Calcium-binding protein39
chr2B	WEWseq_PGSB_v1	CDS	142787584	142787631	0	0	0	NA	gene_id	TRIDC2BG020970	transcript_id	TRIDC2BG020970.4	confidence_class	HC_G	Calcium-binding protein39
chr2B	WEWseq_PGSB_v1	CDS	142788550	142788714	0	0	0	NA	gene_id	TRIDC2BG020970	transcript_id	TRIDC2BG020970.4	confidence_class	HC_G	Calcium-binding protein39
chr2B	WEWseq_PGSB_v1	CDS	142788788	142788906	0	0	0	NA	gene_id	TRIDC2BG020970	transcript_id	TRIDC2BG020970.4	confidence_class	HC_G	Calcium-binding protein39
chr2B	WEWseq_PGSB_v1	CDS	142790260	142790334	0	0	1	NA	gene_id	TRIDC2BG020970	transcript_id	TRIDC2BG020970.4	confidence_class	HC_G	Calcium-binding protein39
chr2B	WEWseq_PGSB_v1	CDS	142790822	142790915	0	0	1	NA	gene_id	TRIDC2BG020970	transcript_id	TRIDC2BG020970.4	confidence_class	HC_G	Calcium-binding protein39
chr2B	WEWseq_PGSB_v1	CDS	142791017	142791076	0	0	0	NA	gene_id	TRIDC2BG020970	transcript_id	TRIDC2BG020970.4	confidence_class	HC_G	Calcium-binding protein39
chr2B	WEWseq_PGSB_v1	CDS	142791207	142791272	0	0	0	NA	gene_id	TRIDC2BG020970	transcript_id	TRIDC2BG020970.4	confidence_class	HC_G	Calcium-binding protein39
chr2B	WEWseq_PGSB_v1	CDS	142791356	142791454	0	0	0	NA	gene_id	TRIDC2BG020970	transcript_id	TRIDC2BG020970.4	confidence_class	HC_G	Calcium-binding protein39
chr2B	WEWseq_PGSB_v1	CDS	142791951	142791995	0	0	0	NA	gene_id	TRIDC2BG020970	transcript_id	TRIDC2BG020970.4	confidence_class	HC_G	Calcium-binding protein39
chr2B	WEWseq_PGSB_v1	CDS	142792133	142792235	0	0	0	NA	gene_id	TRIDC2BG020970	transcript_id	TRIDC2BG020970.4	confidence_class	HC_G	Calcium-binding protein39
chr2B	WEWseq_PGSB_v1	CDS	142792423	142792499	0	0	2	NA	gene_id	TRIDC2BG020970	transcript_id	TRIDC2BG020970.4	confidence_class	HC_G	Calcium-binding protein39
chr2B	WEWseq_PGSB_v1	CDS	142788904	142788906	0	0	0	NA	gene_id	TRIDC2BG020970	transcript_id	TRIDC2BG020970.5	confidence_class	HC_G	Calcium-binding protein39
chr2B	WEWseq_PGSB_v1	CDS	142790260	142790334	0	0	0	NA	gene_id	TRIDC2BG020970	transcript_id	TRIDC2BG020970.5	confidence_class	HC_G	Calcium-binding protein39
chr2B	WEWseq_PGSB_v1	CDS	142790811	142790915	0	0	0	NA	gene_id	TRIDC2BG020970	transcript_id	TRIDC2BG020970.5	confidence_class	HC_G	Calcium-binding protein39
chr2B	WEWseq_PGSB_v1	CDS	142791017	142791076	0	0	0	NA	gene_id	TRIDC2BG020970	transcript_id	TRIDC2BG020970.5	confidence_class	HC_G	Calcium-binding protein39
chr2B	WEWseq_PGSB_v1	CDS	142791207	142791272	0	0	0	NA	gene_id	TRIDC2BG020970	transcript_id	TRIDC2BG020970.5	confidence_class	HC_G	Calcium-binding protein39
chr2B	WEWseq_PGSB_v1	CDS	142791356	142791454	0	0	0	NA	gene_id	TRIDC2BG020970	transcript_id	TRIDC2BG020970.5	confidence_class	HC_G	Calcium-binding protein39
chr2B	WEWseq_PGSB_v1	CDS	142791951	142791995	0	0	0	NA	gene_id	TRIDC2BG020970	transcript_id	TRIDC2BG020970.5	confidence_class	HC_G	Calcium-binding protein39
chr2B	WEWseq_PGSB_v1	CDS	142792133	142792235	0	0	0	NA	gene_id	TRIDC2BG020970	transcript_id	TRIDC2BG020970.5	confidence_class	HC_G	Calcium-binding protein39
chr2B	WEWseq_PGSB_v1	CDS	142792423	142792499	0	0	2	NA	gene_id	TRIDC2BG020970	transcript_id	TRIDC2BG020970.5	confidence_class	HC_G	Calcium-binding protein39
chr2B	WEWseq_PGSB_v1	CDS	142788302	142788358	0	0	0	NA	gene_id	TRIDC2BG020970	transcript_id	TRIDC2BG020970.6	confidence_class	HC_G	Calcium-binding protein39
chr2B	WEWseq_PGSB_v1	CDS	142788550	142788714	0	0	0	NA	gene_id	TRIDC2BG020970	transcript_id	TRIDC2BG020970.6	confidence_class	HC_G	Calcium-binding protein39
chr2B	WEWseq_PGSB_v1	CDS	142788788	142788906	0	0	0	NA	gene_id	TRIDC2BG020970	transcript_id	TRIDC2BG020970.6	confidence_class	HC_G	Calcium-binding protein39
chr2B	WEWseq_PGSB_v1	CDS	142790260	142790334	0	0	1	NA	gene_id	TRIDC2BG020970	transcript_id	TRIDC2BG020970.6	confidence_class	HC_G	Calcium-binding protein39
chr2B	WEWseq_PGSB_v1	CDS	142790822	142790915	0	0	1	NA	gene_id	TRIDC2BG020970	transcript_id	TRIDC2BG020970.6	confidence_class	HC_G	Calcium-binding protein39
chr2B	WEWseq_PGSB_v1	CDS	142791017	142791076	0	0	0	NA	gene_id	TRIDC2BG020970	transcript_id	TRIDC2BG020970.6	confidence_class	HC_G	Calcium-binding protein39
chr2B	WEWseq_PGSB_v1	CDS	142791207	142791272	0	0	0	NA	gene_id	TRIDC2BG020970	transcript_id	TRIDC2BG020970.6	confidence_class	HC_G	Calcium-binding protein39
chr2B	WEWseq_PGSB_v1	CDS	142791356	142791454	0	0	0	NA	gene_id	TRIDC2BG020970	transcript_id	TRIDC2BG020970.6	confidence_class	HC_G	Calcium-binding protein39
chr2B	WEWseq_PGSB_v1	CDS	142791731	142791739	0	0	0	NA	gene_id	TRIDC2BG020970	transcript_id	TRIDC2BG020970.6	confidence_class	HC_G	Calcium-binding protein39
chr2B	WEWseq_PGSB_v1	CDS	142788344	142788457	0	0	0	NA	gene_id	TRIDC2BG020970	transcript_id	TRIDC2BG020970.7	confidence_class	HC_G	Calcium-binding protein39
chr2B	WEWseq_PGSB_v1	CDS	142788550	142788714	0	0	0	NA	gene_id	TRIDC2BG020970	transcript_id	TRIDC2BG020970.7	confidence_class	HC_G	Calcium-binding protein39
chr2B	WEWseq_PGSB_v1	CDS	142788788	142788906	0	0	0	NA	gene_id	TRIDC2BG020970	transcript_id	TRIDC2BG020970.7	confidence_class	HC_G	Calcium-binding protein39
chr2B	WEWseq_PGSB_v1	CDS	142790260	142790334	0	0	1	NA	gene_id	TRIDC2BG020970	transcript_id	TRIDC2BG020970.7	confidence_class	HC_G	Calcium-binding protein39
chr2B	WEWseq_PGSB_v1	CDS	142790822	142790915	0	0	1	NA	gene_id	TRIDC2BG020970	transcript_id	TRIDC2BG020970.7	confidence_class	HC_G	Calcium-binding protein39
chr2B	WEWseq_PGSB_v1	CDS	142791017	142791076	0	0	0	NA	gene_id	TRIDC2BG020970	transcript_id	TRIDC2BG020970.7	confidence_class	HC_G	Calcium-binding protein39
chr2B	WEWseq_PGSB_v1	CDS	142791207	142791272	0	0	0	NA	gene_id	TRIDC2BG020970	transcript_id	TRIDC2BG020970.7	confidence_class	HC_G	Calcium-binding protein39
chr2B	WEWseq_PGSB_v1	CDS	142791356	142791454	0	0	0	NA	gene_id	TRIDC2BG020970	transcript_id	TRIDC2BG020970.7	confidence_class	HC_G	Calcium-binding protein39
chr2B	WEWseq_PGSB_v1	CDS	142791731	142791739	0	0	0	NA	gene_id	TRIDC2BG020970	transcript_id	TRIDC2BG020970.7	confidence_class	HC_G	Calcium-binding protein39
chr2B	WEWseq_PGSB_v1	CDS	142788442	142788714	0	0	0	NA	gene_id	TRIDC2BG020970	transcript_id	TRIDC2BG020970.8	confidence_class	HC_G	Calcium-binding protein39
chr2B	WEWseq_PGSB_v1	CDS	142788788	142788906	0	0	0	NA	gene_id	TRIDC2BG020970	transcript_id	TRIDC2BG020970.8	confidence_class	HC_G	Calcium-binding protein39
chr2B	WEWseq_PGSB_v1	CDS	142790260	142790334	0	0	1	NA	gene_id	TRIDC2BG020970	transcript_id	TRIDC2BG020970.8	confidence_class	HC_G	Calcium-binding protein39
chr2B	WEWseq_PGSB_v1	CDS	142790822	142790915	0	0	1	NA	gene_id	TRIDC2BG020970	transcript_id	TRIDC2BG020970.8	confidence_class	HC_G	Calcium-binding protein39
chr2B	WEWseq_PGSB_v1	CDS	142791017	142791076	0	0	0	NA	gene_id	TRIDC2BG020970	transcript_id	TRIDC2BG020970.8	confidence_class	HC_G	Calcium-binding protein39
chr2B	WEWseq_PGSB_v1	CDS	142791207	142791272	0	0	0	NA	gene_id	TRIDC2BG020970	transcript_id	TRIDC2BG020970.8	confidence_class	HC_G	Calcium-binding protein39
chr2B	WEWseq_PGSB_v1	CDS	142791356	142791454	0	0	0	NA	gene_id	TRIDC2BG020970	transcript_id	TRIDC2BG020970.8	confidence_class	HC_G	Calcium-binding protein39
chr2B	WEWseq_PGSB_v1	CDS	142791951	142791995	0	0	0	NA	gene_id	TRIDC2BG020970	transcript_id	TRIDC2BG020970.8	confidence_class	HC_G	Calcium-binding protein39
chr2B	WEWseq_PGSB_v1	CDS	142792133	142792235	0	0	0	NA	gene_id	TRIDC2BG020970	transcript_id	TRIDC2BG020970.8	confidence_class	HC_G	Calcium-binding protein39
chr2B	WEWseq_PGSB_v1	CDS	142792423	142792499	0	0	2	NA	gene_id	TRIDC2BG020970	transcript_id	TRIDC2BG020970.8	confidence_class	HC_G	Calcium-binding protein39
chr2B	WEWseq_PGSB_v1	CDS	137625473	137625548	0	0	0	NA	gene_id	TRIDC2BG020100	transcript_id	TRIDC2BG020100.1	confidence_class	HC_G	Carboxypeptidase Y homolog A
chr2B	WEWseq_PGSB_v1	CDS	137732210	137732472	0	0	2	NA	gene_id	TRIDC2BG020100	transcript_id	TRIDC2BG020100.1	confidence_class	HC_G	Carboxypeptidase Y homolog A
chr2B	WEWseq_PGSB_v1	CDS	137732575	137732841	0	0	0	NA	gene_id	TRIDC2BG020100	transcript_id	TRIDC2BG020100.1	confidence_class	HC_G	Carboxypeptidase Y homolog A
chr2B	WEWseq_PGSB_v1	CDS	137733057	137733175	0	0	0	NA	gene_id	TRIDC2BG020100	transcript_id	TRIDC2BG020100.1	confidence_class	HC_G	Carboxypeptidase Y homolog A
chr2B	WEWseq_PGSB_v1	CDS	137735067	137735159	0	0	1	NA	gene_id	TRIDC2BG020100	transcript_id	TRIDC2BG020100.1	confidence_class	HC_G	Carboxypeptidase Y homolog A
chr2B	WEWseq_PGSB_v1	CDS	137735289	137735472	0	0	1	NA	gene_id	TRIDC2BG020100	transcript_id	TRIDC2BG020100.1	confidence_class	HC_G	Carboxypeptidase Y homolog A
chr2B	WEWseq_PGSB_v1	CDS	137733175	137733175	0	0	0	NA	gene_id	TRIDC2BG020100	transcript_id	TRIDC2BG020100.10	confidence_class	HC_G	Carboxypeptidase Y homolog A
chr2B	WEWseq_PGSB_v1	CDS	137735066	137735159	0	0	2	NA	gene_id	TRIDC2BG020100	transcript_id	TRIDC2BG020100.10	confidence_class	HC_G	Carboxypeptidase Y homolog A
chr2B	WEWseq_PGSB_v1	CDS	137735289	137735472	0	0	1	NA	gene_id	TRIDC2BG020100	transcript_id	TRIDC2BG020100.10	confidence_class	HC_G	Carboxypeptidase Y homolog A
chr2B	WEWseq_PGSB_v1	CDS	137735056	137735159	0	0	0	NA	gene_id	TRIDC2BG020100	transcript_id	TRIDC2BG020100.11	confidence_class	HC_G	Carboxypeptidase Y homolog A
chr2B	WEWseq_PGSB_v1	CDS	137735289	137735472	0	0	1	NA	gene_id	TRIDC2BG020100	transcript_id	TRIDC2BG020100.11	confidence_class	HC_G	Carboxypeptidase Y homolog A
chr2B	WEWseq_PGSB_v1	CDS	137735625	137735807	0	0	0	NA	gene_id	TRIDC2BG020100	transcript_id	TRIDC2BG020100.12	confidence_class	HC_G	Carboxypeptidase Y homolog A
chr2B	WEWseq_PGSB_v1	CDS	137731570	137732119	0	0	0	NA	gene_id	TRIDC2BG020100	transcript_id	TRIDC2BG020100.2	confidence_class	HC_G	Carboxypeptidase Y homolog A
chr2B	WEWseq_PGSB_v1	CDS	137732210	137732451	0	0	2	NA	gene_id	TRIDC2BG020100	transcript_id	TRIDC2BG020100.2	confidence_class	HC_G	Carboxypeptidase Y homolog A
chr2B	WEWseq_PGSB_v1	CDS	137732516	137732590	0	0	0	NA	gene_id	TRIDC2BG020100	transcript_id	TRIDC2BG020100.2	confidence_class	HC_G	Carboxypeptidase Y homolog A
chr2B	WEWseq_PGSB_v1	CDS	137731570	137732119	0	0	0	NA	gene_id	TRIDC2BG020100	transcript_id	TRIDC2BG020100.3	confidence_class	HC_G	Carboxypeptidase Y homolog A
chr2B	WEWseq_PGSB_v1	CDS	137732210	137732472	0	0	2	NA	gene_id	TRIDC2BG020100	transcript_id	TRIDC2BG020100.3	confidence_class	HC_G	Carboxypeptidase Y homolog A
chr2B	WEWseq_PGSB_v1	CDS	137732548	137732841	0	0	0	NA	gene_id	TRIDC2BG020100	transcript_id	TRIDC2BG020100.3	confidence_class	HC_G	Carboxypeptidase Y homolog A
chr2B	WEWseq_PGSB_v1	CDS	137733057	137733175	0	0	0	NA	gene_id	TRIDC2BG020100	transcript_id	TRIDC2BG020100.3	confidence_class	HC_G	Carboxypeptidase Y homolog A
chr2B	WEWseq_PGSB_v1	CDS	137735067	137735159	0	0	1	NA	gene_id	TRIDC2BG020100	transcript_id	TRIDC2BG020100.3	confidence_class	HC_G	Carboxypeptidase Y homolog A
chr2B	WEWseq_PGSB_v1	CDS	137735289	137735394	0	0	1	NA	gene_id	TRIDC2BG020100	transcript_id	TRIDC2BG020100.3	confidence_class	HC_G	Carboxypeptidase Y homolog A
chr2B	WEWseq_PGSB_v1	CDS	137735631	137735807	0	0	0	NA	gene_id	TRIDC2BG020100	transcript_id	TRIDC2BG020100.3	confidence_class	HC_G	Carboxypeptidase Y homolog A
chr2B	WEWseq_PGSB_v1	CDS	137731579	137732119	0	0	0	NA	gene_id	TRIDC2BG020100	transcript_id	TRIDC2BG020100.4	confidence_class	HC_G	Carboxypeptidase Y homolog A
chr2B	WEWseq_PGSB_v1	CDS	137732210	137732472	0	0	2	NA	gene_id	TRIDC2BG020100	transcript_id	TRIDC2BG020100.4	confidence_class	HC_G	Carboxypeptidase Y homolog A
chr2B	WEWseq_PGSB_v1	CDS	137733886	137733897	0	0	0	NA	gene_id	TRIDC2BG020100	transcript_id	TRIDC2BG020100.4	confidence_class	HC_G	Carboxypeptidase Y homolog A
chr2B	WEWseq_PGSB_v1	CDS	137732338	137732472	0	0	0	NA	gene_id	TRIDC2BG020100	transcript_id	TRIDC2BG020100.5	confidence_class	HC_G	Carboxypeptidase Y homolog A
chr2B	WEWseq_PGSB_v1	CDS	137732575	137732817	0	0	0	NA	gene_id	TRIDC2BG020100	transcript_id	TRIDC2BG020100.5	confidence_class	HC_G	Carboxypeptidase Y homolog A
chr2B	WEWseq_PGSB_v1	CDS	137733057	137733175	0	0	0	NA	gene_id	TRIDC2BG020100	transcript_id	TRIDC2BG020100.5	confidence_class	HC_G	Carboxypeptidase Y homolog A
chr2B	WEWseq_PGSB_v1	CDS	137735067	137735159	0	0	1	NA	gene_id	TRIDC2BG020100	transcript_id	TRIDC2BG020100.5	confidence_class	HC_G	Carboxypeptidase Y homolog A
chr2B	WEWseq_PGSB_v1	CDS	137735289	137735394	0	0	1	NA	gene_id	TRIDC2BG020100	transcript_id	TRIDC2BG020100.5	confidence_class	HC_G	Carboxypeptidase Y homolog A
chr2B	WEWseq_PGSB_v1	CDS	137735631	137735807	0	0	0	NA	gene_id	TRIDC2BG020100	transcript_id	TRIDC2BG020100.5	confidence_class	HC_G	Carboxypeptidase Y homolog A
chr2B	WEWseq_PGSB_v1	CDS	137731579	137732119	0	0	0	NA	gene_id	TRIDC2BG020100	transcript_id	TRIDC2BG020100.6	confidence_class	HC_G	Carboxypeptidase Y homolog A
chr2B	WEWseq_PGSB_v1	CDS	137732210	137732472	0	0	2	NA	gene_id	TRIDC2BG020100	transcript_id	TRIDC2BG020100.6	confidence_class	HC_G	Carboxypeptidase Y homolog A
chr2B	WEWseq_PGSB_v1	CDS	137732575	137732841	0	0	0	NA	gene_id	TRIDC2BG020100	transcript_id	TRIDC2BG020100.6	confidence_class	HC_G	Carboxypeptidase Y homolog A
chr2B	WEWseq_PGSB_v1	CDS	137733057	137733175	0	0	0	NA	gene_id	TRIDC2BG020100	transcript_id	TRIDC2BG020100.6	confidence_class	HC_G	Carboxypeptidase Y homolog A
chr2B	WEWseq_PGSB_v1	CDS	137735067	137735159	0	0	1	NA	gene_id	TRIDC2BG020100	transcript_id	TRIDC2BG020100.6	confidence_class	HC_G	Carboxypeptidase Y homolog A
chr2B	WEWseq_PGSB_v1	CDS	137735289	137735394	0	0	1	NA	gene_id	TRIDC2BG020100	transcript_id	TRIDC2BG020100.6	confidence_class	HC_G	Carboxypeptidase Y homolog A
chr2B	WEWseq_PGSB_v1	CDS	137735631	137735807	0	0	0	NA	gene_id	TRIDC2BG020100	transcript_id	TRIDC2BG020100.6	confidence_class	HC_G	Carboxypeptidase Y homolog A
chr2B	WEWseq_PGSB_v1	CDS	137731747	137732119	0	0	0	NA	gene_id	TRIDC2BG020100	transcript_id	TRIDC2BG020100.7	confidence_class	HC_G	Carboxypeptidase Y homolog A
chr2B	WEWseq_PGSB_v1	CDS	137732210	137732472	0	0	2	NA	gene_id	TRIDC2BG020100	transcript_id	TRIDC2BG020100.7	confidence_class	HC_G	Carboxypeptidase Y homolog A
chr2B	WEWseq_PGSB_v1	CDS	137733057	137733175	0	0	0	NA	gene_id	TRIDC2BG020100	transcript_id	TRIDC2BG020100.7	confidence_class	HC_G	Carboxypeptidase Y homolog A
chr2B	WEWseq_PGSB_v1	CDS	137735067	137735159	0	0	1	NA	gene_id	TRIDC2BG020100	transcript_id	TRIDC2BG020100.7	confidence_class	HC_G	Carboxypeptidase Y homolog A
chr2B	WEWseq_PGSB_v1	CDS	137735289	137735394	0	0	1	NA	gene_id	TRIDC2BG020100	transcript_id	TRIDC2BG020100.7	confidence_class	HC_G	Carboxypeptidase Y homolog A
chr2B	WEWseq_PGSB_v1	CDS	137735631	137735732	0	0	0	NA	gene_id	TRIDC2BG020100	transcript_id	TRIDC2BG020100.7	confidence_class	HC_G	Carboxypeptidase Y homolog A
chr2B	WEWseq_PGSB_v1	CDS	137732014	137732119	0	0	0	NA	gene_id	TRIDC2BG020100	transcript_id	TRIDC2BG020100.8	confidence_class	HC_G	Carboxypeptidase Y homolog A
chr2B	WEWseq_PGSB_v1	CDS	137732210	137732472	0	0	2	NA	gene_id	TRIDC2BG020100	transcript_id	TRIDC2BG020100.8	confidence_class	HC_G	Carboxypeptidase Y homolog A
chr2B	WEWseq_PGSB_v1	CDS	137732575	137732841	0	0	0	NA	gene_id	TRIDC2BG020100	transcript_id	TRIDC2BG020100.8	confidence_class	HC_G	Carboxypeptidase Y homolog A
chr2B	WEWseq_PGSB_v1	CDS	137733057	137733175	0	0	0	NA	gene_id	TRIDC2BG020100	transcript_id	TRIDC2BG020100.8	confidence_class	HC_G	Carboxypeptidase Y homolog A
chr2B	WEWseq_PGSB_v1	CDS	137735067	137735159	0	0	1	NA	gene_id	TRIDC2BG020100	transcript_id	TRIDC2BG020100.8	confidence_class	HC_G	Carboxypeptidase Y homolog A
chr2B	WEWseq_PGSB_v1	CDS	137735289	137735472	0	0	1	NA	gene_id	TRIDC2BG020100	transcript_id	TRIDC2BG020100.8	confidence_class	HC_G	Carboxypeptidase Y homolog A
chr2B	WEWseq_PGSB_v1	CDS	137733148	137733175	0	0	0	NA	gene_id	TRIDC2BG020100	transcript_id	TRIDC2BG020100.9	confidence_class	HC_G	Carboxypeptidase Y homolog A
chr2B	WEWseq_PGSB_v1	CDS	137735066	137735159	0	0	2	NA	gene_id	TRIDC2BG020100	transcript_id	TRIDC2BG020100.9	confidence_class	HC_G	Carboxypeptidase Y homolog A
chr2B	WEWseq_PGSB_v1	CDS	137735289	137735394	0	0	1	NA	gene_id	TRIDC2BG020100	transcript_id	TRIDC2BG020100.9	confidence_class	HC_G	Carboxypeptidase Y homolog A
chr2B	WEWseq_PGSB_v1	CDS	137735631	137735807	0	0	0	NA	gene_id	TRIDC2BG020100	transcript_id	TRIDC2BG020100.9	confidence_class	HC_G	Carboxypeptidase Y homolog A
chr2B	WEWseq_PGSB_v1	CDS	138841680	138841737	0	0	0	NA	gene_id	TRIDC2BG020270	transcript_id	TRIDC2BG020270.1	confidence_class	HC_G	Chaperone protein ClpB
chr2B	WEWseq_PGSB_v1	CDS	138841889	138842596	0	0	2	NA	gene_id	TRIDC2BG020270	transcript_id	TRIDC2BG020270.1	confidence_class	HC_G	Chaperone protein ClpB
chr2B	WEWseq_PGSB_v1	CDS	138842681	138842826	0	0	2	NA	gene_id	TRIDC2BG020270	transcript_id	TRIDC2BG020270.1	confidence_class	HC_G	Chaperone protein ClpB
chr2B	WEWseq_PGSB_v1	CDS	138843053	138843076	0	0	0	NA	gene_id	TRIDC2BG020270	transcript_id	TRIDC2BG020270.1	confidence_class	HC_G	Chaperone protein ClpB
chr2B	WEWseq_PGSB_v1	CDS	138841741	138842608	0	0	0	NA	gene_id	TRIDC2BG020270	transcript_id	TRIDC2BG020270.2	confidence_class	HC_G	Chaperone protein ClpB
chr2B	WEWseq_PGSB_v1	CDS	138842681	138842721	0	0	2	NA	gene_id	TRIDC2BG020270	transcript_id	TRIDC2BG020270.2	confidence_class	HC_G	Chaperone protein ClpB
chr2B	WEWseq_PGSB_v1	CDS	138843059	138843076	0	0	0	NA	gene_id	TRIDC2BG020270	transcript_id	TRIDC2BG020270.2	confidence_class	HC_G	Chaperone protein ClpB
chr2B	WEWseq_PGSB_v1	CDS	138841741	138842193	0	0	0	NA	gene_id	TRIDC2BG020270	transcript_id	TRIDC2BG020270.3	confidence_class	HC_G	Chaperone protein ClpB
chr2B	WEWseq_PGSB_v1	CDS	138842350	138842596	0	0	0	NA	gene_id	TRIDC2BG020270	transcript_id	TRIDC2BG020270.3	confidence_class	HC_G	Chaperone protein ClpB
chr2B	WEWseq_PGSB_v1	CDS	138842681	138842721	0	0	2	NA	gene_id	TRIDC2BG020270	transcript_id	TRIDC2BG020270.3	confidence_class	HC_G	Chaperone protein ClpB
chr2B	WEWseq_PGSB_v1	CDS	138843023	138843076	0	0	0	NA	gene_id	TRIDC2BG020270	transcript_id	TRIDC2BG020270.3	confidence_class	HC_G	Chaperone protein ClpB
chr2B	WEWseq_PGSB_v1	CDS	138841741	138842596	0	0	0	NA	gene_id	TRIDC2BG020270	transcript_id	TRIDC2BG020270.4	confidence_class	HC_G	Chaperone protein ClpB
chr2B	WEWseq_PGSB_v1	CDS	138842681	138842889	0	0	2	NA	gene_id	TRIDC2BG020270	transcript_id	TRIDC2BG020270.4	confidence_class	HC_G	Chaperone protein ClpB
chr2B	WEWseq_PGSB_v1	CDS	138841741	138842596	0	0	0	NA	gene_id	TRIDC2BG020270	transcript_id	TRIDC2BG020270.5	confidence_class	HC_G	Chaperone protein ClpB
chr2B	WEWseq_PGSB_v1	CDS	138842681	138842721	0	0	2	NA	gene_id	TRIDC2BG020270	transcript_id	TRIDC2BG020270.5	confidence_class	HC_G	Chaperone protein ClpB
chr2B	WEWseq_PGSB_v1	CDS	138842951	138843016	0	0	0	NA	gene_id	TRIDC2BG020270	transcript_id	TRIDC2BG020270.5	confidence_class	HC_G	Chaperone protein ClpB
chr2B	WEWseq_PGSB_v1	CDS	138841759	138842163	0	0	0	NA	gene_id	TRIDC2BG020270	transcript_id	TRIDC2BG020270.6	confidence_class	HC_G	Chaperone protein ClpB
chr2B	WEWseq_PGSB_v1	CDS	138842217	138842399	0	0	0	NA	gene_id	TRIDC2BG020270	transcript_id	TRIDC2BG020270.6	confidence_class	HC_G	Chaperone protein ClpB
chr2B	WEWseq_PGSB_v1	CDS	138841963	138842596	0	0	0	NA	gene_id	TRIDC2BG020270	transcript_id	TRIDC2BG020270.7	confidence_class	HC_G	Chaperone protein ClpB
chr2B	WEWseq_PGSB_v1	CDS	138842681	138842721	0	0	2	NA	gene_id	TRIDC2BG020270	transcript_id	TRIDC2BG020270.7	confidence_class	HC_G	Chaperone protein ClpB
chr2B	WEWseq_PGSB_v1	CDS	138842996	138843016	0	0	0	NA	gene_id	TRIDC2BG020270	transcript_id	TRIDC2BG020270.7	confidence_class	HC_G	Chaperone protein ClpB
chr2B	WEWseq_PGSB_v1	CDS	124014664	124014696	0	0	0	NA	gene_id	TRIDC2BG019030	transcript_id	TRIDC2BG019030.1	confidence_class	LC_TE	Chromodomain-helicase-DNA-binding protein1
chr2B	WEWseq_PGSB_v1	CDS	124014777	124014880	0	0	0	NA	gene_id	TRIDC2BG019030	transcript_id	TRIDC2BG019030.1	confidence_class	LC_TE	Chromodomain-helicase-DNA-binding protein1
chr2B	WEWseq_PGSB_v1	CDS	124015098	124015149	0	0	1	NA	gene_id	TRIDC2BG019030	transcript_id	TRIDC2BG019030.1	confidence_class	LC_TE	Chromodomain-helicase-DNA-binding protein1
chr2B	WEWseq_PGSB_v1	CDS	124015232	124015295	0	0	0	NA	gene_id	TRIDC2BG019030	transcript_id	TRIDC2BG019030.1	confidence_class	LC_TE	Chromodomain-helicase-DNA-binding protein1
chr2B	WEWseq_PGSB_v1	CDS	124015708	124015801	0	0	2	NA	gene_id	TRIDC2BG019030	transcript_id	TRIDC2BG019030.1	confidence_class	LC_TE	Chromodomain-helicase-DNA-binding protein1
chr2B	WEWseq_PGSB_v1	CDS	124015880	124015967	0	0	1	NA	gene_id	TRIDC2BG019030	transcript_id	TRIDC2BG019030.1	confidence_class	LC_TE	Chromodomain-helicase-DNA-binding protein1
chr2B	WEWseq_PGSB_v1	CDS	124016049	124016183	0	0	0	NA	gene_id	TRIDC2BG019030	transcript_id	TRIDC2BG019030.1	confidence_class	LC_TE	Chromodomain-helicase-DNA-binding protein1
chr2B	WEWseq_PGSB_v1	CDS	124017827	124018018	0	0	0	NA	gene_id	TRIDC2BG019030	transcript_id	TRIDC2BG019030.1	confidence_class	LC_TE	Chromodomain-helicase-DNA-binding protein1
chr2B	WEWseq_PGSB_v1	CDS	124018106	124018173	0	0	0	NA	gene_id	TRIDC2BG019030	transcript_id	TRIDC2BG019030.1	confidence_class	LC_TE	Chromodomain-helicase-DNA-binding protein1
chr2B	WEWseq_PGSB_v1	CDS	124018682	124018775	0	0	1	NA	gene_id	TRIDC2BG019030	transcript_id	TRIDC2BG019030.1	confidence_class	LC_TE	Chromodomain-helicase-DNA-binding protein1
chr2B	WEWseq_PGSB_v1	CDS	124018880	124019004	0	0	0	NA	gene_id	TRIDC2BG019030	transcript_id	TRIDC2BG019030.1	confidence_class	LC_TE	Chromodomain-helicase-DNA-binding protein1
chr2B	WEWseq_PGSB_v1	CDS	124019089	124019152	0	0	1	NA	gene_id	TRIDC2BG019030	transcript_id	TRIDC2BG019030.1	confidence_class	LC_TE	Chromodomain-helicase-DNA-binding protein1
chr2B	WEWseq_PGSB_v1	CDS	124020031	124020240	0	0	0	NA	gene_id	TRIDC2BG019030	transcript_id	TRIDC2BG019030.1	confidence_class	LC_TE	Chromodomain-helicase-DNA-binding protein1
chr2B	WEWseq_PGSB_v1	CDS	124020530	124020772	0	0	0	NA	gene_id	TRIDC2BG019030	transcript_id	TRIDC2BG019030.1	confidence_class	LC_TE	Chromodomain-helicase-DNA-binding protein1
chr2B	WEWseq_PGSB_v1	CDS	124020876	124020986	0	0	0	NA	gene_id	TRIDC2BG019030	transcript_id	TRIDC2BG019030.1	confidence_class	LC_TE	Chromodomain-helicase-DNA-binding protein1
chr2B	WEWseq_PGSB_v1	CDS	124021069	124021158	0	0	0	NA	gene_id	TRIDC2BG019030	transcript_id	TRIDC2BG019030.1	confidence_class	LC_TE	Chromodomain-helicase-DNA-binding protein1
chr2B	WEWseq_PGSB_v1	CDS	124021551	124021733	0	0	0	NA	gene_id	TRIDC2BG019030	transcript_id	TRIDC2BG019030.1	confidence_class	LC_TE	Chromodomain-helicase-DNA-binding protein1
chr2B	WEWseq_PGSB_v1	CDS	124021844	124021924	0	0	0	NA	gene_id	TRIDC2BG019030	transcript_id	TRIDC2BG019030.1	confidence_class	LC_TE	Chromodomain-helicase-DNA-binding protein1
chr2B	WEWseq_PGSB_v1	CDS	124022000	124022239	0	0	0	NA	gene_id	TRIDC2BG019030	transcript_id	TRIDC2BG019030.1	confidence_class	LC_TE	Chromodomain-helicase-DNA-binding protein1
chr2B	WEWseq_PGSB_v1	CDS	124022791	124022943	0	0	0	NA	gene_id	TRIDC2BG019030	transcript_id	TRIDC2BG019030.1	confidence_class	LC_TE	Chromodomain-helicase-DNA-binding protein1
chr2B	WEWseq_PGSB_v1	CDS	124023059	124023236	0	0	0	NA	gene_id	TRIDC2BG019030	transcript_id	TRIDC2BG019030.1	confidence_class	LC_TE	Chromodomain-helicase-DNA-binding protein1
chr2B	WEWseq_PGSB_v1	CDS	124023310	124023491	0	0	2	NA	gene_id	TRIDC2BG019030	transcript_id	TRIDC2BG019030.1	confidence_class	LC_TE	Chromodomain-helicase-DNA-binding protein1
chr2B	WEWseq_PGSB_v1	CDS	124024024	124024371	0	0	0	NA	gene_id	TRIDC2BG019030	transcript_id	TRIDC2BG019030.1	confidence_class	LC_TE	Chromodomain-helicase-DNA-binding protein1
chr2B	WEWseq_PGSB_v1	CDS	124024453	124024544	0	0	0	NA	gene_id	TRIDC2BG019030	transcript_id	TRIDC2BG019030.1	confidence_class	LC_TE	Chromodomain-helicase-DNA-binding protein1
chr2B	WEWseq_PGSB_v1	CDS	124025004	124025151	0	0	1	NA	gene_id	TRIDC2BG019030	transcript_id	TRIDC2BG019030.1	confidence_class	LC_TE	Chromodomain-helicase-DNA-binding protein1
chr2B	WEWseq_PGSB_v1	CDS	124021000	124021158	0	0	0	NA	gene_id	TRIDC2BG019030	transcript_id	TRIDC2BG019030.10	confidence_class	LC_TE	Chromodomain-helicase-DNA-binding protein1
chr2B	WEWseq_PGSB_v1	CDS	124021551	124021733	0	0	0	NA	gene_id	TRIDC2BG019030	transcript_id	TRIDC2BG019030.10	confidence_class	LC_TE	Chromodomain-helicase-DNA-binding protein1
chr2B	WEWseq_PGSB_v1	CDS	124021844	124021924	0	0	0	NA	gene_id	TRIDC2BG019030	transcript_id	TRIDC2BG019030.10	confidence_class	LC_TE	Chromodomain-helicase-DNA-binding protein1
chr2B	WEWseq_PGSB_v1	CDS	124022000	124022239	0	0	0	NA	gene_id	TRIDC2BG019030	transcript_id	TRIDC2BG019030.10	confidence_class	LC_TE	Chromodomain-helicase-DNA-binding protein1
chr2B	WEWseq_PGSB_v1	CDS	124022791	124022943	0	0	0	NA	gene_id	TRIDC2BG019030	transcript_id	TRIDC2BG019030.10	confidence_class	LC_TE	Chromodomain-helicase-DNA-binding protein1
chr2B	WEWseq_PGSB_v1	CDS	124023059	124023236	0	0	0	NA	gene_id	TRIDC2BG019030	transcript_id	TRIDC2BG019030.10	confidence_class	LC_TE	Chromodomain-helicase-DNA-binding protein1
chr2B	WEWseq_PGSB_v1	CDS	124023310	124023491	0	0	2	NA	gene_id	TRIDC2BG019030	transcript_id	TRIDC2BG019030.10	confidence_class	LC_TE	Chromodomain-helicase-DNA-binding protein1
chr2B	WEWseq_PGSB_v1	CDS	124024024	124024371	0	0	0	NA	gene_id	TRIDC2BG019030	transcript_id	TRIDC2BG019030.10	confidence_class	LC_TE	Chromodomain-helicase-DNA-binding protein1
chr2B	WEWseq_PGSB_v1	CDS	124024453	124024543	0	0	0	NA	gene_id	TRIDC2BG019030	transcript_id	TRIDC2BG019030.10	confidence_class	LC_TE	Chromodomain-helicase-DNA-binding protein1
chr2B	WEWseq_PGSB_v1	CDS	124025004	124025485	0	0	2	NA	gene_id	TRIDC2BG019030	transcript_id	TRIDC2BG019030.10	confidence_class	LC_TE	Chromodomain-helicase-DNA-binding protein1
chr2B	WEWseq_PGSB_v1	CDS	124010368	124010890	0	0	0	NA	gene_id	TRIDC2BG019030	transcript_id	TRIDC2BG019030.11	confidence_class	LC_TE	Chromodomain-helicase-DNA-binding protein1
chr2B	WEWseq_PGSB_v1	CDS	124011141	124011202	0	0	2	NA	gene_id	TRIDC2BG019030	transcript_id	TRIDC2BG019030.11	confidence_class	LC_TE	Chromodomain-helicase-DNA-binding protein1
chr2B	WEWseq_PGSB_v1	CDS	124012884	124013309	0	0	0	NA	gene_id	TRIDC2BG019030	transcript_id	TRIDC2BG019030.11	confidence_class	LC_TE	Chromodomain-helicase-DNA-binding protein1
chr2B	WEWseq_PGSB_v1	CDS	124013591	124013824	0	0	0	NA	gene_id	TRIDC2BG019030	transcript_id	TRIDC2BG019030.11	confidence_class	LC_TE	Chromodomain-helicase-DNA-binding protein1
chr2B	WEWseq_PGSB_v1	CDS	124013944	124014027	0	0	0	NA	gene_id	TRIDC2BG019030	transcript_id	TRIDC2BG019030.11	confidence_class	LC_TE	Chromodomain-helicase-DNA-binding protein1
chr2B	WEWseq_PGSB_v1	CDS	124014637	124014696	0	0	0	NA	gene_id	TRIDC2BG019030	transcript_id	TRIDC2BG019030.11	confidence_class	LC_TE	Chromodomain-helicase-DNA-binding protein1
chr2B	WEWseq_PGSB_v1	CDS	124014777	124014880	0	0	0	NA	gene_id	TRIDC2BG019030	transcript_id	TRIDC2BG019030.11	confidence_class	LC_TE	Chromodomain-helicase-DNA-binding protein1
chr2B	WEWseq_PGSB_v1	CDS	124015098	124015149	0	0	1	NA	gene_id	TRIDC2BG019030	transcript_id	TRIDC2BG019030.11	confidence_class	LC_TE	Chromodomain-helicase-DNA-binding protein1
chr2B	WEWseq_PGSB_v1	CDS	124015232	124015289	0	0	0	NA	gene_id	TRIDC2BG019030	transcript_id	TRIDC2BG019030.11	confidence_class	LC_TE	Chromodomain-helicase-DNA-binding protein1
chr2B	WEWseq_PGSB_v1	CDS	124015708	124015801	0	0	2	NA	gene_id	TRIDC2BG019030	transcript_id	TRIDC2BG019030.11	confidence_class	LC_TE	Chromodomain-helicase-DNA-binding protein1
chr2B	WEWseq_PGSB_v1	CDS	124015880	124015967	0	0	1	NA	gene_id	TRIDC2BG019030	transcript_id	TRIDC2BG019030.11	confidence_class	LC_TE	Chromodomain-helicase-DNA-binding protein1
chr2B	WEWseq_PGSB_v1	CDS	124016049	124016183	0	0	0	NA	gene_id	TRIDC2BG019030	transcript_id	TRIDC2BG019030.11	confidence_class	LC_TE	Chromodomain-helicase-DNA-binding protein1
chr2B	WEWseq_PGSB_v1	CDS	124017827	124018018	0	0	0	NA	gene_id	TRIDC2BG019030	transcript_id	TRIDC2BG019030.11	confidence_class	LC_TE	Chromodomain-helicase-DNA-binding protein1
chr2B	WEWseq_PGSB_v1	CDS	124018106	124018173	0	0	0	NA	gene_id	TRIDC2BG019030	transcript_id	TRIDC2BG019030.11	confidence_class	LC_TE	Chromodomain-helicase-DNA-binding protein1
chr2B	WEWseq_PGSB_v1	CDS	124018682	124018775	0	0	1	NA	gene_id	TRIDC2BG019030	transcript_id	TRIDC2BG019030.11	confidence_class	LC_TE	Chromodomain-helicase-DNA-binding protein1
chr2B	WEWseq_PGSB_v1	CDS	124018880	124019004	0	0	0	NA	gene_id	TRIDC2BG019030	transcript_id	TRIDC2BG019030.11	confidence_class	LC_TE	Chromodomain-helicase-DNA-binding protein1
chr2B	WEWseq_PGSB_v1	CDS	124019089	124019152	0	0	1	NA	gene_id	TRIDC2BG019030	transcript_id	TRIDC2BG019030.11	confidence_class	LC_TE	Chromodomain-helicase-DNA-binding protein1
chr2B	WEWseq_PGSB_v1	CDS	124020031	124020240	0	0	0	NA	gene_id	TRIDC2BG019030	transcript_id	TRIDC2BG019030.11	confidence_class	LC_TE	Chromodomain-helicase-DNA-binding protein1
chr2B	WEWseq_PGSB_v1	CDS	124020530	124020772	0	0	0	NA	gene_id	TRIDC2BG019030	transcript_id	TRIDC2BG019030.11	confidence_class	LC_TE	Chromodomain-helicase-DNA-binding protein1
chr2B	WEWseq_PGSB_v1	CDS	124020876	124020986	0	0	0	NA	gene_id	TRIDC2BG019030	transcript_id	TRIDC2BG019030.11	confidence_class	LC_TE	Chromodomain-helicase-DNA-binding protein1
chr2B	WEWseq_PGSB_v1	CDS	124021069	124021158	0	0	0	NA	gene_id	TRIDC2BG019030	transcript_id	TRIDC2BG019030.11	confidence_class	LC_TE	Chromodomain-helicase-DNA-binding protein1
chr2B	WEWseq_PGSB_v1	CDS	124021551	124021733	0	0	0	NA	gene_id	TRIDC2BG019030	transcript_id	TRIDC2BG019030.11	confidence_class	LC_TE	Chromodomain-helicase-DNA-binding protein1
chr2B	WEWseq_PGSB_v1	CDS	124021844	124021924	0	0	0	NA	gene_id	TRIDC2BG019030	transcript_id	TRIDC2BG019030.11	confidence_class	LC_TE	Chromodomain-helicase-DNA-binding protein1
chr2B	WEWseq_PGSB_v1	CDS	124022000	124022239	0	0	0	NA	gene_id	TRIDC2BG019030	transcript_id	TRIDC2BG019030.11	confidence_class	LC_TE	Chromodomain-helicase-DNA-binding protein1
chr2B	WEWseq_PGSB_v1	CDS	124022791	124022943	0	0	0	NA	gene_id	TRIDC2BG019030	transcript_id	TRIDC2BG019030.11	confidence_class	LC_TE	Chromodomain-helicase-DNA-binding protein1
chr2B	WEWseq_PGSB_v1	CDS	124023059	124023236	0	0	0	NA	gene_id	TRIDC2BG019030	transcript_id	TRIDC2BG019030.11	confidence_class	LC_TE	Chromodomain-helicase-DNA-binding protein1
chr2B	WEWseq_PGSB_v1	CDS	124023310	124023491	0	0	2	NA	gene_id	TRIDC2BG019030	transcript_id	TRIDC2BG019030.11	confidence_class	LC_TE	Chromodomain-helicase-DNA-binding protein1
chr2B	WEWseq_PGSB_v1	CDS	124024024	124024371	0	0	0	NA	gene_id	TRIDC2BG019030	transcript_id	TRIDC2BG019030.11	confidence_class	LC_TE	Chromodomain-helicase-DNA-binding protein1
chr2B	WEWseq_PGSB_v1	CDS	124024453	124024543	0	0	0	NA	gene_id	TRIDC2BG019030	transcript_id	TRIDC2BG019030.11	confidence_class	LC_TE	Chromodomain-helicase-DNA-binding protein1
chr2B	WEWseq_PGSB_v1	CDS	124025004	124025485	0	0	2	NA	gene_id	TRIDC2BG019030	transcript_id	TRIDC2BG019030.11	confidence_class	LC_TE	Chromodomain-helicase-DNA-binding protein1
chr2B	WEWseq_PGSB_v1	CDS	124013037	124013309	0	0	0	NA	gene_id	TRIDC2BG019030	transcript_id	TRIDC2BG019030.12	confidence_class	LC_TE	Chromodomain-helicase-DNA-binding protein1
chr2B	WEWseq_PGSB_v1	CDS	124013591	124013824	0	0	0	NA	gene_id	TRIDC2BG019030	transcript_id	TRIDC2BG019030.12	confidence_class	LC_TE	Chromodomain-helicase-DNA-binding protein1
chr2B	WEWseq_PGSB_v1	CDS	124013944	124014027	0	0	0	NA	gene_id	TRIDC2BG019030	transcript_id	TRIDC2BG019030.12	confidence_class	LC_TE	Chromodomain-helicase-DNA-binding protein1
chr2B	WEWseq_PGSB_v1	CDS	124014637	124014696	0	0	0	NA	gene_id	TRIDC2BG019030	transcript_id	TRIDC2BG019030.12	confidence_class	LC_TE	Chromodomain-helicase-DNA-binding protein1
chr2B	WEWseq_PGSB_v1	CDS	124014777	124014880	0	0	0	NA	gene_id	TRIDC2BG019030	transcript_id	TRIDC2BG019030.12	confidence_class	LC_TE	Chromodomain-helicase-DNA-binding protein1
chr2B	WEWseq_PGSB_v1	CDS	124015098	124015149	0	0	1	NA	gene_id	TRIDC2BG019030	transcript_id	TRIDC2BG019030.12	confidence_class	LC_TE	Chromodomain-helicase-DNA-binding protein1
chr2B	WEWseq_PGSB_v1	CDS	124015232	124015295	0	0	0	NA	gene_id	TRIDC2BG019030	transcript_id	TRIDC2BG019030.12	confidence_class	LC_TE	Chromodomain-helicase-DNA-binding protein1
chr2B	WEWseq_PGSB_v1	CDS	124015708	124015801	0	0	2	NA	gene_id	TRIDC2BG019030	transcript_id	TRIDC2BG019030.12	confidence_class	LC_TE	Chromodomain-helicase-DNA-binding protein1
chr2B	WEWseq_PGSB_v1	CDS	124015880	124015967	0	0	1	NA	gene_id	TRIDC2BG019030	transcript_id	TRIDC2BG019030.12	confidence_class	LC_TE	Chromodomain-helicase-DNA-binding protein1
chr2B	WEWseq_PGSB_v1	CDS	124016049	124016183	0	0	0	NA	gene_id	TRIDC2BG019030	transcript_id	TRIDC2BG019030.12	confidence_class	LC_TE	Chromodomain-helicase-DNA-binding protein1
chr2B	WEWseq_PGSB_v1	CDS	124017827	124018018	0	0	0	NA	gene_id	TRIDC2BG019030	transcript_id	TRIDC2BG019030.12	confidence_class	LC_TE	Chromodomain-helicase-DNA-binding protein1
chr2B	WEWseq_PGSB_v1	CDS	124018106	124018173	0	0	0	NA	gene_id	TRIDC2BG019030	transcript_id	TRIDC2BG019030.12	confidence_class	LC_TE	Chromodomain-helicase-DNA-binding protein1
chr2B	WEWseq_PGSB_v1	CDS	124018682	124018775	0	0	1	NA	gene_id	TRIDC2BG019030	transcript_id	TRIDC2BG019030.12	confidence_class	LC_TE	Chromodomain-helicase-DNA-binding protein1
chr2B	WEWseq_PGSB_v1	CDS	124018880	124019004	0	0	0	NA	gene_id	TRIDC2BG019030	transcript_id	TRIDC2BG019030.12	confidence_class	LC_TE	Chromodomain-helicase-DNA-binding protein1
chr2B	WEWseq_PGSB_v1	CDS	124019089	124019152	0	0	1	NA	gene_id	TRIDC2BG019030	transcript_id	TRIDC2BG019030.12	confidence_class	LC_TE	Chromodomain-helicase-DNA-binding protein1
chr2B	WEWseq_PGSB_v1	CDS	124020031	124020240	0	0	0	NA	gene_id	TRIDC2BG019030	transcript_id	TRIDC2BG019030.12	confidence_class	LC_TE	Chromodomain-helicase-DNA-binding protein1
chr2B	WEWseq_PGSB_v1	CDS	124020530	124020772	0	0	0	NA	gene_id	TRIDC2BG019030	transcript_id	TRIDC2BG019030.12	confidence_class	LC_TE	Chromodomain-helicase-DNA-binding protein1
chr2B	WEWseq_PGSB_v1	CDS	124020876	124020986	0	0	0	NA	gene_id	TRIDC2BG019030	transcript_id	TRIDC2BG019030.12	confidence_class	LC_TE	Chromodomain-helicase-DNA-binding protein1
chr2B	WEWseq_PGSB_v1	CDS	124021069	124021158	0	0	0	NA	gene_id	TRIDC2BG019030	transcript_id	TRIDC2BG019030.12	confidence_class	LC_TE	Chromodomain-helicase-DNA-binding protein1
chr2B	WEWseq_PGSB_v1	CDS	124021551	124021733	0	0	0	NA	gene_id	TRIDC2BG019030	transcript_id	TRIDC2BG019030.12	confidence_class	LC_TE	Chromodomain-helicase-DNA-binding protein1
chr2B	WEWseq_PGSB_v1	CDS	124021844	124021924	0	0	0	NA	gene_id	TRIDC2BG019030	transcript_id	TRIDC2BG019030.12	confidence_class	LC_TE	Chromodomain-helicase-DNA-binding protein1
chr2B	WEWseq_PGSB_v1	CDS	124022000	124022239	0	0	0	NA	gene_id	TRIDC2BG019030	transcript_id	TRIDC2BG019030.12	confidence_class	LC_TE	Chromodomain-helicase-DNA-binding protein1
chr2B	WEWseq_PGSB_v1	CDS	124022791	124022943	0	0	0	NA	gene_id	TRIDC2BG019030	transcript_id	TRIDC2BG019030.12	confidence_class	LC_TE	Chromodomain-helicase-DNA-binding protein1
chr2B	WEWseq_PGSB_v1	CDS	124023059	124023236	0	0	0	NA	gene_id	TRIDC2BG019030	transcript_id	TRIDC2BG019030.12	confidence_class	LC_TE	Chromodomain-helicase-DNA-binding protein1
chr2B	WEWseq_PGSB_v1	CDS	124023310	124023491	0	0	2	NA	gene_id	TRIDC2BG019030	transcript_id	TRIDC2BG019030.12	confidence_class	LC_TE	Chromodomain-helicase-DNA-binding protein1
chr2B	WEWseq_PGSB_v1	CDS	124024024	124024371	0	0	0	NA	gene_id	TRIDC2BG019030	transcript_id	TRIDC2BG019030.12	confidence_class	LC_TE	Chromodomain-helicase-DNA-binding protein1
chr2B	WEWseq_PGSB_v1	CDS	124024453	124024543	0	0	0	NA	gene_id	TRIDC2BG019030	transcript_id	TRIDC2BG019030.12	confidence_class	LC_TE	Chromodomain-helicase-DNA-binding protein1
chr2B	WEWseq_PGSB_v1	CDS	124025004	124025485	0	0	2	NA	gene_id	TRIDC2BG019030	transcript_id	TRIDC2BG019030.12	confidence_class	LC_TE	Chromodomain-helicase-DNA-binding protein1
chr2B	WEWseq_PGSB_v1	CDS	124014792	124014880	0	0	0	NA	gene_id	TRIDC2BG019030	transcript_id	TRIDC2BG019030.13	confidence_class	LC_TE	Chromodomain-helicase-DNA-binding protein1
chr2B	WEWseq_PGSB_v1	CDS	124015098	124015149	0	0	1	NA	gene_id	TRIDC2BG019030	transcript_id	TRIDC2BG019030.13	confidence_class	LC_TE	Chromodomain-helicase-DNA-binding protein1
chr2B	WEWseq_PGSB_v1	CDS	124015232	124015295	0	0	0	NA	gene_id	TRIDC2BG019030	transcript_id	TRIDC2BG019030.13	confidence_class	LC_TE	Chromodomain-helicase-DNA-binding protein1
chr2B	WEWseq_PGSB_v1	CDS	124015708	124015801	0	0	2	NA	gene_id	TRIDC2BG019030	transcript_id	TRIDC2BG019030.13	confidence_class	LC_TE	Chromodomain-helicase-DNA-binding protein1
chr2B	WEWseq_PGSB_v1	CDS	124015880	124015967	0	0	1	NA	gene_id	TRIDC2BG019030	transcript_id	TRIDC2BG019030.13	confidence_class	LC_TE	Chromodomain-helicase-DNA-binding protein1
chr2B	WEWseq_PGSB_v1	CDS	124016049	124016183	0	0	0	NA	gene_id	TRIDC2BG019030	transcript_id	TRIDC2BG019030.13	confidence_class	LC_TE	Chromodomain-helicase-DNA-binding protein1
chr2B	WEWseq_PGSB_v1	CDS	124017827	124018018	0	0	0	NA	gene_id	TRIDC2BG019030	transcript_id	TRIDC2BG019030.13	confidence_class	LC_TE	Chromodomain-helicase-DNA-binding protein1
chr2B	WEWseq_PGSB_v1	CDS	124018106	124018173	0	0	0	NA	gene_id	TRIDC2BG019030	transcript_id	TRIDC2BG019030.13	confidence_class	LC_TE	Chromodomain-helicase-DNA-binding protein1
chr2B	WEWseq_PGSB_v1	CDS	124018682	124018775	0	0	1	NA	gene_id	TRIDC2BG019030	transcript_id	TRIDC2BG019030.13	confidence_class	LC_TE	Chromodomain-helicase-DNA-binding protein1
chr2B	WEWseq_PGSB_v1	CDS	124018880	124019004	0	0	0	NA	gene_id	TRIDC2BG019030	transcript_id	TRIDC2BG019030.13	confidence_class	LC_TE	Chromodomain-helicase-DNA-binding protein1
chr2B	WEWseq_PGSB_v1	CDS	124019089	124019152	0	0	1	NA	gene_id	TRIDC2BG019030	transcript_id	TRIDC2BG019030.13	confidence_class	LC_TE	Chromodomain-helicase-DNA-binding protein1
chr2B	WEWseq_PGSB_v1	CDS	124020031	124020240	0	0	0	NA	gene_id	TRIDC2BG019030	transcript_id	TRIDC2BG019030.13	confidence_class	LC_TE	Chromodomain-helicase-DNA-binding protein1
chr2B	WEWseq_PGSB_v1	CDS	124020530	124020772	0	0	0	NA	gene_id	TRIDC2BG019030	transcript_id	TRIDC2BG019030.13	confidence_class	LC_TE	Chromodomain-helicase-DNA-binding protein1
chr2B	WEWseq_PGSB_v1	CDS	124020876	124020986	0	0	0	NA	gene_id	TRIDC2BG019030	transcript_id	TRIDC2BG019030.13	confidence_class	LC_TE	Chromodomain-helicase-DNA-binding protein1
chr2B	WEWseq_PGSB_v1	CDS	124021069	124021158	0	0	0	NA	gene_id	TRIDC2BG019030	transcript_id	TRIDC2BG019030.13	confidence_class	LC_TE	Chromodomain-helicase-DNA-binding protein1
chr2B	WEWseq_PGSB_v1	CDS	124021551	124021733	0	0	0	NA	gene_id	TRIDC2BG019030	transcript_id	TRIDC2BG019030.13	confidence_class	LC_TE	Chromodomain-helicase-DNA-binding protein1
chr2B	WEWseq_PGSB_v1	CDS	124021844	124021924	0	0	0	NA	gene_id	TRIDC2BG019030	transcript_id	TRIDC2BG019030.13	confidence_class	LC_TE	Chromodomain-helicase-DNA-binding protein1
chr2B	WEWseq_PGSB_v1	CDS	124022000	124022239	0	0	0	NA	gene_id	TRIDC2BG019030	transcript_id	TRIDC2BG019030.13	confidence_class	LC_TE	Chromodomain-helicase-DNA-binding protein1
chr2B	WEWseq_PGSB_v1	CDS	124022791	124022943	0	0	0	NA	gene_id	TRIDC2BG019030	transcript_id	TRIDC2BG019030.13	confidence_class	LC_TE	Chromodomain-helicase-DNA-binding protein1
chr2B	WEWseq_PGSB_v1	CDS	124023059	124023236	0	0	0	NA	gene_id	TRIDC2BG019030	transcript_id	TRIDC2BG019030.13	confidence_class	LC_TE	Chromodomain-helicase-DNA-binding protein1
chr2B	WEWseq_PGSB_v1	CDS	124023310	124023491	0	0	2	NA	gene_id	TRIDC2BG019030	transcript_id	TRIDC2BG019030.13	confidence_class	LC_TE	Chromodomain-helicase-DNA-binding protein1
chr2B	WEWseq_PGSB_v1	CDS	124024024	124024371	0	0	0	NA	gene_id	TRIDC2BG019030	transcript_id	TRIDC2BG019030.13	confidence_class	LC_TE	Chromodomain-helicase-DNA-binding protein1
chr2B	WEWseq_PGSB_v1	CDS	124024452	124024493	0	0	0	NA	gene_id	TRIDC2BG019030	transcript_id	TRIDC2BG019030.13	confidence_class	LC_TE	Chromodomain-helicase-DNA-binding protein1
chr2B	WEWseq_PGSB_v1	CDS	124015798	124015801	0	0	0	NA	gene_id	TRIDC2BG019030	transcript_id	TRIDC2BG019030.14	confidence_class	LC_TE	Chromodomain-helicase-DNA-binding protein1
chr2B	WEWseq_PGSB_v1	CDS	124015879	124015967	0	0	2	NA	gene_id	TRIDC2BG019030	transcript_id	TRIDC2BG019030.14	confidence_class	LC_TE	Chromodomain-helicase-DNA-binding protein1
chr2B	WEWseq_PGSB_v1	CDS	124016049	124016183	0	0	0	NA	gene_id	TRIDC2BG019030	transcript_id	TRIDC2BG019030.14	confidence_class	LC_TE	Chromodomain-helicase-DNA-binding protein1
chr2B	WEWseq_PGSB_v1	CDS	124017827	124018018	0	0	0	NA	gene_id	TRIDC2BG019030	transcript_id	TRIDC2BG019030.14	confidence_class	LC_TE	Chromodomain-helicase-DNA-binding protein1
chr2B	WEWseq_PGSB_v1	CDS	124018106	124018173	0	0	0	NA	gene_id	TRIDC2BG019030	transcript_id	TRIDC2BG019030.14	confidence_class	LC_TE	Chromodomain-helicase-DNA-binding protein1
chr2B	WEWseq_PGSB_v1	CDS	124018682	124018775	0	0	1	NA	gene_id	TRIDC2BG019030	transcript_id	TRIDC2BG019030.14	confidence_class	LC_TE	Chromodomain-helicase-DNA-binding protein1
chr2B	WEWseq_PGSB_v1	CDS	124018880	124019004	0	0	0	NA	gene_id	TRIDC2BG019030	transcript_id	TRIDC2BG019030.14	confidence_class	LC_TE	Chromodomain-helicase-DNA-binding protein1
chr2B	WEWseq_PGSB_v1	CDS	124019089	124019152	0	0	1	NA	gene_id	TRIDC2BG019030	transcript_id	TRIDC2BG019030.14	confidence_class	LC_TE	Chromodomain-helicase-DNA-binding protein1
chr2B	WEWseq_PGSB_v1	CDS	124020031	124020240	0	0	0	NA	gene_id	TRIDC2BG019030	transcript_id	TRIDC2BG019030.14	confidence_class	LC_TE	Chromodomain-helicase-DNA-binding protein1
chr2B	WEWseq_PGSB_v1	CDS	124020530	124020772	0	0	0	NA	gene_id	TRIDC2BG019030	transcript_id	TRIDC2BG019030.14	confidence_class	LC_TE	Chromodomain-helicase-DNA-binding protein1
chr2B	WEWseq_PGSB_v1	CDS	124020876	124020986	0	0	0	NA	gene_id	TRIDC2BG019030	transcript_id	TRIDC2BG019030.14	confidence_class	LC_TE	Chromodomain-helicase-DNA-binding protein1
chr2B	WEWseq_PGSB_v1	CDS	124021069	124021158	0	0	0	NA	gene_id	TRIDC2BG019030	transcript_id	TRIDC2BG019030.14	confidence_class	LC_TE	Chromodomain-helicase-DNA-binding protein1
chr2B	WEWseq_PGSB_v1	CDS	124021551	124021733	0	0	0	NA	gene_id	TRIDC2BG019030	transcript_id	TRIDC2BG019030.14	confidence_class	LC_TE	Chromodomain-helicase-DNA-binding protein1
chr2B	WEWseq_PGSB_v1	CDS	124021844	124021918	0	0	0	NA	gene_id	TRIDC2BG019030	transcript_id	TRIDC2BG019030.14	confidence_class	LC_TE	Chromodomain-helicase-DNA-binding protein1
chr2B	WEWseq_PGSB_v1	CDS	124020964	124020986	0	0	0	NA	gene_id	TRIDC2BG019030	transcript_id	TRIDC2BG019030.15	confidence_class	LC_TE	Chromodomain-helicase-DNA-binding protein1
chr2B	WEWseq_PGSB_v1	CDS	124021068	124021158	0	0	1	NA	gene_id	TRIDC2BG019030	transcript_id	TRIDC2BG019030.15	confidence_class	LC_TE	Chromodomain-helicase-DNA-binding protein1
chr2B	WEWseq_PGSB_v1	CDS	124021551	124021733	0	0	0	NA	gene_id	TRIDC2BG019030	transcript_id	TRIDC2BG019030.15	confidence_class	LC_TE	Chromodomain-helicase-DNA-binding protein1
chr2B	WEWseq_PGSB_v1	CDS	124021844	124021924	0	0	0	NA	gene_id	TRIDC2BG019030	transcript_id	TRIDC2BG019030.15	confidence_class	LC_TE	Chromodomain-helicase-DNA-binding protein1
chr2B	WEWseq_PGSB_v1	CDS	124022000	124022239	0	0	0	NA	gene_id	TRIDC2BG019030	transcript_id	TRIDC2BG019030.15	confidence_class	LC_TE	Chromodomain-helicase-DNA-binding protein1
chr2B	WEWseq_PGSB_v1	CDS	124022791	124022943	0	0	0	NA	gene_id	TRIDC2BG019030	transcript_id	TRIDC2BG019030.15	confidence_class	LC_TE	Chromodomain-helicase-DNA-binding protein1
chr2B	WEWseq_PGSB_v1	CDS	124023059	124023236	0	0	0	NA	gene_id	TRIDC2BG019030	transcript_id	TRIDC2BG019030.15	confidence_class	LC_TE	Chromodomain-helicase-DNA-binding protein1
chr2B	WEWseq_PGSB_v1	CDS	124023310	124023491	0	0	2	NA	gene_id	TRIDC2BG019030	transcript_id	TRIDC2BG019030.15	confidence_class	LC_TE	Chromodomain-helicase-DNA-binding protein1
chr2B	WEWseq_PGSB_v1	CDS	124024024	124024371	0	0	0	NA	gene_id	TRIDC2BG019030	transcript_id	TRIDC2BG019030.15	confidence_class	LC_TE	Chromodomain-helicase-DNA-binding protein1
chr2B	WEWseq_PGSB_v1	CDS	124024453	124024543	0	0	0	NA	gene_id	TRIDC2BG019030	transcript_id	TRIDC2BG019030.15	confidence_class	LC_TE	Chromodomain-helicase-DNA-binding protein1
chr2B	WEWseq_PGSB_v1	CDS	124025004	124025086	0	0	2	NA	gene_id	TRIDC2BG019030	transcript_id	TRIDC2BG019030.15	confidence_class	LC_TE	Chromodomain-helicase-DNA-binding protein1
chr2B	WEWseq_PGSB_v1	CDS	124021069	124021158	0	0	0	NA	gene_id	TRIDC2BG019030	transcript_id	TRIDC2BG019030.16	confidence_class	LC_TE	Chromodomain-helicase-DNA-binding protein1
chr2B	WEWseq_PGSB_v1	CDS	124021551	124021733	0	0	0	NA	gene_id	TRIDC2BG019030	transcript_id	TRIDC2BG019030.16	confidence_class	LC_TE	Chromodomain-helicase-DNA-binding protein1
chr2B	WEWseq_PGSB_v1	CDS	124021844	124021924	0	0	0	NA	gene_id	TRIDC2BG019030	transcript_id	TRIDC2BG019030.16	confidence_class	LC_TE	Chromodomain-helicase-DNA-binding protein1
chr2B	WEWseq_PGSB_v1	CDS	124022000	124022239	0	0	0	NA	gene_id	TRIDC2BG019030	transcript_id	TRIDC2BG019030.16	confidence_class	LC_TE	Chromodomain-helicase-DNA-binding protein1
chr2B	WEWseq_PGSB_v1	CDS	124022791	124022943	0	0	0	NA	gene_id	TRIDC2BG019030	transcript_id	TRIDC2BG019030.16	confidence_class	LC_TE	Chromodomain-helicase-DNA-binding protein1
chr2B	WEWseq_PGSB_v1	CDS	124023059	124023236	0	0	0	NA	gene_id	TRIDC2BG019030	transcript_id	TRIDC2BG019030.16	confidence_class	LC_TE	Chromodomain-helicase-DNA-binding protein1
chr2B	WEWseq_PGSB_v1	CDS	124023310	124023491	0	0	2	NA	gene_id	TRIDC2BG019030	transcript_id	TRIDC2BG019030.16	confidence_class	LC_TE	Chromodomain-helicase-DNA-binding protein1
chr2B	WEWseq_PGSB_v1	CDS	124024024	124024371	0	0	0	NA	gene_id	TRIDC2BG019030	transcript_id	TRIDC2BG019030.16	confidence_class	LC_TE	Chromodomain-helicase-DNA-binding protein1
chr2B	WEWseq_PGSB_v1	CDS	124024453	124024545	0	0	0	NA	gene_id	TRIDC2BG019030	transcript_id	TRIDC2BG019030.16	confidence_class	LC_TE	Chromodomain-helicase-DNA-binding protein1
chr2B	WEWseq_PGSB_v1	CDS	124010368	124011016	0	0	0	NA	gene_id	TRIDC2BG019030	transcript_id	TRIDC2BG019030.2	confidence_class	LC_TE	Chromodomain-helicase-DNA-binding protein1
chr2B	WEWseq_PGSB_v1	CDS	124011141	124011202	0	0	2	NA	gene_id	TRIDC2BG019030	transcript_id	TRIDC2BG019030.2	confidence_class	LC_TE	Chromodomain-helicase-DNA-binding protein1
chr2B	WEWseq_PGSB_v1	CDS	124012884	124013309	0	0	0	NA	gene_id	TRIDC2BG019030	transcript_id	TRIDC2BG019030.2	confidence_class	LC_TE	Chromodomain-helicase-DNA-binding protein1
chr2B	WEWseq_PGSB_v1	CDS	124013591	124013824	0	0	0	NA	gene_id	TRIDC2BG019030	transcript_id	TRIDC2BG019030.2	confidence_class	LC_TE	Chromodomain-helicase-DNA-binding protein1
chr2B	WEWseq_PGSB_v1	CDS	124013944	124014027	0	0	0	NA	gene_id	TRIDC2BG019030	transcript_id	TRIDC2BG019030.2	confidence_class	LC_TE	Chromodomain-helicase-DNA-binding protein1
chr2B	WEWseq_PGSB_v1	CDS	124014637	124014696	0	0	0	NA	gene_id	TRIDC2BG019030	transcript_id	TRIDC2BG019030.2	confidence_class	LC_TE	Chromodomain-helicase-DNA-binding protein1
chr2B	WEWseq_PGSB_v1	CDS	124014777	124014880	0	0	0	NA	gene_id	TRIDC2BG019030	transcript_id	TRIDC2BG019030.2	confidence_class	LC_TE	Chromodomain-helicase-DNA-binding protein1
chr2B	WEWseq_PGSB_v1	CDS	124015098	124015149	0	0	1	NA	gene_id	TRIDC2BG019030	transcript_id	TRIDC2BG019030.2	confidence_class	LC_TE	Chromodomain-helicase-DNA-binding protein1
chr2B	WEWseq_PGSB_v1	CDS	124015232	124015295	0	0	0	NA	gene_id	TRIDC2BG019030	transcript_id	TRIDC2BG019030.2	confidence_class	LC_TE	Chromodomain-helicase-DNA-binding protein1
chr2B	WEWseq_PGSB_v1	CDS	124015708	124015801	0	0	2	NA	gene_id	TRIDC2BG019030	transcript_id	TRIDC2BG019030.2	confidence_class	LC_TE	Chromodomain-helicase-DNA-binding protein1
chr2B	WEWseq_PGSB_v1	CDS	124015880	124015967	0	0	1	NA	gene_id	TRIDC2BG019030	transcript_id	TRIDC2BG019030.2	confidence_class	LC_TE	Chromodomain-helicase-DNA-binding protein1
chr2B	WEWseq_PGSB_v1	CDS	124016049	124016183	0	0	0	NA	gene_id	TRIDC2BG019030	transcript_id	TRIDC2BG019030.2	confidence_class	LC_TE	Chromodomain-helicase-DNA-binding protein1
chr2B	WEWseq_PGSB_v1	CDS	124017827	124018018	0	0	0	NA	gene_id	TRIDC2BG019030	transcript_id	TRIDC2BG019030.2	confidence_class	LC_TE	Chromodomain-helicase-DNA-binding protein1
chr2B	WEWseq_PGSB_v1	CDS	124018106	124018173	0	0	0	NA	gene_id	TRIDC2BG019030	transcript_id	TRIDC2BG019030.2	confidence_class	LC_TE	Chromodomain-helicase-DNA-binding protein1
chr2B	WEWseq_PGSB_v1	CDS	124018682	124018775	0	0	1	NA	gene_id	TRIDC2BG019030	transcript_id	TRIDC2BG019030.2	confidence_class	LC_TE	Chromodomain-helicase-DNA-binding protein1
chr2B	WEWseq_PGSB_v1	CDS	124018880	124019004	0	0	0	NA	gene_id	TRIDC2BG019030	transcript_id	TRIDC2BG019030.2	confidence_class	LC_TE	Chromodomain-helicase-DNA-binding protein1
chr2B	WEWseq_PGSB_v1	CDS	124019089	124019152	0	0	1	NA	gene_id	TRIDC2BG019030	transcript_id	TRIDC2BG019030.2	confidence_class	LC_TE	Chromodomain-helicase-DNA-binding protein1
chr2B	WEWseq_PGSB_v1	CDS	124020031	124020240	0	0	0	NA	gene_id	TRIDC2BG019030	transcript_id	TRIDC2BG019030.2	confidence_class	LC_TE	Chromodomain-helicase-DNA-binding protein1
chr2B	WEWseq_PGSB_v1	CDS	124020530	124020772	0	0	0	NA	gene_id	TRIDC2BG019030	transcript_id	TRIDC2BG019030.2	confidence_class	LC_TE	Chromodomain-helicase-DNA-binding protein1
chr2B	WEWseq_PGSB_v1	CDS	124020876	124020986	0	0	0	NA	gene_id	TRIDC2BG019030	transcript_id	TRIDC2BG019030.2	confidence_class	LC_TE	Chromodomain-helicase-DNA-binding protein1
chr2B	WEWseq_PGSB_v1	CDS	124021069	124021158	0	0	0	NA	gene_id	TRIDC2BG019030	transcript_id	TRIDC2BG019030.2	confidence_class	LC_TE	Chromodomain-helicase-DNA-binding protein1
chr2B	WEWseq_PGSB_v1	CDS	124021551	124021733	0	0	0	NA	gene_id	TRIDC2BG019030	transcript_id	TRIDC2BG019030.2	confidence_class	LC_TE	Chromodomain-helicase-DNA-binding protein1
chr2B	WEWseq_PGSB_v1	CDS	124021844	124022239	0	0	0	NA	gene_id	TRIDC2BG019030	transcript_id	TRIDC2BG019030.2	confidence_class	LC_TE	Chromodomain-helicase-DNA-binding protein1
chr2B	WEWseq_PGSB_v1	CDS	124022791	124022943	0	0	0	NA	gene_id	TRIDC2BG019030	transcript_id	TRIDC2BG019030.2	confidence_class	LC_TE	Chromodomain-helicase-DNA-binding protein1
chr2B	WEWseq_PGSB_v1	CDS	124023059	124023236	0	0	0	NA	gene_id	TRIDC2BG019030	transcript_id	TRIDC2BG019030.2	confidence_class	LC_TE	Chromodomain-helicase-DNA-binding protein1
chr2B	WEWseq_PGSB_v1	CDS	124023310	124023491	0	0	2	NA	gene_id	TRIDC2BG019030	transcript_id	TRIDC2BG019030.2	confidence_class	LC_TE	Chromodomain-helicase-DNA-binding protein1
chr2B	WEWseq_PGSB_v1	CDS	124024024	124024371	0	0	0	NA	gene_id	TRIDC2BG019030	transcript_id	TRIDC2BG019030.2	confidence_class	LC_TE	Chromodomain-helicase-DNA-binding protein1
chr2B	WEWseq_PGSB_v1	CDS	124024453	124024543	0	0	0	NA	gene_id	TRIDC2BG019030	transcript_id	TRIDC2BG019030.2	confidence_class	LC_TE	Chromodomain-helicase-DNA-binding protein1
chr2B	WEWseq_PGSB_v1	CDS	124025004	124025485	0	0	2	NA	gene_id	TRIDC2BG019030	transcript_id	TRIDC2BG019030.2	confidence_class	LC_TE	Chromodomain-helicase-DNA-binding protein1
chr2B	WEWseq_PGSB_v1	CDS	124010368	124011016	0	0	0	NA	gene_id	TRIDC2BG019030	transcript_id	TRIDC2BG019030.3	confidence_class	LC_TE	Chromodomain-helicase-DNA-binding protein1
chr2B	WEWseq_PGSB_v1	CDS	124011141	124011202	0	0	2	NA	gene_id	TRIDC2BG019030	transcript_id	TRIDC2BG019030.3	confidence_class	LC_TE	Chromodomain-helicase-DNA-binding protein1
chr2B	WEWseq_PGSB_v1	CDS	124012884	124013309	0	0	0	NA	gene_id	TRIDC2BG019030	transcript_id	TRIDC2BG019030.3	confidence_class	LC_TE	Chromodomain-helicase-DNA-binding protein1
chr2B	WEWseq_PGSB_v1	CDS	124013591	124013824	0	0	0	NA	gene_id	TRIDC2BG019030	transcript_id	TRIDC2BG019030.3	confidence_class	LC_TE	Chromodomain-helicase-DNA-binding protein1
chr2B	WEWseq_PGSB_v1	CDS	124013944	124014027	0	0	0	NA	gene_id	TRIDC2BG019030	transcript_id	TRIDC2BG019030.3	confidence_class	LC_TE	Chromodomain-helicase-DNA-binding protein1
chr2B	WEWseq_PGSB_v1	CDS	124014637	124014696	0	0	0	NA	gene_id	TRIDC2BG019030	transcript_id	TRIDC2BG019030.3	confidence_class	LC_TE	Chromodomain-helicase-DNA-binding protein1
chr2B	WEWseq_PGSB_v1	CDS	124014777	124014880	0	0	0	NA	gene_id	TRIDC2BG019030	transcript_id	TRIDC2BG019030.3	confidence_class	LC_TE	Chromodomain-helicase-DNA-binding protein1
chr2B	WEWseq_PGSB_v1	CDS	124015098	124015149	0	0	1	NA	gene_id	TRIDC2BG019030	transcript_id	TRIDC2BG019030.3	confidence_class	LC_TE	Chromodomain-helicase-DNA-binding protein1
chr2B	WEWseq_PGSB_v1	CDS	124015232	124015295	0	0	0	NA	gene_id	TRIDC2BG019030	transcript_id	TRIDC2BG019030.3	confidence_class	LC_TE	Chromodomain-helicase-DNA-binding protein1
chr2B	WEWseq_PGSB_v1	CDS	124015708	124015801	0	0	2	NA	gene_id	TRIDC2BG019030	transcript_id	TRIDC2BG019030.3	confidence_class	LC_TE	Chromodomain-helicase-DNA-binding protein1
chr2B	WEWseq_PGSB_v1	CDS	124015880	124015967	0	0	1	NA	gene_id	TRIDC2BG019030	transcript_id	TRIDC2BG019030.3	confidence_class	LC_TE	Chromodomain-helicase-DNA-binding protein1
chr2B	WEWseq_PGSB_v1	CDS	124016049	124016183	0	0	0	NA	gene_id	TRIDC2BG019030	transcript_id	TRIDC2BG019030.3	confidence_class	LC_TE	Chromodomain-helicase-DNA-binding protein1
chr2B	WEWseq_PGSB_v1	CDS	124017827	124018018	0	0	0	NA	gene_id	TRIDC2BG019030	transcript_id	TRIDC2BG019030.3	confidence_class	LC_TE	Chromodomain-helicase-DNA-binding protein1
chr2B	WEWseq_PGSB_v1	CDS	124018106	124018173	0	0	0	NA	gene_id	TRIDC2BG019030	transcript_id	TRIDC2BG019030.3	confidence_class	LC_TE	Chromodomain-helicase-DNA-binding protein1
chr2B	WEWseq_PGSB_v1	CDS	124018682	124018775	0	0	1	NA	gene_id	TRIDC2BG019030	transcript_id	TRIDC2BG019030.3	confidence_class	LC_TE	Chromodomain-helicase-DNA-binding protein1
chr2B	WEWseq_PGSB_v1	CDS	124018880	124019004	0	0	0	NA	gene_id	TRIDC2BG019030	transcript_id	TRIDC2BG019030.3	confidence_class	LC_TE	Chromodomain-helicase-DNA-binding protein1
chr2B	WEWseq_PGSB_v1	CDS	124019089	124019152	0	0	1	NA	gene_id	TRIDC2BG019030	transcript_id	TRIDC2BG019030.3	confidence_class	LC_TE	Chromodomain-helicase-DNA-binding protein1
chr2B	WEWseq_PGSB_v1	CDS	124020031	124020240	0	0	0	NA	gene_id	TRIDC2BG019030	transcript_id	TRIDC2BG019030.3	confidence_class	LC_TE	Chromodomain-helicase-DNA-binding protein1
chr2B	WEWseq_PGSB_v1	CDS	124020530	124020772	0	0	0	NA	gene_id	TRIDC2BG019030	transcript_id	TRIDC2BG019030.3	confidence_class	LC_TE	Chromodomain-helicase-DNA-binding protein1
chr2B	WEWseq_PGSB_v1	CDS	124020876	124020986	0	0	0	NA	gene_id	TRIDC2BG019030	transcript_id	TRIDC2BG019030.3	confidence_class	LC_TE	Chromodomain-helicase-DNA-binding protein1
chr2B	WEWseq_PGSB_v1	CDS	124021069	124021158	0	0	0	NA	gene_id	TRIDC2BG019030	transcript_id	TRIDC2BG019030.3	confidence_class	LC_TE	Chromodomain-helicase-DNA-binding protein1
chr2B	WEWseq_PGSB_v1	CDS	124021551	124021733	0	0	0	NA	gene_id	TRIDC2BG019030	transcript_id	TRIDC2BG019030.3	confidence_class	LC_TE	Chromodomain-helicase-DNA-binding protein1
chr2B	WEWseq_PGSB_v1	CDS	124021844	124021924	0	0	0	NA	gene_id	TRIDC2BG019030	transcript_id	TRIDC2BG019030.3	confidence_class	LC_TE	Chromodomain-helicase-DNA-binding protein1
chr2B	WEWseq_PGSB_v1	CDS	124022000	124022239	0	0	0	NA	gene_id	TRIDC2BG019030	transcript_id	TRIDC2BG019030.3	confidence_class	LC_TE	Chromodomain-helicase-DNA-binding protein1
chr2B	WEWseq_PGSB_v1	CDS	124022791	124022943	0	0	0	NA	gene_id	TRIDC2BG019030	transcript_id	TRIDC2BG019030.3	confidence_class	LC_TE	Chromodomain-helicase-DNA-binding protein1
chr2B	WEWseq_PGSB_v1	CDS	124023059	124023236	0	0	0	NA	gene_id	TRIDC2BG019030	transcript_id	TRIDC2BG019030.3	confidence_class	LC_TE	Chromodomain-helicase-DNA-binding protein1
chr2B	WEWseq_PGSB_v1	CDS	124023310	124023491	0	0	2	NA	gene_id	TRIDC2BG019030	transcript_id	TRIDC2BG019030.3	confidence_class	LC_TE	Chromodomain-helicase-DNA-binding protein1
chr2B	WEWseq_PGSB_v1	CDS	124024024	124024371	0	0	0	NA	gene_id	TRIDC2BG019030	transcript_id	TRIDC2BG019030.3	confidence_class	LC_TE	Chromodomain-helicase-DNA-binding protein1
chr2B	WEWseq_PGSB_v1	CDS	124024453	124024543	0	0	0	NA	gene_id	TRIDC2BG019030	transcript_id	TRIDC2BG019030.3	confidence_class	LC_TE	Chromodomain-helicase-DNA-binding protein1
chr2B	WEWseq_PGSB_v1	CDS	124025004	124025485	0	0	2	NA	gene_id	TRIDC2BG019030	transcript_id	TRIDC2BG019030.3	confidence_class	LC_TE	Chromodomain-helicase-DNA-binding protein1
chr2B	WEWseq_PGSB_v1	CDS	124015917	124015967	0	0	0	NA	gene_id	TRIDC2BG019030	transcript_id	TRIDC2BG019030.4	confidence_class	LC_TE	Chromodomain-helicase-DNA-binding protein1
chr2B	WEWseq_PGSB_v1	CDS	124016049	124016183	0	0	0	NA	gene_id	TRIDC2BG019030	transcript_id	TRIDC2BG019030.4	confidence_class	LC_TE	Chromodomain-helicase-DNA-binding protein1
chr2B	WEWseq_PGSB_v1	CDS	124017827	124018018	0	0	0	NA	gene_id	TRIDC2BG019030	transcript_id	TRIDC2BG019030.4	confidence_class	LC_TE	Chromodomain-helicase-DNA-binding protein1
chr2B	WEWseq_PGSB_v1	CDS	124018106	124018173	0	0	0	NA	gene_id	TRIDC2BG019030	transcript_id	TRIDC2BG019030.4	confidence_class	LC_TE	Chromodomain-helicase-DNA-binding protein1
chr2B	WEWseq_PGSB_v1	CDS	124018682	124018775	0	0	1	NA	gene_id	TRIDC2BG019030	transcript_id	TRIDC2BG019030.4	confidence_class	LC_TE	Chromodomain-helicase-DNA-binding protein1
chr2B	WEWseq_PGSB_v1	CDS	124018880	124019004	0	0	0	NA	gene_id	TRIDC2BG019030	transcript_id	TRIDC2BG019030.4	confidence_class	LC_TE	Chromodomain-helicase-DNA-binding protein1
chr2B	WEWseq_PGSB_v1	CDS	124019089	124019152	0	0	1	NA	gene_id	TRIDC2BG019030	transcript_id	TRIDC2BG019030.4	confidence_class	LC_TE	Chromodomain-helicase-DNA-binding protein1
chr2B	WEWseq_PGSB_v1	CDS	124020031	124020240	0	0	0	NA	gene_id	TRIDC2BG019030	transcript_id	TRIDC2BG019030.4	confidence_class	LC_TE	Chromodomain-helicase-DNA-binding protein1
chr2B	WEWseq_PGSB_v1	CDS	124020530	124020772	0	0	0	NA	gene_id	TRIDC2BG019030	transcript_id	TRIDC2BG019030.4	confidence_class	LC_TE	Chromodomain-helicase-DNA-binding protein1
chr2B	WEWseq_PGSB_v1	CDS	124020876	124020986	0	0	0	NA	gene_id	TRIDC2BG019030	transcript_id	TRIDC2BG019030.4	confidence_class	LC_TE	Chromodomain-helicase-DNA-binding protein1
chr2B	WEWseq_PGSB_v1	CDS	124021069	124021158	0	0	0	NA	gene_id	TRIDC2BG019030	transcript_id	TRIDC2BG019030.4	confidence_class	LC_TE	Chromodomain-helicase-DNA-binding protein1
chr2B	WEWseq_PGSB_v1	CDS	124021551	124021733	0	0	0	NA	gene_id	TRIDC2BG019030	transcript_id	TRIDC2BG019030.4	confidence_class	LC_TE	Chromodomain-helicase-DNA-binding protein1
chr2B	WEWseq_PGSB_v1	CDS	124021844	124021924	0	0	0	NA	gene_id	TRIDC2BG019030	transcript_id	TRIDC2BG019030.4	confidence_class	LC_TE	Chromodomain-helicase-DNA-binding protein1
chr2B	WEWseq_PGSB_v1	CDS	124022000	124022239	0	0	0	NA	gene_id	TRIDC2BG019030	transcript_id	TRIDC2BG019030.4	confidence_class	LC_TE	Chromodomain-helicase-DNA-binding protein1
chr2B	WEWseq_PGSB_v1	CDS	124022791	124022943	0	0	0	NA	gene_id	TRIDC2BG019030	transcript_id	TRIDC2BG019030.4	confidence_class	LC_TE	Chromodomain-helicase-DNA-binding protein1
chr2B	WEWseq_PGSB_v1	CDS	124023059	124023236	0	0	0	NA	gene_id	TRIDC2BG019030	transcript_id	TRIDC2BG019030.4	confidence_class	LC_TE	Chromodomain-helicase-DNA-binding protein1
chr2B	WEWseq_PGSB_v1	CDS	124023310	124023491	0	0	2	NA	gene_id	TRIDC2BG019030	transcript_id	TRIDC2BG019030.4	confidence_class	LC_TE	Chromodomain-helicase-DNA-binding protein1
chr2B	WEWseq_PGSB_v1	CDS	124024024	124024371	0	0	0	NA	gene_id	TRIDC2BG019030	transcript_id	TRIDC2BG019030.4	confidence_class	LC_TE	Chromodomain-helicase-DNA-binding protein1
chr2B	WEWseq_PGSB_v1	CDS	124024453	124024543	0	0	0	NA	gene_id	TRIDC2BG019030	transcript_id	TRIDC2BG019030.4	confidence_class	LC_TE	Chromodomain-helicase-DNA-binding protein1
chr2B	WEWseq_PGSB_v1	CDS	124025004	124025110	0	0	2	NA	gene_id	TRIDC2BG019030	transcript_id	TRIDC2BG019030.4	confidence_class	LC_TE	Chromodomain-helicase-DNA-binding protein1
chr2B	WEWseq_PGSB_v1	CDS	124010368	124011016	0	0	0	NA	gene_id	TRIDC2BG019030	transcript_id	TRIDC2BG019030.5	confidence_class	LC_TE	Chromodomain-helicase-DNA-binding protein1
chr2B	WEWseq_PGSB_v1	CDS	124011141	124011202	0	0	2	NA	gene_id	TRIDC2BG019030	transcript_id	TRIDC2BG019030.5	confidence_class	LC_TE	Chromodomain-helicase-DNA-binding protein1
chr2B	WEWseq_PGSB_v1	CDS	124012884	124013309	0	0	0	NA	gene_id	TRIDC2BG019030	transcript_id	TRIDC2BG019030.5	confidence_class	LC_TE	Chromodomain-helicase-DNA-binding protein1
chr2B	WEWseq_PGSB_v1	CDS	124013591	124013824	0	0	0	NA	gene_id	TRIDC2BG019030	transcript_id	TRIDC2BG019030.5	confidence_class	LC_TE	Chromodomain-helicase-DNA-binding protein1
chr2B	WEWseq_PGSB_v1	CDS	124013944	124014027	0	0	0	NA	gene_id	TRIDC2BG019030	transcript_id	TRIDC2BG019030.5	confidence_class	LC_TE	Chromodomain-helicase-DNA-binding protein1
chr2B	WEWseq_PGSB_v1	CDS	124014637	124014696	0	0	0	NA	gene_id	TRIDC2BG019030	transcript_id	TRIDC2BG019030.5	confidence_class	LC_TE	Chromodomain-helicase-DNA-binding protein1
chr2B	WEWseq_PGSB_v1	CDS	124014777	124014880	0	0	0	NA	gene_id	TRIDC2BG019030	transcript_id	TRIDC2BG019030.5	confidence_class	LC_TE	Chromodomain-helicase-DNA-binding protein1
chr2B	WEWseq_PGSB_v1	CDS	124015098	124015149	0	0	1	NA	gene_id	TRIDC2BG019030	transcript_id	TRIDC2BG019030.5	confidence_class	LC_TE	Chromodomain-helicase-DNA-binding protein1
chr2B	WEWseq_PGSB_v1	CDS	124015232	124015295	0	0	0	NA	gene_id	TRIDC2BG019030	transcript_id	TRIDC2BG019030.5	confidence_class	LC_TE	Chromodomain-helicase-DNA-binding protein1
chr2B	WEWseq_PGSB_v1	CDS	124015708	124015801	0	0	2	NA	gene_id	TRIDC2BG019030	transcript_id	TRIDC2BG019030.5	confidence_class	LC_TE	Chromodomain-helicase-DNA-binding protein1
chr2B	WEWseq_PGSB_v1	CDS	124015880	124015967	0	0	1	NA	gene_id	TRIDC2BG019030	transcript_id	TRIDC2BG019030.5	confidence_class	LC_TE	Chromodomain-helicase-DNA-binding protein1
chr2B	WEWseq_PGSB_v1	CDS	124016049	124016183	0	0	0	NA	gene_id	TRIDC2BG019030	transcript_id	TRIDC2BG019030.5	confidence_class	LC_TE	Chromodomain-helicase-DNA-binding protein1
chr2B	WEWseq_PGSB_v1	CDS	124017827	124018018	0	0	0	NA	gene_id	TRIDC2BG019030	transcript_id	TRIDC2BG019030.5	confidence_class	LC_TE	Chromodomain-helicase-DNA-binding protein1
chr2B	WEWseq_PGSB_v1	CDS	124018106	124018173	0	0	0	NA	gene_id	TRIDC2BG019030	transcript_id	TRIDC2BG019030.5	confidence_class	LC_TE	Chromodomain-helicase-DNA-binding protein1
chr2B	WEWseq_PGSB_v1	CDS	124018682	124018775	0	0	1	NA	gene_id	TRIDC2BG019030	transcript_id	TRIDC2BG019030.5	confidence_class	LC_TE	Chromodomain-helicase-DNA-binding protein1
chr2B	WEWseq_PGSB_v1	CDS	124018880	124019004	0	0	0	NA	gene_id	TRIDC2BG019030	transcript_id	TRIDC2BG019030.5	confidence_class	LC_TE	Chromodomain-helicase-DNA-binding protein1
chr2B	WEWseq_PGSB_v1	CDS	124019089	124019152	0	0	1	NA	gene_id	TRIDC2BG019030	transcript_id	TRIDC2BG019030.5	confidence_class	LC_TE	Chromodomain-helicase-DNA-binding protein1
chr2B	WEWseq_PGSB_v1	CDS	124020031	124020240	0	0	0	NA	gene_id	TRIDC2BG019030	transcript_id	TRIDC2BG019030.5	confidence_class	LC_TE	Chromodomain-helicase-DNA-binding protein1
chr2B	WEWseq_PGSB_v1	CDS	124020530	124020772	0	0	0	NA	gene_id	TRIDC2BG019030	transcript_id	TRIDC2BG019030.5	confidence_class	LC_TE	Chromodomain-helicase-DNA-binding protein1
chr2B	WEWseq_PGSB_v1	CDS	124020876	124021013	0	0	0	NA	gene_id	TRIDC2BG019030	transcript_id	TRIDC2BG019030.5	confidence_class	LC_TE	Chromodomain-helicase-DNA-binding protein1
chr2B	WEWseq_PGSB_v1	CDS	124015917	124015967	0	0	0	NA	gene_id	TRIDC2BG019030	transcript_id	TRIDC2BG019030.6	confidence_class	LC_TE	Chromodomain-helicase-DNA-binding protein1
chr2B	WEWseq_PGSB_v1	CDS	124016049	124016183	0	0	0	NA	gene_id	TRIDC2BG019030	transcript_id	TRIDC2BG019030.6	confidence_class	LC_TE	Chromodomain-helicase-DNA-binding protein1
chr2B	WEWseq_PGSB_v1	CDS	124017827	124018018	0	0	0	NA	gene_id	TRIDC2BG019030	transcript_id	TRIDC2BG019030.6	confidence_class	LC_TE	Chromodomain-helicase-DNA-binding protein1
chr2B	WEWseq_PGSB_v1	CDS	124018106	124018173	0	0	0	NA	gene_id	TRIDC2BG019030	transcript_id	TRIDC2BG019030.6	confidence_class	LC_TE	Chromodomain-helicase-DNA-binding protein1
chr2B	WEWseq_PGSB_v1	CDS	124018682	124018775	0	0	1	NA	gene_id	TRIDC2BG019030	transcript_id	TRIDC2BG019030.6	confidence_class	LC_TE	Chromodomain-helicase-DNA-binding protein1
chr2B	WEWseq_PGSB_v1	CDS	124018880	124019004	0	0	0	NA	gene_id	TRIDC2BG019030	transcript_id	TRIDC2BG019030.6	confidence_class	LC_TE	Chromodomain-helicase-DNA-binding protein1
chr2B	WEWseq_PGSB_v1	CDS	124019089	124019152	0	0	1	NA	gene_id	TRIDC2BG019030	transcript_id	TRIDC2BG019030.6	confidence_class	LC_TE	Chromodomain-helicase-DNA-binding protein1
chr2B	WEWseq_PGSB_v1	CDS	124020031	124020240	0	0	0	NA	gene_id	TRIDC2BG019030	transcript_id	TRIDC2BG019030.6	confidence_class	LC_TE	Chromodomain-helicase-DNA-binding protein1
chr2B	WEWseq_PGSB_v1	CDS	124020530	124020772	0	0	0	NA	gene_id	TRIDC2BG019030	transcript_id	TRIDC2BG019030.6	confidence_class	LC_TE	Chromodomain-helicase-DNA-binding protein1
chr2B	WEWseq_PGSB_v1	CDS	124020876	124020986	0	0	0	NA	gene_id	TRIDC2BG019030	transcript_id	TRIDC2BG019030.6	confidence_class	LC_TE	Chromodomain-helicase-DNA-binding protein1
chr2B	WEWseq_PGSB_v1	CDS	124021069	124021158	0	0	0	NA	gene_id	TRIDC2BG019030	transcript_id	TRIDC2BG019030.6	confidence_class	LC_TE	Chromodomain-helicase-DNA-binding protein1
chr2B	WEWseq_PGSB_v1	CDS	124021551	124021733	0	0	0	NA	gene_id	TRIDC2BG019030	transcript_id	TRIDC2BG019030.6	confidence_class	LC_TE	Chromodomain-helicase-DNA-binding protein1
chr2B	WEWseq_PGSB_v1	CDS	124021844	124021924	0	0	0	NA	gene_id	TRIDC2BG019030	transcript_id	TRIDC2BG019030.6	confidence_class	LC_TE	Chromodomain-helicase-DNA-binding protein1
chr2B	WEWseq_PGSB_v1	CDS	124022000	124022239	0	0	0	NA	gene_id	TRIDC2BG019030	transcript_id	TRIDC2BG019030.6	confidence_class	LC_TE	Chromodomain-helicase-DNA-binding protein1
chr2B	WEWseq_PGSB_v1	CDS	124022791	124022943	0	0	0	NA	gene_id	TRIDC2BG019030	transcript_id	TRIDC2BG019030.6	confidence_class	LC_TE	Chromodomain-helicase-DNA-binding protein1
chr2B	WEWseq_PGSB_v1	CDS	124023059	124023236	0	0	0	NA	gene_id	TRIDC2BG019030	transcript_id	TRIDC2BG019030.6	confidence_class	LC_TE	Chromodomain-helicase-DNA-binding protein1
chr2B	WEWseq_PGSB_v1	CDS	124023310	124023491	0	0	2	NA	gene_id	TRIDC2BG019030	transcript_id	TRIDC2BG019030.6	confidence_class	LC_TE	Chromodomain-helicase-DNA-binding protein1
chr2B	WEWseq_PGSB_v1	CDS	124024024	124024371	0	0	0	NA	gene_id	TRIDC2BG019030	transcript_id	TRIDC2BG019030.6	confidence_class	LC_TE	Chromodomain-helicase-DNA-binding protein1
chr2B	WEWseq_PGSB_v1	CDS	124024453	124024543	0	0	0	NA	gene_id	TRIDC2BG019030	transcript_id	TRIDC2BG019030.6	confidence_class	LC_TE	Chromodomain-helicase-DNA-binding protein1
chr2B	WEWseq_PGSB_v1	CDS	124025004	124025059	0	0	2	NA	gene_id	TRIDC2BG019030	transcript_id	TRIDC2BG019030.6	confidence_class	LC_TE	Chromodomain-helicase-DNA-binding protein1
chr2B	WEWseq_PGSB_v1	CDS	124021000	124021158	0	0	0	NA	gene_id	TRIDC2BG019030	transcript_id	TRIDC2BG019030.7	confidence_class	LC_TE	Chromodomain-helicase-DNA-binding protein1
chr2B	WEWseq_PGSB_v1	CDS	124021551	124021733	0	0	0	NA	gene_id	TRIDC2BG019030	transcript_id	TRIDC2BG019030.7	confidence_class	LC_TE	Chromodomain-helicase-DNA-binding protein1
chr2B	WEWseq_PGSB_v1	CDS	124021844	124021924	0	0	0	NA	gene_id	TRIDC2BG019030	transcript_id	TRIDC2BG019030.7	confidence_class	LC_TE	Chromodomain-helicase-DNA-binding protein1
chr2B	WEWseq_PGSB_v1	CDS	124022000	124022239	0	0	0	NA	gene_id	TRIDC2BG019030	transcript_id	TRIDC2BG019030.7	confidence_class	LC_TE	Chromodomain-helicase-DNA-binding protein1
chr2B	WEWseq_PGSB_v1	CDS	124022791	124022943	0	0	0	NA	gene_id	TRIDC2BG019030	transcript_id	TRIDC2BG019030.7	confidence_class	LC_TE	Chromodomain-helicase-DNA-binding protein1
chr2B	WEWseq_PGSB_v1	CDS	124023059	124023236	0	0	0	NA	gene_id	TRIDC2BG019030	transcript_id	TRIDC2BG019030.7	confidence_class	LC_TE	Chromodomain-helicase-DNA-binding protein1
chr2B	WEWseq_PGSB_v1	CDS	124023310	124023491	0	0	2	NA	gene_id	TRIDC2BG019030	transcript_id	TRIDC2BG019030.7	confidence_class	LC_TE	Chromodomain-helicase-DNA-binding protein1
chr2B	WEWseq_PGSB_v1	CDS	124024024	124024371	0	0	0	NA	gene_id	TRIDC2BG019030	transcript_id	TRIDC2BG019030.7	confidence_class	LC_TE	Chromodomain-helicase-DNA-binding protein1
chr2B	WEWseq_PGSB_v1	CDS	124024453	124024543	0	0	0	NA	gene_id	TRIDC2BG019030	transcript_id	TRIDC2BG019030.7	confidence_class	LC_TE	Chromodomain-helicase-DNA-binding protein1
chr2B	WEWseq_PGSB_v1	CDS	124025004	124025485	0	0	2	NA	gene_id	TRIDC2BG019030	transcript_id	TRIDC2BG019030.7	confidence_class	LC_TE	Chromodomain-helicase-DNA-binding protein1
chr2B	WEWseq_PGSB_v1	CDS	124010368	124011016	0	0	0	NA	gene_id	TRIDC2BG019030	transcript_id	TRIDC2BG019030.8	confidence_class	LC_TE	Chromodomain-helicase-DNA-binding protein1
chr2B	WEWseq_PGSB_v1	CDS	124011141	124011202	0	0	2	NA	gene_id	TRIDC2BG019030	transcript_id	TRIDC2BG019030.8	confidence_class	LC_TE	Chromodomain-helicase-DNA-binding protein1
chr2B	WEWseq_PGSB_v1	CDS	124012884	124013309	0	0	0	NA	gene_id	TRIDC2BG019030	transcript_id	TRIDC2BG019030.8	confidence_class	LC_TE	Chromodomain-helicase-DNA-binding protein1
chr2B	WEWseq_PGSB_v1	CDS	124013591	124013824	0	0	0	NA	gene_id	TRIDC2BG019030	transcript_id	TRIDC2BG019030.8	confidence_class	LC_TE	Chromodomain-helicase-DNA-binding protein1
chr2B	WEWseq_PGSB_v1	CDS	124013944	124014027	0	0	0	NA	gene_id	TRIDC2BG019030	transcript_id	TRIDC2BG019030.8	confidence_class	LC_TE	Chromodomain-helicase-DNA-binding protein1
chr2B	WEWseq_PGSB_v1	CDS	124014637	124014696	0	0	0	NA	gene_id	TRIDC2BG019030	transcript_id	TRIDC2BG019030.8	confidence_class	LC_TE	Chromodomain-helicase-DNA-binding protein1
chr2B	WEWseq_PGSB_v1	CDS	124014777	124014880	0	0	0	NA	gene_id	TRIDC2BG019030	transcript_id	TRIDC2BG019030.8	confidence_class	LC_TE	Chromodomain-helicase-DNA-binding protein1
chr2B	WEWseq_PGSB_v1	CDS	124015098	124015149	0	0	1	NA	gene_id	TRIDC2BG019030	transcript_id	TRIDC2BG019030.8	confidence_class	LC_TE	Chromodomain-helicase-DNA-binding protein1
chr2B	WEWseq_PGSB_v1	CDS	124015232	124015295	0	0	0	NA	gene_id	TRIDC2BG019030	transcript_id	TRIDC2BG019030.8	confidence_class	LC_TE	Chromodomain-helicase-DNA-binding protein1
chr2B	WEWseq_PGSB_v1	CDS	124015708	124015801	0	0	2	NA	gene_id	TRIDC2BG019030	transcript_id	TRIDC2BG019030.8	confidence_class	LC_TE	Chromodomain-helicase-DNA-binding protein1
chr2B	WEWseq_PGSB_v1	CDS	124015880	124015967	0	0	1	NA	gene_id	TRIDC2BG019030	transcript_id	TRIDC2BG019030.8	confidence_class	LC_TE	Chromodomain-helicase-DNA-binding protein1
chr2B	WEWseq_PGSB_v1	CDS	124016049	124016183	0	0	0	NA	gene_id	TRIDC2BG019030	transcript_id	TRIDC2BG019030.8	confidence_class	LC_TE	Chromodomain-helicase-DNA-binding protein1
chr2B	WEWseq_PGSB_v1	CDS	124017827	124018018	0	0	0	NA	gene_id	TRIDC2BG019030	transcript_id	TRIDC2BG019030.8	confidence_class	LC_TE	Chromodomain-helicase-DNA-binding protein1
chr2B	WEWseq_PGSB_v1	CDS	124018106	124018173	0	0	0	NA	gene_id	TRIDC2BG019030	transcript_id	TRIDC2BG019030.8	confidence_class	LC_TE	Chromodomain-helicase-DNA-binding protein1
chr2B	WEWseq_PGSB_v1	CDS	124018682	124018775	0	0	1	NA	gene_id	TRIDC2BG019030	transcript_id	TRIDC2BG019030.8	confidence_class	LC_TE	Chromodomain-helicase-DNA-binding protein1
chr2B	WEWseq_PGSB_v1	CDS	124018880	124019004	0	0	0	NA	gene_id	TRIDC2BG019030	transcript_id	TRIDC2BG019030.8	confidence_class	LC_TE	Chromodomain-helicase-DNA-binding protein1
chr2B	WEWseq_PGSB_v1	CDS	124019089	124019152	0	0	1	NA	gene_id	TRIDC2BG019030	transcript_id	TRIDC2BG019030.8	confidence_class	LC_TE	Chromodomain-helicase-DNA-binding protein1
chr2B	WEWseq_PGSB_v1	CDS	124020031	124020240	0	0	0	NA	gene_id	TRIDC2BG019030	transcript_id	TRIDC2BG019030.8	confidence_class	LC_TE	Chromodomain-helicase-DNA-binding protein1
chr2B	WEWseq_PGSB_v1	CDS	124020530	124020772	0	0	0	NA	gene_id	TRIDC2BG019030	transcript_id	TRIDC2BG019030.8	confidence_class	LC_TE	Chromodomain-helicase-DNA-binding protein1
chr2B	WEWseq_PGSB_v1	CDS	124020876	124020986	0	0	0	NA	gene_id	TRIDC2BG019030	transcript_id	TRIDC2BG019030.8	confidence_class	LC_TE	Chromodomain-helicase-DNA-binding protein1
chr2B	WEWseq_PGSB_v1	CDS	124021069	124021158	0	0	0	NA	gene_id	TRIDC2BG019030	transcript_id	TRIDC2BG019030.8	confidence_class	LC_TE	Chromodomain-helicase-DNA-binding protein1
chr2B	WEWseq_PGSB_v1	CDS	124021551	124021733	0	0	0	NA	gene_id	TRIDC2BG019030	transcript_id	TRIDC2BG019030.8	confidence_class	LC_TE	Chromodomain-helicase-DNA-binding protein1
chr2B	WEWseq_PGSB_v1	CDS	124021844	124021924	0	0	0	NA	gene_id	TRIDC2BG019030	transcript_id	TRIDC2BG019030.8	confidence_class	LC_TE	Chromodomain-helicase-DNA-binding protein1
chr2B	WEWseq_PGSB_v1	CDS	124022000	124022239	0	0	0	NA	gene_id	TRIDC2BG019030	transcript_id	TRIDC2BG019030.8	confidence_class	LC_TE	Chromodomain-helicase-DNA-binding protein1
chr2B	WEWseq_PGSB_v1	CDS	124022791	124022943	0	0	0	NA	gene_id	TRIDC2BG019030	transcript_id	TRIDC2BG019030.8	confidence_class	LC_TE	Chromodomain-helicase-DNA-binding protein1
chr2B	WEWseq_PGSB_v1	CDS	124023059	124023236	0	0	0	NA	gene_id	TRIDC2BG019030	transcript_id	TRIDC2BG019030.8	confidence_class	LC_TE	Chromodomain-helicase-DNA-binding protein1
chr2B	WEWseq_PGSB_v1	CDS	124023310	124023491	0	0	2	NA	gene_id	TRIDC2BG019030	transcript_id	TRIDC2BG019030.8	confidence_class	LC_TE	Chromodomain-helicase-DNA-binding protein1
chr2B	WEWseq_PGSB_v1	CDS	124024024	124024371	0	0	0	NA	gene_id	TRIDC2BG019030	transcript_id	TRIDC2BG019030.8	confidence_class	LC_TE	Chromodomain-helicase-DNA-binding protein1
chr2B	WEWseq_PGSB_v1	CDS	124024453	124024543	0	0	0	NA	gene_id	TRIDC2BG019030	transcript_id	TRIDC2BG019030.8	confidence_class	LC_TE	Chromodomain-helicase-DNA-binding protein1
chr2B	WEWseq_PGSB_v1	CDS	124025004	124025485	0	0	2	NA	gene_id	TRIDC2BG019030	transcript_id	TRIDC2BG019030.8	confidence_class	LC_TE	Chromodomain-helicase-DNA-binding protein1
chr2B	WEWseq_PGSB_v1	CDS	124010368	124011016	0	0	0	NA	gene_id	TRIDC2BG019030	transcript_id	TRIDC2BG019030.9	confidence_class	LC_TE	Chromodomain-helicase-DNA-binding protein1
chr2B	WEWseq_PGSB_v1	CDS	124011141	124011202	0	0	2	NA	gene_id	TRIDC2BG019030	transcript_id	TRIDC2BG019030.9	confidence_class	LC_TE	Chromodomain-helicase-DNA-binding protein1
chr2B	WEWseq_PGSB_v1	CDS	124012884	124013309	0	0	0	NA	gene_id	TRIDC2BG019030	transcript_id	TRIDC2BG019030.9	confidence_class	LC_TE	Chromodomain-helicase-DNA-binding protein1
chr2B	WEWseq_PGSB_v1	CDS	124013591	124013824	0	0	0	NA	gene_id	TRIDC2BG019030	transcript_id	TRIDC2BG019030.9	confidence_class	LC_TE	Chromodomain-helicase-DNA-binding protein1
chr2B	WEWseq_PGSB_v1	CDS	124013944	124014027	0	0	0	NA	gene_id	TRIDC2BG019030	transcript_id	TRIDC2BG019030.9	confidence_class	LC_TE	Chromodomain-helicase-DNA-binding protein1
chr2B	WEWseq_PGSB_v1	CDS	124014637	124014696	0	0	0	NA	gene_id	TRIDC2BG019030	transcript_id	TRIDC2BG019030.9	confidence_class	LC_TE	Chromodomain-helicase-DNA-binding protein1
chr2B	WEWseq_PGSB_v1	CDS	124014777	124014880	0	0	0	NA	gene_id	TRIDC2BG019030	transcript_id	TRIDC2BG019030.9	confidence_class	LC_TE	Chromodomain-helicase-DNA-binding protein1
chr2B	WEWseq_PGSB_v1	CDS	124015098	124015149	0	0	1	NA	gene_id	TRIDC2BG019030	transcript_id	TRIDC2BG019030.9	confidence_class	LC_TE	Chromodomain-helicase-DNA-binding protein1
chr2B	WEWseq_PGSB_v1	CDS	124015232	124015295	0	0	0	NA	gene_id	TRIDC2BG019030	transcript_id	TRIDC2BG019030.9	confidence_class	LC_TE	Chromodomain-helicase-DNA-binding protein1
chr2B	WEWseq_PGSB_v1	CDS	124015708	124015801	0	0	2	NA	gene_id	TRIDC2BG019030	transcript_id	TRIDC2BG019030.9	confidence_class	LC_TE	Chromodomain-helicase-DNA-binding protein1
chr2B	WEWseq_PGSB_v1	CDS	124015880	124015967	0	0	1	NA	gene_id	TRIDC2BG019030	transcript_id	TRIDC2BG019030.9	confidence_class	LC_TE	Chromodomain-helicase-DNA-binding protein1
chr2B	WEWseq_PGSB_v1	CDS	124016049	124016183	0	0	0	NA	gene_id	TRIDC2BG019030	transcript_id	TRIDC2BG019030.9	confidence_class	LC_TE	Chromodomain-helicase-DNA-binding protein1
chr2B	WEWseq_PGSB_v1	CDS	124017827	124018018	0	0	0	NA	gene_id	TRIDC2BG019030	transcript_id	TRIDC2BG019030.9	confidence_class	LC_TE	Chromodomain-helicase-DNA-binding protein1
chr2B	WEWseq_PGSB_v1	CDS	124018106	124018173	0	0	0	NA	gene_id	TRIDC2BG019030	transcript_id	TRIDC2BG019030.9	confidence_class	LC_TE	Chromodomain-helicase-DNA-binding protein1
chr2B	WEWseq_PGSB_v1	CDS	124018682	124018775	0	0	1	NA	gene_id	TRIDC2BG019030	transcript_id	TRIDC2BG019030.9	confidence_class	LC_TE	Chromodomain-helicase-DNA-binding protein1
chr2B	WEWseq_PGSB_v1	CDS	124018880	124019004	0	0	0	NA	gene_id	TRIDC2BG019030	transcript_id	TRIDC2BG019030.9	confidence_class	LC_TE	Chromodomain-helicase-DNA-binding protein1
chr2B	WEWseq_PGSB_v1	CDS	124019089	124019152	0	0	1	NA	gene_id	TRIDC2BG019030	transcript_id	TRIDC2BG019030.9	confidence_class	LC_TE	Chromodomain-helicase-DNA-binding protein1
chr2B	WEWseq_PGSB_v1	CDS	124020031	124020240	0	0	0	NA	gene_id	TRIDC2BG019030	transcript_id	TRIDC2BG019030.9	confidence_class	LC_TE	Chromodomain-helicase-DNA-binding protein1
chr2B	WEWseq_PGSB_v1	CDS	124020530	124020772	0	0	0	NA	gene_id	TRIDC2BG019030	transcript_id	TRIDC2BG019030.9	confidence_class	LC_TE	Chromodomain-helicase-DNA-binding protein1
chr2B	WEWseq_PGSB_v1	CDS	124020876	124021013	0	0	0	NA	gene_id	TRIDC2BG019030	transcript_id	TRIDC2BG019030.9	confidence_class	LC_TE	Chromodomain-helicase-DNA-binding protein1
chr2B	WEWseq_PGSB_v1	CDS	148475580	148475822	0	0	0	NA	gene_id	TRIDC2BG021800	transcript_id	TRIDC2BG021800.1	confidence_class	HC_G	Cold shock-like protein
chr2B	WEWseq_PGSB_v1	CDS	125068098	125068235	0	0	0	NA	gene_id	TRIDC2BG019310	transcript_id	TRIDC2BG019310.1	confidence_class	HC_G	Condensin complex subunit1
chr2B	WEWseq_PGSB_v1	CDS	125068317	125068477	0	0	0	NA	gene_id	TRIDC2BG019310	transcript_id	TRIDC2BG019310.1	confidence_class	HC_G	Condensin complex subunit1
chr2B	WEWseq_PGSB_v1	CDS	125068554	125069694	0	0	1	NA	gene_id	TRIDC2BG019310	transcript_id	TRIDC2BG019310.1	confidence_class	HC_G	Condensin complex subunit1
chr2B	WEWseq_PGSB_v1	CDS	125069771	125069962	0	0	0	NA	gene_id	TRIDC2BG019310	transcript_id	TRIDC2BG019310.1	confidence_class	HC_G	Condensin complex subunit1
chr2B	WEWseq_PGSB_v1	CDS	125070447	125071103	0	0	0	NA	gene_id	TRIDC2BG019310	transcript_id	TRIDC2BG019310.1	confidence_class	HC_G	Condensin complex subunit1
chr2B	WEWseq_PGSB_v1	CDS	125071201	125071374	0	0	0	NA	gene_id	TRIDC2BG019310	transcript_id	TRIDC2BG019310.1	confidence_class	HC_G	Condensin complex subunit1
chr2B	WEWseq_PGSB_v1	CDS	125071476	125071543	0	0	0	NA	gene_id	TRIDC2BG019310	transcript_id	TRIDC2BG019310.1	confidence_class	HC_G	Condensin complex subunit1
chr2B	WEWseq_PGSB_v1	CDS	125071654	125071834	0	0	1	NA	gene_id	TRIDC2BG019310	transcript_id	TRIDC2BG019310.1	confidence_class	HC_G	Condensin complex subunit1
chr2B	WEWseq_PGSB_v1	CDS	125071930	125072071	0	0	0	NA	gene_id	TRIDC2BG019310	transcript_id	TRIDC2BG019310.1	confidence_class	HC_G	Condensin complex subunit1
chr2B	WEWseq_PGSB_v1	CDS	125072173	125072288	0	0	2	NA	gene_id	TRIDC2BG019310	transcript_id	TRIDC2BG019310.1	confidence_class	HC_G	Condensin complex subunit1
chr2B	WEWseq_PGSB_v1	CDS	125072376	125072433	0	0	0	NA	gene_id	TRIDC2BG019310	transcript_id	TRIDC2BG019310.1	confidence_class	HC_G	Condensin complex subunit1
chr2B	WEWseq_PGSB_v1	CDS	125072854	125073005	0	0	2	NA	gene_id	TRIDC2BG019310	transcript_id	TRIDC2BG019310.1	confidence_class	HC_G	Condensin complex subunit1
chr2B	WEWseq_PGSB_v1	CDS	125073115	125073314	0	0	0	NA	gene_id	TRIDC2BG019310	transcript_id	TRIDC2BG019310.1	confidence_class	HC_G	Condensin complex subunit1
chr2B	WEWseq_PGSB_v1	CDS	125073497	125073500	0	0	1	NA	gene_id	TRIDC2BG019310	transcript_id	TRIDC2BG019310.1	confidence_class	HC_G	Condensin complex subunit1
chr2B	WEWseq_PGSB_v1	CDS	125068098	125068235	0	0	0	NA	gene_id	TRIDC2BG019310	transcript_id	TRIDC2BG019310.2	confidence_class	HC_G	Condensin complex subunit1
chr2B	WEWseq_PGSB_v1	CDS	125068317	125068477	0	0	0	NA	gene_id	TRIDC2BG019310	transcript_id	TRIDC2BG019310.2	confidence_class	HC_G	Condensin complex subunit1
chr2B	WEWseq_PGSB_v1	CDS	125068554	125069694	0	0	1	NA	gene_id	TRIDC2BG019310	transcript_id	TRIDC2BG019310.2	confidence_class	HC_G	Condensin complex subunit1
chr2B	WEWseq_PGSB_v1	CDS	125069771	125069962	0	0	0	NA	gene_id	TRIDC2BG019310	transcript_id	TRIDC2BG019310.2	confidence_class	HC_G	Condensin complex subunit1
chr2B	WEWseq_PGSB_v1	CDS	125070447	125071103	0	0	0	NA	gene_id	TRIDC2BG019310	transcript_id	TRIDC2BG019310.2	confidence_class	HC_G	Condensin complex subunit1
chr2B	WEWseq_PGSB_v1	CDS	125071201	125071374	0	0	0	NA	gene_id	TRIDC2BG019310	transcript_id	TRIDC2BG019310.2	confidence_class	HC_G	Condensin complex subunit1
chr2B	WEWseq_PGSB_v1	CDS	125071476	125071543	0	0	0	NA	gene_id	TRIDC2BG019310	transcript_id	TRIDC2BG019310.2	confidence_class	HC_G	Condensin complex subunit1
chr2B	WEWseq_PGSB_v1	CDS	125071654	125071834	0	0	1	NA	gene_id	TRIDC2BG019310	transcript_id	TRIDC2BG019310.2	confidence_class	HC_G	Condensin complex subunit1
chr2B	WEWseq_PGSB_v1	CDS	125071930	125072071	0	0	0	NA	gene_id	TRIDC2BG019310	transcript_id	TRIDC2BG019310.2	confidence_class	HC_G	Condensin complex subunit1
chr2B	WEWseq_PGSB_v1	CDS	125072173	125072288	0	0	2	NA	gene_id	TRIDC2BG019310	transcript_id	TRIDC2BG019310.2	confidence_class	HC_G	Condensin complex subunit1
chr2B	WEWseq_PGSB_v1	CDS	125072376	125072433	0	0	0	NA	gene_id	TRIDC2BG019310	transcript_id	TRIDC2BG019310.2	confidence_class	HC_G	Condensin complex subunit1
chr2B	WEWseq_PGSB_v1	CDS	125072854	125073005	0	0	2	NA	gene_id	TRIDC2BG019310	transcript_id	TRIDC2BG019310.2	confidence_class	HC_G	Condensin complex subunit1
chr2B	WEWseq_PGSB_v1	CDS	125073115	125073310	0	0	0	NA	gene_id	TRIDC2BG019310	transcript_id	TRIDC2BG019310.2	confidence_class	HC_G	Condensin complex subunit1
chr2B	WEWseq_PGSB_v1	CDS	125073497	125073540	0	0	2	NA	gene_id	TRIDC2BG019310	transcript_id	TRIDC2BG019310.2	confidence_class	HC_G	Condensin complex subunit1
chr2B	WEWseq_PGSB_v1	CDS	125067903	125068235	0	0	0	NA	gene_id	TRIDC2BG019310	transcript_id	TRIDC2BG019310.3	confidence_class	HC_G	Condensin complex subunit1
chr2B	WEWseq_PGSB_v1	CDS	125068317	125068477	0	0	0	NA	gene_id	TRIDC2BG019310	transcript_id	TRIDC2BG019310.3	confidence_class	HC_G	Condensin complex subunit1
chr2B	WEWseq_PGSB_v1	CDS	125068554	125069694	0	0	1	NA	gene_id	TRIDC2BG019310	transcript_id	TRIDC2BG019310.3	confidence_class	HC_G	Condensin complex subunit1
chr2B	WEWseq_PGSB_v1	CDS	125069771	125069962	0	0	0	NA	gene_id	TRIDC2BG019310	transcript_id	TRIDC2BG019310.3	confidence_class	HC_G	Condensin complex subunit1
chr2B	WEWseq_PGSB_v1	CDS	125070447	125071103	0	0	0	NA	gene_id	TRIDC2BG019310	transcript_id	TRIDC2BG019310.3	confidence_class	HC_G	Condensin complex subunit1
chr2B	WEWseq_PGSB_v1	CDS	125071201	125071374	0	0	0	NA	gene_id	TRIDC2BG019310	transcript_id	TRIDC2BG019310.3	confidence_class	HC_G	Condensin complex subunit1
chr2B	WEWseq_PGSB_v1	CDS	125071476	125071543	0	0	0	NA	gene_id	TRIDC2BG019310	transcript_id	TRIDC2BG019310.3	confidence_class	HC_G	Condensin complex subunit1
chr2B	WEWseq_PGSB_v1	CDS	125071654	125071840	0	0	1	NA	gene_id	TRIDC2BG019310	transcript_id	TRIDC2BG019310.3	confidence_class	HC_G	Condensin complex subunit1
chr2B	WEWseq_PGSB_v1	CDS	125068386	125068477	0	0	0	NA	gene_id	TRIDC2BG019310	transcript_id	TRIDC2BG019310.4	confidence_class	HC_G	Condensin complex subunit1
chr2B	WEWseq_PGSB_v1	CDS	125068554	125069694	0	0	1	NA	gene_id	TRIDC2BG019310	transcript_id	TRIDC2BG019310.4	confidence_class	HC_G	Condensin complex subunit1
chr2B	WEWseq_PGSB_v1	CDS	125069771	125069962	0	0	0	NA	gene_id	TRIDC2BG019310	transcript_id	TRIDC2BG019310.4	confidence_class	HC_G	Condensin complex subunit1
chr2B	WEWseq_PGSB_v1	CDS	125070447	125071103	0	0	0	NA	gene_id	TRIDC2BG019310	transcript_id	TRIDC2BG019310.4	confidence_class	HC_G	Condensin complex subunit1
chr2B	WEWseq_PGSB_v1	CDS	125071201	125071374	0	0	0	NA	gene_id	TRIDC2BG019310	transcript_id	TRIDC2BG019310.4	confidence_class	HC_G	Condensin complex subunit1
chr2B	WEWseq_PGSB_v1	CDS	125071476	125071543	0	0	0	NA	gene_id	TRIDC2BG019310	transcript_id	TRIDC2BG019310.4	confidence_class	HC_G	Condensin complex subunit1
chr2B	WEWseq_PGSB_v1	CDS	125071654	125071840	0	0	1	NA	gene_id	TRIDC2BG019310	transcript_id	TRIDC2BG019310.4	confidence_class	HC_G	Condensin complex subunit1
chr2B	WEWseq_PGSB_v1	CDS	125071984	125072071	0	0	0	NA	gene_id	TRIDC2BG019310	transcript_id	TRIDC2BG019310.5	confidence_class	HC_G	Condensin complex subunit1
chr2B	WEWseq_PGSB_v1	CDS	125072173	125072288	0	0	2	NA	gene_id	TRIDC2BG019310	transcript_id	TRIDC2BG019310.5	confidence_class	HC_G	Condensin complex subunit1
chr2B	WEWseq_PGSB_v1	CDS	125072376	125072433	0	0	0	NA	gene_id	TRIDC2BG019310	transcript_id	TRIDC2BG019310.5	confidence_class	HC_G	Condensin complex subunit1
chr2B	WEWseq_PGSB_v1	CDS	125072854	125073005	0	0	2	NA	gene_id	TRIDC2BG019310	transcript_id	TRIDC2BG019310.5	confidence_class	HC_G	Condensin complex subunit1
chr2B	WEWseq_PGSB_v1	CDS	125073115	125073310	0	0	0	NA	gene_id	TRIDC2BG019310	transcript_id	TRIDC2BG019310.5	confidence_class	HC_G	Condensin complex subunit1
chr2B	WEWseq_PGSB_v1	CDS	125073497	125073984	0	0	2	NA	gene_id	TRIDC2BG019310	transcript_id	TRIDC2BG019310.5	confidence_class	HC_G	Condensin complex subunit1
chr2B	WEWseq_PGSB_v1	CDS	125072385	125072433	0	0	0	NA	gene_id	TRIDC2BG019310	transcript_id	TRIDC2BG019310.6	confidence_class	HC_G	Condensin complex subunit1
chr2B	WEWseq_PGSB_v1	CDS	125072854	125073005	0	0	2	NA	gene_id	TRIDC2BG019310	transcript_id	TRIDC2BG019310.6	confidence_class	HC_G	Condensin complex subunit1
chr2B	WEWseq_PGSB_v1	CDS	125073115	125073310	0	0	0	NA	gene_id	TRIDC2BG019310	transcript_id	TRIDC2BG019310.6	confidence_class	HC_G	Condensin complex subunit1
chr2B	WEWseq_PGSB_v1	CDS	125073497	125073973	0	0	2	NA	gene_id	TRIDC2BG019310	transcript_id	TRIDC2BG019310.6	confidence_class	HC_G	Condensin complex subunit1
chr2B	WEWseq_PGSB_v1	CDS	125074053	125074152	0	0	2	NA	gene_id	TRIDC2BG019310	transcript_id	TRIDC2BG019310.6	confidence_class	HC_G	Condensin complex subunit1
chr2B	WEWseq_PGSB_v1	CDS	125074276	125074282	0	0	1	NA	gene_id	TRIDC2BG019310	transcript_id	TRIDC2BG019310.6	confidence_class	HC_G	Condensin complex subunit1
chr2B	WEWseq_PGSB_v1	CDS	125071990	125072071	0	0	0	NA	gene_id	TRIDC2BG019310	transcript_id	TRIDC2BG019310.7	confidence_class	HC_G	Condensin complex subunit1
chr2B	WEWseq_PGSB_v1	CDS	125072173	125072288	0	0	2	NA	gene_id	TRIDC2BG019310	transcript_id	TRIDC2BG019310.7	confidence_class	HC_G	Condensin complex subunit1
chr2B	WEWseq_PGSB_v1	CDS	125072376	125072433	0	0	0	NA	gene_id	TRIDC2BG019310	transcript_id	TRIDC2BG019310.7	confidence_class	HC_G	Condensin complex subunit1
chr2B	WEWseq_PGSB_v1	CDS	125072854	125073005	0	0	2	NA	gene_id	TRIDC2BG019310	transcript_id	TRIDC2BG019310.7	confidence_class	HC_G	Condensin complex subunit1
chr2B	WEWseq_PGSB_v1	CDS	125073115	125073310	0	0	0	NA	gene_id	TRIDC2BG019310	transcript_id	TRIDC2BG019310.7	confidence_class	HC_G	Condensin complex subunit1
chr2B	WEWseq_PGSB_v1	CDS	125073497	125073973	0	0	2	NA	gene_id	TRIDC2BG019310	transcript_id	TRIDC2BG019310.7	confidence_class	HC_G	Condensin complex subunit1
[truncated: 15,813 more rows]
[truncated: 10 more columns]

## Sheet: BLAST vs Svevo transcripts
Supplemental Table 2. Candidate genes for prostrate/erect growth habit trait as results of BLAST search against the ‘Svevo’ reference genome
chr2A	PGSB_Jan2017	mRNA	740953595	740957325	.	+	.	Name	TRITD2Av1G278250.1	ID=214962	secconf=HC2	primconf=HC	Note	(RAP%20Annotation%20release2)%20Conserved%20hypothetical%20protein%20U	ahrd_quality_code=***	gene-or-TE-TE?-U=U	func_blast_hit_accession=tr%7CQ0DV73%7CQ0DV73_ORYSJ	is_repr=1
chr2A	PGSB_Jan2017	mRNA	742571634	742572972	.	+	.	Name	TRITD2Av1G279080.1	ID=215214	secconf=LC2	primconf=LC	Note	(RAP%20Annotation%20release2)%20Conserved%20hypothetical%20protein%20U	ahrd_quality_code=*-*	gene-or-TE-TE?-U=U	func_blast_hit_accession=tr%7CQ0DV73%7CQ0DV73_ORYSJ	is_repr=1
chr2A	PGSB_Jan2017	mRNA	742683106	742687491	.	+	.	Name	TRITD2Av1G279210.1	ID=215252	secconf=HC2	primconf=HC	Note	23S%20rRNA%20(uracil(747)-C(5))-methyltransferase%20RlmC%20G	ahrd_quality_code=--*	gene-or-TE-TE?-U=G	func_blast_hit_accession=sp%7CQ8Z841%7CRLMC_SALTI	is_repr=1
chr2A	PGSB_Jan2017	mRNA	742687102	742687491	.	+	.	Name	TRITD2Av1G279210.2	ID=215253	secconf=HC2	primconf=HC	Note	23S%20rRNA%20(uracil(747)-C(5))-methyltransferase%20RlmC%20G	ahrd_quality_code=--*	gene-or-TE-TE?-U=G	func_blast_hit_accession=sp%7CB7NAK5%7CRLMC_ECOLU	is_repr=0
chr2A	PGSB_Jan2017	mRNA	739611403	739612547	.	-	.	Name	TRITD2Av1G277680.1	ID=214819	secconf=HC1	primconf=HC	Note	2-oxoglutarate%20(2OG)%20and%20Fe(II)-dependent%20oxygenase%20superfamily%20protein	ahrd_quality_code=***	gene-or-TE-TE?-U=G	func_blast_hit_accession=tr%7CQ9LJ65%7CQ9LJ65_ARATH	is_repr=1	Ontology_term=GO:0016491	Dbxref=PFAM:PF14226,PFAM:PF03171,INTERPRO:IPR005123,INTERPRO:IPR026992,INTERPRO:IPR027443
chr2A	PGSB_Jan2017	mRNA	745270450	745270839	.	+	.	Name	TRITD2Av1G280390.2	ID=215567	secconf=LC2	primconf=LC	Note	2-oxoglutarate%20(2OG)%20and%20Fe(II)-dependent%20oxygenase%20superfamily%20protein%20G	ahrd_quality_code=--*	gene-or-TE-TE?-U=G	func_blast_hit_accession=AT1G48700.6	is_repr=1
chr2A	PGSB_Jan2017	mRNA	739924340	739927402	.	-	.	Name	TRITD2Av1G277950.1	ID=214874	secconf=HC2	primconf=HC	Note	3-oxoacyl-[acyl-carrier-protein]%20synthase%203	ahrd_quality_code=***	gene-or-TE-TE?-U=G	func_blast_hit_accession=sp%7CB0JXE2%7CFABH_MICAN	is_repr=0	Ontology_term=GO:0003824,GO:0004315,GO:0006633	Dbxref=PFAM:PF08545,PFAM:PF08541,INTERPRO:IPR004655,INTERPRO:IPR013747,INTERPRO:IPR013751,INTERPRO:IPR016039
chr2A	PGSB_Jan2017	mRNA	739924340	739927803	.	-	.	Name	TRITD2Av1G277950.2	ID=214875	secconf=HC2	primconf=HC	Note	3-oxoacyl-[acyl-carrier-protein]%20synthase%203	ahrd_quality_code=***	gene-or-TE-TE?-U=G	func_blast_hit_accession=sp%7CB0JXE2%7CFABH_MICAN	is_repr=0	Ontology_term=GO:0003824,GO:0004315,GO:0006633	Dbxref=PFAM:PF08545,PFAM:PF08541,INTERPRO:IPR004655,INTERPRO:IPR013747,INTERPRO:IPR013751,INTERPRO:IPR016039
chr2A	PGSB_Jan2017	mRNA	739924340	739928470	.	-	.	Name	TRITD2Av1G277950.3	ID=214876	secconf=HC1	primconf=HC	Note	3-oxoacyl-[acyl-carrier-protein]%20synthase%203	ahrd_quality_code=***	gene-or-TE-TE?-U=G	func_blast_hit_accession=sp%7CB0JXE2%7CFABH_MICAN	is_repr=0	Ontology_term=GO:0003824,GO:0004315,GO:0006633	Dbxref=PFAM:PF08545,PFAM:PF08541,INTERPRO:IPR004655,INTERPRO:IPR013747,INTERPRO:IPR013751,INTERPRO:IPR016039
chr2A	PGSB_Jan2017	mRNA	739924340	739928470	.	-	.	Name	TRITD2Av1G277950.4	ID=214877	secconf=HC2	primconf=HC	Note	3-oxoacyl-[acyl-carrier-protein]%20synthase%203	ahrd_quality_code=***	gene-or-TE-TE?-U=G	func_blast_hit_accession=sp%7CB0JXE2%7CFABH_MICAN	is_repr=1	Ontology_term=GO:0003824,GO:0004315,GO:0006633	Dbxref=PFAM:PF08545,PFAM:PF08541,INTERPRO:IPR004655,INTERPRO:IPR013747,INTERPRO:IPR013751,INTERPRO:IPR016039
chr2A	PGSB_Jan2017	mRNA	744094344	744095818	.	+	.	Name	TRITD2Av1G279870.1	ID=215435	secconf=HC1	primconf=HC	Note	3-oxoacyl-reductase	ahrd_quality_code=***	gene-or-TE-TE?-U=G	func_blast_hit_accession=tr%7CB6UEX0%7CB6UEX0_MAIZE	is_repr=1	Dbxref=PFAM:PF13561,INTERPRO:IPR002347,INTERPRO:IPR016040,INTERPRO:IPR020904
chr2A	PGSB_Jan2017	mRNA	741835215	741835517	.	-	.	Name	TRITD2Av1G278600.1	ID=215075	secconf=LC2	primconf=LC	Note	4-hydroxy-3-methylbut-2-enyl%20diphosphate%20reductase%20G	ahrd_quality_code=--*	gene-or-TE-TE?-U=G	func_blast_hit_accession=sp%7CA1KS64%7CISPH_NEIMF	is_repr=1
chr2A	PGSB_Jan2017	mRNA	744077324	744077563	.	-	.	Name	TRITD2Av1G279830.2	ID=215426	secconf=LC2	primconf=LC	Note	50S%20ribosomal%20protein%20L7%2FL12%20G	ahrd_quality_code=--*	gene-or-TE-TE?-U=G	func_blast_hit_accession=sp%7CQ492B8%7CRL7_BLOPB	is_repr=0
chr2A	PGSB_Jan2017	mRNA	741230243	741236305	.	+	.	Name	TRITD2Av1G278340.1	ID=214989	secconf=HC1	primconf=HC	Note	ABC%20transporter%20ATP-binding%20protein	ahrd_quality_code=***	gene-or-TE-TE?-U=G	func_blast_hit_accession=tr%7CA0A0K9P1A0%7CA0A0K9P1A0_ZOSMR	is_repr=0	Ontology_term=GO:0005524,GO:0006810,GO:0016021,GO:0016887,GO:0042626	Dbxref=PFAM:PF00664,PFAM:PF00005,INTERPRO:IPR003439,INTERPRO:IPR003593,INTERPRO:IPR011527,INTERPRO:IPR017871,INTERPRO:IPR027417
chr2A	PGSB_Jan2017	mRNA	741230331	741233820	.	+	.	Name	TRITD2Av1G278340.2	ID=214990	secconf=HC2	primconf=HC	Note	ABC%20transporter%20ATP-binding%20protein	ahrd_quality_code=*-*	gene-or-TE-TE?-U=G	func_blast_hit_accession=tr%7CA0A0K9P1A0%7CA0A0K9P1A0_ZOSMR	is_repr=0	Ontology_term=GO:0005524,GO:0006810,GO:0016021,GO:0016887,GO:0042626	Dbxref=PFAM:PF00664,PFAM:PF00005,INTERPRO:IPR003439,INTERPRO:IPR011527,INTERPRO:IPR027417
chr2A	PGSB_Jan2017	mRNA	741230331	741235940	.	+	.	Name	TRITD2Av1G278340.3	ID=214991	secconf=HC2	primconf=HC	Note	ABC%20transporter%20ATP-binding%20protein	ahrd_quality_code=***	gene-or-TE-TE?-U=G	func_blast_hit_accession=tr%7CA0A0K9P1A0%7CA0A0K9P1A0_ZOSMR	is_repr=0	Ontology_term=GO:0005524,GO:0006810,GO:0016021,GO:0016887,GO:0042626	Dbxref=PFAM:PF00664,PFAM:PF00005,INTERPRO:IPR003439,INTERPRO:IPR003593,INTERPRO:IPR011527,INTERPRO:IPR017871,INTERPRO:IPR027417
chr2A	PGSB_Jan2017	mRNA	741230331	741236305	.	+	.	Name	TRITD2Av1G278340.4	ID=214992	secconf=HC1	primconf=HC	Note	ABC%20transporter%20ATP-binding%20protein	ahrd_quality_code=***	gene-or-TE-TE?-U=G	func_blast_hit_accession=tr%7CA0A0K9P1A0%7CA0A0K9P1A0_ZOSMR	is_repr=1	Ontology_term=GO:0005524,GO:0006810,GO:0016021,GO:0016887,GO:0042626	Dbxref=PFAM:PF00664,PFAM:PF00005,INTERPRO:IPR003439,INTERPRO:IPR003593,INTERPRO:IPR011527,INTERPRO:IPR017871,INTERPRO:IPR027417
chr2A	PGSB_Jan2017	mRNA	741230331	741236305	.	+	.	Name	TRITD2Av1G278340.5	ID=214993	secconf=HC1	primconf=HC	Note	ABC%20transporter%20ATP-binding%20protein	ahrd_quality_code=***	gene-or-TE-TE?-U=G	func_blast_hit_accession=tr%7CA0A0K9P1A0%7CA0A0K9P1A0_ZOSMR	is_repr=0	Ontology_term=GO:0005524,GO:0006810,GO:0016021,GO:0016887,GO:0042626	Dbxref=PFAM:PF00664,PFAM:PF00005,INTERPRO:IPR003439,INTERPRO:IPR003593,INTERPRO:IPR011527,INTERPRO:IPR017871,INTERPRO:IPR027417
chr2A	PGSB_Jan2017	mRNA	741230487	741233820	.	+	.	Name	TRITD2Av1G278340.6	ID=214994	secconf=HC2	primconf=HC	Note	ABC%20transporter%20ATP-binding%20protein	ahrd_quality_code=*-*	gene-or-TE-TE?-U=G	func_blast_hit_accession=tr%7CA0A0K9P1A0%7CA0A0K9P1A0_ZOSMR	is_repr=0	Ontology_term=GO:0005524,GO:0006810,GO:0016021,GO:0016887,GO:0042626	Dbxref=PFAM:PF00664,PFAM:PF00005,INTERPRO:IPR003439,INTERPRO:IPR011527,INTERPRO:IPR027417
chr2A	PGSB_Jan2017	mRNA	741231207	741235109	.	+	.	Name	TRITD2Av1G278340.7	ID=214995	secconf=HC2	primconf=HC	Note	ABC%20transporter%20ATP-binding%20protein	ahrd_quality_code=***	gene-or-TE-TE?-U=G	func_blast_hit_accession=tr%7CA0A0K9P1A0%7CA0A0K9P1A0_ZOSMR	is_repr=0	Ontology_term=GO:0005524,GO:0006810,GO:0016021,GO:0016887,GO:0042626	Dbxref=PFAM:PF00664,PFAM:PF00005,INTERPRO:IPR003439,INTERPRO:IPR003593,INTERPRO:IPR011527,INTERPRO:IPR017871,INTERPRO:IPR027417
chr2A	PGSB_Jan2017	mRNA	741231207	741237047	.	+	.	Name	TRITD2Av1G278340.8	ID=214996	secconf=HC2	primconf=HC	Note	ABC%20transporter%20ATP-binding%20protein	ahrd_quality_code=***	gene-or-TE-TE?-U=G	func_blast_hit_accession=tr%7CA0A0K9P1A0%7CA0A0K9P1A0_ZOSMR	is_repr=0	Ontology_term=GO:0005524,GO:0006810,GO:0016021,GO:0016887,GO:0042626	Dbxref=PFAM:PF00664,PFAM:PF00005,INTERPRO:IPR003439,INTERPRO:IPR003593,INTERPRO:IPR011527,INTERPRO:IPR017871,INTERPRO:IPR027417
chr2A	PGSB_Jan2017	mRNA	741232833	741236305	.	+	.	Name	TRITD2Av1G278340.9	ID=214997	secconf=HC2	primconf=HC	Note	ABC%20transporter%20ATP-binding%20protein	ahrd_quality_code=***	gene-or-TE-TE?-U=G	func_blast_hit_accession=tr%7CA0A0K9P1A0%7CA0A0K9P1A0_ZOSMR	is_repr=0	Ontology_term=GO:0005524,GO:0006810,GO:0016021,GO:0016887,GO:0042626	Dbxref=PFAM:PF00005,PFAM:PF00664,INTERPRO:IPR003439,INTERPRO:IPR003593,INTERPRO:IPR011527,INTERPRO:IPR017871,INTERPRO:IPR027417
chr2A	PGSB_Jan2017	mRNA	741232853	741236305	.	+	.	Name	TRITD2Av1G278340.10	ID=214985	secconf=HC2	primconf=HC	Note	ABC%20transporter%20ATP-binding%20protein	ahrd_quality_code=***	gene-or-TE-TE?-U=G	func_blast_hit_accession=tr%7CA0A0K9P1A0%7CA0A0K9P1A0_ZOSMR	is_repr=0	Ontology_term=GO:0005524,GO:0006810,GO:0016021,GO:0016887,GO:0042626	Dbxref=PFAM:PF00005,PFAM:PF00664,INTERPRO:IPR003439,INTERPRO:IPR003593,INTERPRO:IPR011527,INTERPRO:IPR017871,INTERPRO:IPR027417
chr2A	PGSB_Jan2017	mRNA	741233814	741236457	.	+	.	Name	TRITD2Av1G278340.11	ID=214986	secconf=HC2	primconf=HC	Note	ABC%20transporter%20ATP-binding%20protein	ahrd_quality_code=***	gene-or-TE-TE?-U=G	func_blast_hit_accession=tr%7CA0A0K9P1A0%7CA0A0K9P1A0_ZOSMR	is_repr=0	Ontology_term=GO:0005524,GO:0006810,GO:0016021,GO:0016887,GO:0042626	Dbxref=PFAM:PF00664,PFAM:PF00005,INTERPRO:IPR003439,INTERPRO:IPR003593,INTERPRO:IPR011527,INTERPRO:IPR017871,INTERPRO:IPR027417
chr2A	PGSB_Jan2017	mRNA	741233970	741236305	.	+	.	Name	TRITD2Av1G278340.12	ID=214987	secconf=HC2	primconf=HC	Note	ABC%20transporter%20ATP-binding%20protein	ahrd_quality_code=***	gene-or-TE-TE?-U=G	func_blast_hit_accession=tr%7CA0A0K9P1A0%7CA0A0K9P1A0_ZOSMR	is_repr=0	Ontology_term=GO:0005524,GO:0006810,GO:0016021,GO:0016887,GO:0042626	Dbxref=PFAM:PF00664,PFAM:PF00005,INTERPRO:IPR003439,INTERPRO:IPR003593,INTERPRO:IPR011527,INTERPRO:IPR017871,INTERPRO:IPR027417
chr2A	PGSB_Jan2017	mRNA	741235106	741236305	.	+	.	Name	TRITD2Av1G278340.13	ID=214988	secconf=HC2	primconf=HC	Note	ABC%20transporter%20ATP-binding%20protein	ahrd_quality_code=*-*	gene-or-TE-TE?-U=G	func_blast_hit_accession=tr%7CA0A0K9P1A0%7CA0A0K9P1A0_ZOSMR	is_repr=0	Ontology_term=GO:0005524,GO:0006810,GO:0016021,GO:0016887,GO:0042626	Dbxref=PFAM:PF00664,PFAM:PF00005,INTERPRO:IPR003439,INTERPRO:IPR011527,INTERPRO:IPR017871,INTERPRO:IPR027417
chr2A	PGSB_Jan2017	mRNA	741938686	741943668	.	-	.	Name	TRITD2Av1G278700.2	ID=215110	secconf=HC2	primconf=HC	Note	ABC1-like%20kinase	ahrd_quality_code=*-*	gene-or-TE-TE?-U=G	func_blast_hit_accession=tr%7CA0A097PQJ6%7CA0A097PQJ6_ARALY	is_repr=0	Dbxref=INTERPRO:IPR011009
chr2A	PGSB_Jan2017	mRNA	740448190	740448588	.	+	.	Name	TRITD2Av1G278200.1	ID=214944	secconf=LC2	primconf=LC	Note	Adhesion%20G%20protein-coupled%20receptor%20F5%20G	ahrd_quality_code=--*	gene-or-TE-TE?-U=G	func_blast_hit_accession=sp%7CQ9WVT0%7CAGRF5_RAT	is_repr=1
chr2A	PGSB_Jan2017	mRNA	741797575	741798035	.	+	.	Name	TRITD2Av1G278540.1	ID=215060	secconf=LC2	primconf=LC	Note	ADR1-like%201%20G	ahrd_quality_code=--*	gene-or-TE-TE?-U=G	func_blast_hit_accession=AT4G33300.2	is_repr=1
chr2A	PGSB_Jan2017	mRNA	742334647	742336038	.	+	.	Name	TRITD2Av1G278960.1	ID=215179	secconf=HC1	primconf=HC	Note	Anthocyanin%205-aromatic%20acyltransferase	ahrd_quality_code=***	gene-or-TE-TE?-U=G	func_blast_hit_accession=tr%7CM8A766%7CM8A766_TRIUA	is_repr=0	Dbxref=PFAM:PF02458,INTERPRO:IPR003480
chr2A	PGSB_Jan2017	mRNA	742334717	742336038	.	+	.	Name	TRITD2Av1G278960.2	ID=215180	secconf=HC1	primconf=HC	Note	Anthocyanin%205-aromatic%20acyltransferase	ahrd_quality_code=***	gene-or-TE-TE?-U=G	func_blast_hit_accession=tr%7CM8A766%7CM8A766_TRIUA	is_repr=0	Dbxref=PFAM:PF02458,INTERPRO:IPR003480
chr2A	PGSB_Jan2017	mRNA	742334717	742338788	.	+	.	Name	TRITD2Av1G278960.3	ID=215181	secconf=HC1	primconf=HC	Note	Anthocyanin%205-aromatic%20acyltransferase	ahrd_quality_code=***	gene-or-TE-TE?-U=G	func_blast_hit_accession=tr%7CM8A766%7CM8A766_TRIUA	is_repr=0	Dbxref=PFAM:PF02458,INTERPRO:IPR003480
chr2A	PGSB_Jan2017	mRNA	742336708	742337418	.	+	.	Name	TRITD2Av1G278960.4	ID=215182	secconf=HC2	primconf=HC	Note	Anthocyanin%205-aromatic%20acyltransferase	ahrd_quality_code=***	gene-or-TE-TE?-U=G	func_blast_hit_accession=tr%7CM8A766%7CM8A766_TRIUA	is_repr=0	Dbxref=PFAM:PF02458,INTERPRO:IPR003480
chr2A	PGSB_Jan2017	mRNA	742336708	742338788	.	+	.	Name	TRITD2Av1G278960.5	ID=215183	secconf=HC1	primconf=HC	Note	Anthocyanin%205-aromatic%20acyltransferase	ahrd_quality_code=***	gene-or-TE-TE?-U=G	func_blast_hit_accession=tr%7CM8A766%7CM8A766_TRIUA	is_repr=1	Dbxref=PFAM:PF02458,INTERPRO:IPR003480
chr2A	PGSB_Jan2017	mRNA	742336708	742338788	.	+	.	Name	TRITD2Av1G278960.6	ID=215184	secconf=HC1	primconf=HC	Note	Anthocyanin%205-aromatic%20acyltransferase	ahrd_quality_code=***	gene-or-TE-TE?-U=G	func_blast_hit_accession=tr%7CM8A766%7CM8A766_TRIUA	is_repr=0	Dbxref=PFAM:PF02458,INTERPRO:IPR003480
chr2A	PGSB_Jan2017	mRNA	742437295	742437816	.	+	.	Name	TRITD2Av1G279000.1	ID=215192	secconf=HC2	primconf=HC	Note	Anthocyanin%205-aromatic%20acyltransferase	ahrd_quality_code=*-*	gene-or-TE-TE?-U=G	func_blast_hit_accession=tr%7CM8A766%7CM8A766_TRIUA	is_repr=0	Dbxref=PFAM:PF02458,INTERPRO:IPR003480
chr2A	PGSB_Jan2017	mRNA	742437806	742438712	.	+	.	Name	TRITD2Av1G279000.2	ID=215193	secconf=HC2	primconf=HC	Note	Anthocyanin%205-aromatic%20acyltransferase	ahrd_quality_code=***	gene-or-TE-TE?-U=G	func_blast_hit_accession=tr%7CM8A766%7CM8A766_TRIUA	is_repr=1	Dbxref=PFAM:PF02458,INTERPRO:IPR003480
chr2A	PGSB_Jan2017	mRNA	742499157	742499609	.	+	.	Name	TRITD2Av1G279060.4	ID=215210	secconf=LC2	primconf=LC	Note	Anthocyanin%205-aromatic%20acyltransferase	ahrd_quality_code=*-*	gene-or-TE-TE?-U=G	func_blast_hit_accession=tr%7CM8C772%7CM8C772_AEGTA	is_repr=0	Dbxref=PFAM:PF02458,INTERPRO:IPR003480
chr2A	PGSB_Jan2017	mRNA	742498231	742498695	.	+	.	Name	TRITD2Av1G279060.2	ID=215208	secconf=LC2	primconf=LC	Note	Anthocyanin%205-aromatic%20acyltransferase%20G	ahrd_quality_code=*-*	gene-or-TE-TE?-U=G	func_blast_hit_accession=tr%7CM8C772%7CM8C772_AEGTA	is_repr=0
chr2A	PGSB_Jan2017	mRNA	742498231	742499394	.	+	.	Name	TRITD2Av1G279060.3	ID=215209	secconf=LC2	primconf=LC	Note	Anthocyanin%205-aromatic%20acyltransferase%20G	ahrd_quality_code=*-*	gene-or-TE-TE?-U=G	func_blast_hit_accession=tr%7CM8C772%7CM8C772_AEGTA	is_repr=0
chr2A	PGSB_Jan2017	mRNA	744159541	744160215	.	+	.	Name	TRITD2Av1G279890.1	ID=215439	secconf=HC2	primconf=HC	Note	Antimicrobial%20peptide	ahrd_quality_code=--*	gene-or-TE-TE?-U=G	func_blast_hit_accession=tr%7CA0A1E5WDD7%7CA0A1E5WDD7_9POAL	is_repr=1	Dbxref=PFAM:PF14861,INTERPRO:IPR029227
chr2A	PGSB_Jan2017	mRNA	744237140	744246964	.	-	.	Name	TRITD2Av1G279930.1	ID=215447	secconf=LC2	primconf=LC	Note	Antimicrobial%20peptide	ahrd_quality_code=--*	gene-or-TE-TE?-U=G	func_blast_hit_accession=tr%7CA0A1E5WDD7%7CA0A1E5WDD7_9POAL	is_repr=1	Dbxref=PFAM:PF14861,INTERPRO:IPR029227
chr2A	PGSB_Jan2017	mRNA	743663125	743663445	.	-	.	Name	TRITD2Av1G279500.1	ID=215322	secconf=LC2	primconf=LC	Note	ARID%2FBRIGHT%20DNA-binding%20domain-containing%20protein%20G	ahrd_quality_code=--*	gene-or-TE-TE?-U=G	func_blast_hit_accession=AT1G76510.4	is_repr=1
chr2A	PGSB_Jan2017	mRNA	744452926	744453333	.	+	.	Name	TRITD2Av1G279990.1	ID=215459	secconf=LC2	primconf=LC	Note	ATP-dependent%20caseinolytic%20(Clp)%20protease%2Fcrotonase%20family%20protein%20G	ahrd_quality_code=--*	gene-or-TE-TE?-U=G	func_blast_hit_accession=AT3G60510.3	is_repr=1
chr2A	PGSB_Jan2017	mRNA	741724910	741725352	.	-	.	Name	TRITD2Av1G278520.1	ID=215056	secconf=REP	primconf=LC	Note	ATP-dependent%20DNA%20helicase	ahrd_quality_code=***	gene-or-TE-TE?-U=TE?	func_blast_hit_accession=tr%7CR0GXF6%7CR0GXF6_9BRAS	is_repr=1	Ontology_term=GO:0004386	Dbxref=PFAM:PF02689,INTERPRO:IPR003840,INTERPRO:IPR027417
chr2A	PGSB_Jan2017	mRNA	739804913	739805209	.	-	.	Name	TRITD2Av1G277780.1	ID=214839	secconf=REP	primconf=LC	Note	ATP-dependent%20helicase%2Fdeoxyribonuclease%20subunit%20B	ahrd_quality_code=--*	gene-or-TE-TE?-U=TE	func_blast_hit_accession=sp%7CQ8CPU0%7CADDB_STAES	is_repr=1	Dbxref=PFAM:PF03732,INTERPRO:IPR005162
chr2A	PGSB_Jan2017	mRNA	739480010	739480405	.	-	.	Name	TRITD2Av1G277580.1	ID=214790	secconf=LC2	primconf=LC	Note	ATP-dependent%20RNA%20helicase%20dbp10%20TE?	ahrd_quality_code=--*	gene-or-TE-TE?-U=TE?	func_blast_hit_accession=sp%7CA1DNG2%7CDBP10_NEOFI	is_repr=1
chr2A	PGSB_Jan2017	mRNA	741540303	741540641	.	-	.	Name	TRITD2Av1G278420.1	ID=215023	secconf=HC2	primconf=HC	Note	Atypical%20kinase%20COQ8B,%20mitochondrial%20G	ahrd_quality_code=--*	gene-or-TE-TE?-U=G	func_blast_hit_accession=sp%7CQ6AY19%7CCOQ8B_RAT	is_repr=1
chr2A	PGSB_Jan2017	mRNA	741540303	741540641	.	-	.	Name	TRITD2Av1G278420.2	ID=215024	secconf=HC2	primconf=HC	Note	Atypical%20kinase%20COQ8B,%20mitochondrial%20G	ahrd_quality_code=--*	gene-or-TE-TE?-U=G	func_blast_hit_accession=sp%7CQ566J8%7CCOQ8B_MOUSE	is_repr=0
chr2A	PGSB_Jan2017	mRNA	741540303	741540641	.	-	.	Name	TRITD2Av1G278420.3	ID=215025	secconf=HC2	primconf=HC	Note	Atypical%20kinase%20COQ8B,%20mitochondrial%20G	ahrd_quality_code=--*	gene-or-TE-TE?-U=G	func_blast_hit_accession=sp%7CQ6AY19%7CCOQ8B_RAT	is_repr=0
chr2A	PGSB_Jan2017	mRNA	745264407	745264718	.	-	.	Name	TRITD2Av1G280370.1	ID=215559	secconf=LC2	primconf=LC	Note	Bestrophin-like%20protein%20G	ahrd_quality_code=--*	gene-or-TE-TE?-U=G	func_blast_hit_accession=AT3G61320.4	is_repr=1
chr2A	PGSB_Jan2017	mRNA	739611482	739611847	.	+	.	Name	TRITD2Av1G277690.1	ID=214821	secconf=LC2	primconf=LC	Note	beta%20glucosidase%2041%20G	ahrd_quality_code=--*	gene-or-TE-TE?-U=G	func_blast_hit_accession=AT5G54570.3	is_repr=1
chr2A	PGSB_Jan2017	mRNA	741924078	741929515	.	+	.	Name	TRITD2Av1G278680.2	ID=215095	secconf=HC2	primconf=HC	Note	Beta%20xylosidase	ahrd_quality_code=***	gene-or-TE-TE?-U=G	func_blast_hit_accession=tr%7CQ6RXY3%7CQ6RXY3_FRAAN	is_repr=0	Ontology_term=GO:0004553	Dbxref=PFAM:PF00933,PFAM:PF01915,INTERPRO:IPR001764,INTERPRO:IPR002772,INTERPRO:IPR017853
chr2A	PGSB_Jan2017	mRNA	741924078	741929942	.	+	.	Name	TRITD2Av1G278680.3	ID=215096	secconf=HC1	primconf=HC	Note	Beta%20xylosidase	ahrd_quality_code=***	gene-or-TE-TE?-U=G	func_blast_hit_accession=tr%7CQ6RXY3%7CQ6RXY3_FRAAN	is_repr=1	Ontology_term=GO:0004553	Dbxref=PFAM:PF00933,PFAM:PF01915,PFAM:PF14310,INTERPRO:IPR001764,INTERPRO:IPR002772,INTERPRO:IPR013783,INTERPRO:IPR017853,INTERPRO:IPR026891
chr2A	PGSB_Jan2017	mRNA	741924078	741929942	.	+	.	Name	TRITD2Av1G278680.4	ID=215097	secconf=HC2	primconf=HC	Note	Beta%20xylosidase	ahrd_quality_code=***	gene-or-TE-TE?-U=G	func_blast_hit_accession=tr%7CQ6RXY3%7CQ6RXY3_FRAAN	is_repr=0	Ontology_term=GO:0004553	Dbxref=PFAM:PF00933,PFAM:PF01915,PFAM:PF14310,INTERPRO:IPR001764,INTERPRO:IPR002772,INTERPRO:IPR013783,INTERPRO:IPR017853,INTERPRO:IPR026891
chr2A	PGSB_Jan2017	mRNA	741924078	741929942	.	+	.	Name	TRITD2Av1G278680.5	ID=215098	secconf=HC1	primconf=HC	Note	Beta%20xylosidase	ahrd_quality_code=***	gene-or-TE-TE?-U=G	func_blast_hit_accession=tr%7CB3GPH0%7CB3GPH0_CAMSI	is_repr=0	Ontology_term=GO:0004553	Dbxref=PFAM:PF00933,PFAM:PF01915,PFAM:PF14310,INTERPRO:IPR001764,INTERPRO:IPR002772,INTERPRO:IPR013783,INTERPRO:IPR017853,INTERPRO:IPR026891
chr2A	PGSB_Jan2017	mRNA	741924078	741929942	.	+	.	Name	TRITD2Av1G278680.6	ID=215099	secconf=HC2	primconf=HC	Note	Beta%20xylosidase	ahrd_quality_code=***	gene-or-TE-TE?-U=G	func_blast_hit_accession=tr%7CQ6RXY3%7CQ6RXY3_FRAAN	is_repr=0	Ontology_term=GO:0004553	Dbxref=PFAM:PF00933,PFAM:PF01915,PFAM:PF14310,INTERPRO:IPR001764,INTERPRO:IPR002772,INTERPRO:IPR013783,INTERPRO:IPR017853,INTERPRO:IPR026891
chr2A	PGSB_Jan2017	mRNA	741924078	741929942	.	+	.	Name	TRITD2Av1G278680.7	ID=215100	secconf=HC2	primconf=HC	Note	Beta%20xylosidase	ahrd_quality_code=***	gene-or-TE-TE?-U=G	func_blast_hit_accession=tr%7CQ6RXY3%7CQ6RXY3_FRAAN	is_repr=0	Ontology_term=GO:0004553	Dbxref=PFAM:PF00933,PFAM:PF01915,PFAM:PF14310,INTERPRO:IPR001764,INTERPRO:IPR002772,INTERPRO:IPR013783,INTERPRO:IPR017853,INTERPRO:IPR026891
chr2A	PGSB_Jan2017	mRNA	741924078	741929995	.	+	.	Name	TRITD2Av1G278680.8	ID=215101	secconf=HC2	primconf=HC	Note	Beta%20xylosidase	ahrd_quality_code=***	gene-or-TE-TE?-U=G	func_blast_hit_accession=tr%7CQ6RXY3%7CQ6RXY3_FRAAN	is_repr=0	Ontology_term=GO:0004553	Dbxref=PFAM:PF00933,PFAM:PF01915,INTERPRO:IPR001764,INTERPRO:IPR002772,INTERPRO:IPR017853
chr2A	PGSB_Jan2017	mRNA	741924078	741926133	.	+	.	Name	TRITD2Av1G278680.1	ID=215094	secconf=HC2	primconf=HC	Note	Beta-D-xylosidase-like%20protein	ahrd_quality_code=*-*	gene-or-TE-TE?-U=G	func_blast_hit_accession=tr%7CG7IEW2%7CG7IEW2_MEDTR	is_repr=0	Ontology_term=GO:0004553	Dbxref=INTERPRO:IPR001764,INTERPRO:IPR017853
chr2A	PGSB_Jan2017	mRNA	740487645	740504986	.	-	.	Name	TRITD2Av1G278220.2	ID=214949	secconf=HC2	primconf=HC	Note	Beta-glucosidase	ahrd_quality_code=***	gene-or-TE-TE?-U=G	func_blast_hit_accession=tr%7CB1B611%7CB1B611_ROSHC	is_repr=1	Ontology_term=GO:0004553	Dbxref=PFAM:PF00232,INTERPRO:IPR001360,INTERPRO:IPR017853,INTERPRO:IPR033132
chr2A	PGSB_Jan2017	mRNA	740488104	740504833	.	-	.	Name	TRITD2Av1G278220.3	ID=214950	secconf=HC2	primconf=HC	Note	Beta-glucosidase	ahrd_quality_code=***	gene-or-TE-TE?-U=G	func_blast_hit_accession=tr%7CB1B611%7CB1B611_ROSHC	is_repr=0	Ontology_term=GO:0004553	Dbxref=PFAM:PF00232,INTERPRO:IPR001360,INTERPRO:IPR017853,INTERPRO:IPR033132
chr2A	PGSB_Jan2017	mRNA	740498350	740504833	.	-	.	Name	TRITD2Av1G278220.4	ID=214951	secconf=HC2	primconf=HC	Note	Beta-glucosidase	ahrd_quality_code=***	gene-or-TE-TE?-U=G	func_blast_hit_accession=tr%7CB1B611%7CB1B611_ROSHC	is_repr=0	Ontology_term=GO:0004553	Dbxref=PFAM:PF00232,INTERPRO:IPR001360,INTERPRO:IPR017853,INTERPRO:IPR033132
chr2A	PGSB_Jan2017	mRNA	740510371	740515293	.	-	.	Name	TRITD2Av1G278230.3	ID=214955	secconf=HC1	primconf=HC	Note	Beta-glucosidase	ahrd_quality_code=***	gene-or-TE-TE?-U=G	func_blast_hit_accession=tr%7CB1B611%7CB1B611_ROSHC	is_repr=1	Ontology_term=GO:0004553	Dbxref=PFAM:PF00232,INTERPRO:IPR001360,INTERPRO:IPR017853,INTERPRO:IPR033132
chr2A	PGSB_Jan2017	mRNA	740510371	740515293	.	-	.	Name	TRITD2Av1G278230.4	ID=214956	secconf=HC1	primconf=HC	Note	Beta-glucosidase	ahrd_quality_code=***	gene-or-TE-TE?-U=G	func_blast_hit_accession=tr%7CB1B611%7CB1B611_ROSHC	is_repr=0	Ontology_term=GO:0004553	Dbxref=PFAM:PF00232,INTERPRO:IPR001360,INTERPRO:IPR017853,INTERPRO:IPR033132
chr2A	PGSB_Jan2017	mRNA	740512198	740515293	.	-	.	Name	TRITD2Av1G278230.5	ID=214957	secconf=HC2	primconf=HC	Note	Beta-glucosidase	ahrd_quality_code=*-*	gene-or-TE-TE?-U=G	func_blast_hit_accession=tr%7CB1B611%7CB1B611_ROSHC	is_repr=0	Ontology_term=GO:0004553	Dbxref=PFAM:PF00232,INTERPRO:IPR001360,INTERPRO:IPR017853
chr2A	PGSB_Jan2017	mRNA	740513190	740515293	.	-	.	Name	TRITD2Av1G278230.6	ID=214958	secconf=HC2	primconf=HC	Note	Beta-glucosidase	ahrd_quality_code=*-*	gene-or-TE-TE?-U=G	func_blast_hit_accession=tr%7CL0AU97%7CL0AU97_POPTO	is_repr=0	Ontology_term=GO:0004553	Dbxref=PFAM:PF00232,INTERPRO:IPR001360,INTERPRO:IPR017853,INTERPRO:IPR033132
chr2A	PGSB_Jan2017	mRNA	740487645	740499020	.	-	.	Name	TRITD2Av1G278220.1	ID=214948	secconf=HC2	primconf=HC	Note	Beta-glucosidase,%20putative	ahrd_quality_code=***	gene-or-TE-TE?-U=G	func_blast_hit_accession=tr%7CB9RI70%7CB9RI70_RICCO	is_repr=0	Ontology_term=GO:0004553	Dbxref=PFAM:PF00232,INTERPRO:IPR001360,INTERPRO:IPR017853
chr2A	PGSB_Jan2017	mRNA	740510371	740512176	.	-	.	Name	TRITD2Av1G278230.1	ID=214953	secconf=HC2	primconf=HC	Note	Beta-glucosidase,%20putative	ahrd_quality_code=***	gene-or-TE-TE?-U=G	func_blast_hit_accession=tr%7CB9REG9%7CB9REG9_RICCO	is_repr=0	Ontology_term=GO:0004553	Dbxref=PFAM:PF00232,INTERPRO:IPR001360,INTERPRO:IPR017853
chr2A	PGSB_Jan2017	mRNA	740510371	740512731	.	-	.	Name	TRITD2Av1G278230.2	ID=214954	secconf=HC2	primconf=HC	Note	Beta-glucosidase,%20putative	ahrd_quality_code=***	gene-or-TE-TE?-U=G	func_blast_hit_accession=tr%7CB9REG9%7CB9REG9_RICCO	is_repr=0	Ontology_term=GO:0004553	Dbxref=PFAM:PF00232,INTERPRO:IPR001360,INTERPRO:IPR017853
chr2A	PGSB_Jan2017	mRNA	744601485	744601937	.	-	.	Name	TRITD2Av1G280120.1	ID=215497	secconf=LC2	primconf=LC	Note	Bifunctional%20inhibitor%2Flipid-transfer%20protein%2Fseed%20storage%202S%20albumin%20superfamily%20protein	ahrd_quality_code=--*	gene-or-TE-TE?-U=G	func_blast_hit_accession=tr%7CQ39100%7CQ39100_ARATH	is_repr=1	Dbxref=INTERPRO:IPR016140
chr2A	PGSB_Jan2017	mRNA	739534296	739534911	.	-	.	Name	TRITD2Av1G277600.3	ID=214796	secconf=HC2	primconf=HC	Note	Bone%20morphogenetic%20protein%20receptor%20type-2%20G	ahrd_quality_code=***	gene-or-TE-TE?-U=G	func_blast_hit_accession=tr%7CA0A1D1XM31%7CA0A1D1XM31_9ARAE	is_repr=0
chr2A	PGSB_Jan2017	mRNA	743761945	743765890	.	-	.	Name	TRITD2Av1G279560.2	ID=215347	secconf=HC1	primconf=HC	Note	BTB%2FPOZ%20domain-containing%20protein	ahrd_quality_code=***	gene-or-TE-TE?-U=G	func_blast_hit_accession=tr%7CA0A1E5ULA2%7CA0A1E5ULA2_9POAL	is_repr=1	Dbxref=PFAM:PF00651,PFAM:PF03000,INTERPRO:IPR000210,INTERPRO:IPR011333,INTERPRO:IPR027356
chr2A	PGSB_Jan2017	mRNA	743762552	743765890	.	-	.	Name	TRITD2Av1G279560.3	ID=215348	secconf=HC2	primconf=HC	Note	BTB%2FPOZ%20domain-containing%20protein	ahrd_quality_code=***	gene-or-TE-TE?-U=G	func_blast_hit_accession=tr%7CA0A1E5ULA2%7CA0A1E5ULA2_9POAL	is_repr=0	Dbxref=PFAM:PF00651,PFAM:PF03000,INTERPRO:IPR000210,INTERPRO:IPR011333,INTERPRO:IPR027356
chr2A	PGSB_Jan2017	mRNA	739142877	739144801	.	-	.	Name	TRITD2Av1G277430.1	ID=214757	secconf=HC2	primconf=HC	Note	BTB%2FPOZ%20domain-containing%20protein%2010%20G	ahrd_quality_code=--*	gene-or-TE-TE?-U=G	func_blast_hit_accession=sp%7CQ5R585%7CBTBDA_PONAB	is_repr=1
chr2A	PGSB_Jan2017	mRNA	739594607	739594894	.	+	.	Name	TRITD2Av1G277660.2	ID=214815	secconf=LC2	primconf=LC	Note	C2H2%20type%20master%20regulator%20of%20conidiophore%20development%20brlA%20G	ahrd_quality_code=--*	gene-or-TE-TE?-U=G	func_blast_hit_accession=sp%7CB6GVZ2%7CBRLA_PENRW	is_repr=0
chr2A	PGSB_Jan2017	mRNA	743750058	743752050	.	-	.	Name	TRITD2Av1G279540.3	ID=215340	secconf=LC2	primconf=LC	Note	C6HC-type%20zinc%20finger%20RING%2FU-box%20protein	ahrd_quality_code=*-*	gene-or-TE-TE?-U=TE?	func_blast_hit_accession=tr%7CA0A072UW99%7CA0A072UW99_MEDTR	is_repr=0	Ontology_term=GO:0005515	Dbxref=PFAM:PF01485,INTERPRO:IPR001841,INTERPRO:IPR002867,INTERPRO:IPR013083,INTERPRO:IPR017907
chr2A	PGSB_Jan2017	mRNA	741397783	741400495	.	+	.	Name	TRITD2Av1G278380.1	ID=215008	secconf=HC1	primconf=HC	Note	Cation%2FH(+)%20antiporter	ahrd_quality_code=***	gene-or-TE-TE?-U=G	func_blast_hit_accession=tr%7CA0A0K9NPK0%7CA0A0K9NPK0_ZOSMR	is_repr=1	Ontology_term=GO:0006812,GO:0015299,GO:0016021	Dbxref=PFAM:PF00999,INTERPRO:IPR006153,INTERPRO:IPR014729
chr2A	PGSB_Jan2017	mRNA	741398842	741399516	.	+	.	Name	TRITD2Av1G278380.2	ID=215009	secconf=HC2	primconf=HC	Note	Cation%2FH(+)%20antiporter	ahrd_quality_code=*-*	gene-or-TE-TE?-U=G	func_blast_hit_accession=tr%7CA0A0K9NPK0%7CA0A0K9NPK0_ZOSMR	is_repr=0	Ontology_term=GO:0006812,GO:0015299,GO:0016021	Dbxref=PFAM:PF00999,INTERPRO:IPR006153
chr2A	PGSB_Jan2017	mRNA	739521781	739522212	.	+	.	Name	TRITD2Av1G277590.1	ID=214792	secconf=REP	primconf=LC	Note	Cation%2FH(+)%20antiporter%2015%20G	ahrd_quality_code=*-*	gene-or-TE-TE?-U=G	func_blast_hit_accession=tr%7CM8AF67%7CM8AF67_TRIUA	is_repr=1
chr2A	PGSB_Jan2017	mRNA	742693062	742694238	.	-	.	Name	TRITD2Av1G279230.1	ID=215257	secconf=LC2	primconf=LC	Note	cation-chloride%20co-transporter%201%20G	ahrd_quality_code=--*	gene-or-TE-TE?-U=G	func_blast_hit_accession=AT1G30450.4	is_repr=1
chr2A	PGSB_Jan2017	mRNA	745267141	745268439	.	-	.	Name	TRITD2Av1G280380.1	ID=215561	secconf=HC1	primconf=HC	Note	Cellulose%20synthase-like%20protein	ahrd_quality_code=***	gene-or-TE-TE?-U=G	func_blast_hit_accession=tr%7CL0ASI8%7CL0ASI8_POPTO	is_repr=0	Dbxref=PFAM:PF13641,INTERPRO:IPR029044
chr2A	PGSB_Jan2017	mRNA	745267141	745269170	.	-	.	Name	TRITD2Av1G280380.2	ID=215562	secconf=HC1	primconf=HC	Note	Cellulose%20synthase-like%20protein	ahrd_quality_code=***	gene-or-TE-TE?-U=G	func_blast_hit_accession=tr%7CL0ATP8%7CL0ATP8_POPTO	is_repr=0	Dbxref=PFAM:PF13641,INTERPRO:IPR029044
chr2A	PGSB_Jan2017	mRNA	745267141	745269194	.	-	.	Name	TRITD2Av1G280380.3	ID=215563	secconf=HC1	primconf=HC	Note	Cellulose%20synthase-like%20protein	ahrd_quality_code=***	gene-or-TE-TE?-U=G	func_blast_hit_accession=tr%7CL0ATP8%7CL0ATP8_POPTO	is_repr=1	Dbxref=PFAM:PF13641,INTERPRO:IPR029044
chr2A	PGSB_Jan2017	mRNA	745267141	745269194	.	-	.	Name	TRITD2Av1G280380.4	ID=215564	secconf=HC1	primconf=HC	Note	Cellulose%20synthase-like%20protein	ahrd_quality_code=***	gene-or-TE-TE?-U=G	func_blast_hit_accession=tr%7CL0ATP8%7CL0ATP8_POPTO	is_repr=0	Dbxref=PFAM:PF13632,INTERPRO:IPR001173,INTERPRO:IPR029044
chr2A	PGSB_Jan2017	mRNA	742575289	742576155	.	+	.	Name	TRITD2Av1G279110.1	ID=215232	secconf=LC2	primconf=LC	Note	Centromere%20protein%20C,%20putative%20isoform%203%20G	ahrd_quality_code=--*	gene-or-TE-TE?-U=G	func_blast_hit_accession=tr%7CA0A061GI07%7CA0A061GI07_THECC	is_repr=1
chr2A	PGSB_Jan2017	mRNA	744015554	744015891	.	+	.	Name	TRITD2Av1G279810.1	ID=215414	secconf=HC2	primconf=HC	Note	Chalcone%20synthase	ahrd_quality_code=*-*	gene-or-TE-TE?-U=G	func_blast_hit_accession=tr%7CQ6WGP8%7CQ6WGP8_WHEAT	is_repr=0	Ontology_term=GO:0003824	Dbxref=PFAM:PF00195,INTERPRO:IPR001099,INTERPRO:IPR016039
chr2A	PGSB_Jan2017	mRNA	744015554	744018151	.	+	.	Name	TRITD2Av1G279810.2	ID=215415	secconf=HC1	primconf=HC	Note	Chalcone%20synthase	ahrd_quality_code=***	gene-or-TE-TE?-U=G	func_blast_hit_accession=tr%7CA0A1B2AQH0%7CA0A1B2AQH0_9ORYZ	is_repr=0	Ontology_term=GO:0003824,GO:0008152,GO:0009058	Dbxref=PFAM:PF00195,PFAM:PF02797,INTERPRO:IPR001099,INTERPRO:IPR012328,INTERPRO:IPR016039,INTERPRO:IPR018088
chr2A	PGSB_Jan2017	mRNA	744015554	744018151	.	+	.	Name	TRITD2Av1G279810.3	ID=215416	secconf=HC2	primconf=HC	Note	Chalcone%20synthase	ahrd_quality_code=*-*	gene-or-TE-TE?-U=G	func_blast_hit_accession=tr%7CB5LXZ9%7CB5LXZ9_HORVU	is_repr=0	Ontology_term=GO:0003824	Dbxref=PFAM:PF02797,INTERPRO:IPR012328,INTERPRO:IPR016039
chr2A	PGSB_Jan2017	mRNA	744015554	744018151	.	+	.	Name	TRITD2Av1G279810.4	ID=215417	secconf=HC2	primconf=HC	Note	Chalcone%20synthase	ahrd_quality_code=*-*	gene-or-TE-TE?-U=G	func_blast_hit_accession=tr%7CB5LXZ9%7CB5LXZ9_HORVU	is_repr=0	Ontology_term=GO:0003824	Dbxref=PFAM:PF02797,INTERPRO:IPR012328,INTERPRO:IPR016039
chr2A	PGSB_Jan2017	mRNA	744015554	744018151	.	+	.	Name	TRITD2Av1G279810.5	ID=215418	secconf=HC2	primconf=HC	Note	Chalcone%20synthase	ahrd_quality_code=*-*	gene-or-TE-TE?-U=G	func_blast_hit_accession=tr%7CQ6WGQ2%7CQ6WGQ2_9POAL	is_repr=0	Ontology_term=GO:0003824	Dbxref=PFAM:PF02797,INTERPRO:IPR012328,INTERPRO:IPR016039
chr2A	PGSB_Jan2017	mRNA	744015554	744018151	.	+	.	Name	TRITD2Av1G279810.6	ID=215419	secconf=HC1	primconf=HC	Note	Chalcone%20synthase	ahrd_quality_code=***	gene-or-TE-TE?-U=G	func_blast_hit_accession=tr%7CQ6WGP9%7CQ6WGP9_WHEAT	is_repr=1	Ontology_term=GO:0003824,GO:0008152,GO:0009058,GO:0016746	Dbxref=PFAM:PF00195,PFAM:PF02797,INTERPRO:IPR001099,INTERPRO:IPR011141,INTERPRO:IPR012328,INTERPRO:IPR016039,INTERPRO:IPR018088
chr2A	PGSB_Jan2017	mRNA	744015554	744018151	.	+	.	Name	TRITD2Av1G279810.7	ID=215420	secconf=HC2	primconf=HC	Note	Chalcone%20synthase	ahrd_quality_code=*-*	gene-or-TE-TE?-U=G	func_blast_hit_accession=tr%7CB5LXZ9%7CB5LXZ9_HORVU	is_repr=0	Ontology_term=GO:0003824	Dbxref=PFAM:PF00195,PFAM:PF02797,INTERPRO:IPR001099,INTERPRO:IPR012328,INTERPRO:IPR016039
chr2A	PGSB_Jan2017	mRNA	744015707	744018151	.	+	.	Name	TRITD2Av1G279810.8	ID=215421	secconf=HC2	primconf=HC	Note	Chalcone%20synthase	ahrd_quality_code=***	gene-or-TE-TE?-U=G	func_blast_hit_accession=tr%7CQ6WGP9%7CQ6WGP9_WHEAT	is_repr=0	Ontology_term=GO:0003824,GO:0008152,GO:0009058	Dbxref=PFAM:PF00195,PFAM:PF02797,INTERPRO:IPR001099,INTERPRO:IPR012328,INTERPRO:IPR016039,INTERPRO:IPR018088
chr2A	PGSB_Jan2017	mRNA	742145980	742146282	.	-	.	Name	TRITD2Av1G278840.1	ID=215146	secconf=LC2	primconf=LC	Note	Chaperone%20DnaJ-domain%20superfamily%20protein%20G	ahrd_quality_code=--*	gene-or-TE-TE?-U=G	func_blast_hit_accession=AT5G64360.7	is_repr=1
chr2A	PGSB_Jan2017	mRNA	742022914	742023568	.	-	.	Name	TRITD2Av1G278790.1	ID=215133	secconf=HC2	primconf=HC	Note	Chaperone%20protein%20DnaJ%20G	ahrd_quality_code=--*	gene-or-TE-TE?-U=G	func_blast_hit_accession=sp%7CB5ENA2%7CDNAJ_ACIF5	is_repr=1
chr2A	PGSB_Jan2017	mRNA	742023253	742023568	.	-	.	Name	TRITD2Av1G278790.2	ID=215134	secconf=HC2	primconf=HC	Note	Chaperone%20protein%20DnaJ%20G	ahrd_quality_code=--*	gene-or-TE-TE?-U=G	func_blast_hit_accession=sp%7CB5ENA2%7CDNAJ_ACIF5	is_repr=0
chr2A	PGSB_Jan2017	mRNA	744475756	744476088	.	-	.	Name	TRITD2Av1G280050.1	ID=215480	secconf=LC2	primconf=LC	Note	chlorophyll%20a-b%20binding%20protein%206%20G	ahrd_quality_code=--*	gene-or-TE-TE?-U=G	func_blast_hit_accession=AT3G54890.4	is_repr=1
chr2A	PGSB_Jan2017	mRNA	744079482	744079781	.	-	.	Name	TRITD2Av1G279840.1	ID=215429	secconf=LC2	primconf=LC	Note	Chromodomain-helicase-DNA-binding%20protein%207%20TE?	ahrd_quality_code=--*	gene-or-TE-TE?-U=TE?	func_blast_hit_accession=sp%7CQ9P2D1%7CCHD7_HUMAN	is_repr=1
chr2A	PGSB_Jan2017	mRNA	743856900	743857217	.	+	.	Name	TRITD2Av1G279660.1	ID=215373	secconf=LC2	primconf=LC	Note	Concanavalin%20A-like%20lectin%20protein%20kinase%20family%20protein%20G	ahrd_quality_code=--*	gene-or-TE-TE?-U=G	func_blast_hit_accession=AT4G02420.1	is_repr=1
chr2A	PGSB_Jan2017	mRNA	743378157	743378495	.	-	.	Name	TRITD2Av1G279350.1	ID=215283	secconf=LC2	primconf=LC	Note	Condensin%20complex%20subunit%201%20G	ahrd_quality_code=--*	gene-or-TE-TE?-U=G	func_blast_hit_accession=tr%7CA0A067DQ70%7CA0A067DQ70_CITSI	is_repr=1
chr2A	PGSB_Jan2017	mRNA	741807986	741808285	.	-	.	Name	TRITD2Av1G278560.1	ID=215065	secconf=REP	primconf=LC	Note	Copia-like%20retroelement%20pol%20polyprotein-like%20TE	ahrd_quality_code=*-*	gene-or-TE-TE?-U=TE	func_blast_hit_accession=tr%7CO49548%7CO49548_ARATH	is_repr=1
chr2A	PGSB_Jan2017	mRNA	744558453	744559360	.	-	.	Name	TRITD2Av1G280100.1	ID=215493	secconf=HC2	primconf=HC	Note	Cortical%20cell-delineating%20protein	ahrd_quality_code=--*	gene-or-TE-TE?-U=G	func_blast_hit_accession=tr%7CK7VCJ1%7CK7VCJ1_MAIZE	is_repr=1	Dbxref=PFAM:PF14547,INTERPRO:IPR016140,INTERPRO:IPR027923
chr2A	PGSB_Jan2017	mRNA	743759530	743759745	.	+	.	Name	TRITD2Av1G279550.1	ID=215344	secconf=LC2	primconf=LC	Note	CsAtPR5%20G	ahrd_quality_code=*-*	gene-or-TE-TE?-U=G	func_blast_hit_accession=tr%7CA7UMA9%7CA7UMA9_WHEAT	is_repr=1
chr2A	PGSB_Jan2017	mRNA	740321582	740323606	.	-	.	Name	TRITD2Av1G278160.1	ID=214927	secconf=HC1	primconf=HC	Note	Cullin%20family%20protein	ahrd_quality_code=***	gene-or-TE-TE?-U=G	func_blast_hit_accession=tr%7CB9HV99%7CB9HV99_POPTR	is_repr=0	Ontology_term=GO:0006511	Dbxref=PFAM:PF00888,PFAM:PF10557,INTERPRO:IPR001373,INTERPRO:IPR011991,INTERPRO:IPR016158,INTERPRO:IPR016159,INTERPRO:IPR019559
chr2A	PGSB_Jan2017	mRNA	740321582	740324122	.	-	.	Name	TRITD2Av1G278160.2	ID=214928	secconf=HC1	primconf=HC	Note	Cullin%20family%20protein	ahrd_quality_code=***	gene-or-TE-TE?-U=G	func_blast_hit_accession=tr%7CB9HV99%7CB9HV99_POPTR	is_repr=0	Ontology_term=GO:0006511	Dbxref=PFAM:PF00888,PFAM:PF10557,INTERPRO:IPR001373,INTERPRO:IPR011991,INTERPRO:IPR016158,INTERPRO:IPR016159,INTERPRO:IPR019559
chr2A	PGSB_Jan2017	mRNA	740321582	740326579	.	-	.	Name	TRITD2Av1G278160.3	ID=214929	secconf=HC1	primconf=HC	Note	Cullin%20family%20protein	ahrd_quality_code=***	gene-or-TE-TE?-U=G	func_blast_hit_accession=tr%7CB9HV99%7CB9HV99_POPTR	is_repr=0	Ontology_term=GO:0006511	Dbxref=PFAM:PF00888,PFAM:PF10557,INTERPRO:IPR001373,INTERPRO:IPR011991,INTERPRO:IPR016158,INTERPRO:IPR016159,INTERPRO:IPR019559
chr2A	PGSB_Jan2017	mRNA	740321582	740326579	.	-	.	Name	TRITD2Av1G278160.4	ID=214930	secconf=HC1	primconf=HC	Note	Cullin%20family%20protein	ahrd_quality_code=***	gene-or-TE-TE?-U=G	func_blast_hit_accession=tr%7CB9HV99%7CB9HV99_POPTR	is_repr=0	Ontology_term=GO:0006511	Dbxref=PFAM:PF00888,PFAM:PF10557,INTERPRO:IPR001373,INTERPRO:IPR011991,INTERPRO:IPR016158,INTERPRO:IPR016159,INTERPRO:IPR019559
chr2A	PGSB_Jan2017	mRNA	740321582	740326676	.	-	.	Name	TRITD2Av1G278160.5	ID=214931	secconf=HC1	primconf=HC	Note	Cullin%20family%20protein	ahrd_quality_code=***	gene-or-TE-TE?-U=G	func_blast_hit_accession=tr%7CB9HV99%7CB9HV99_POPTR	is_repr=0	Ontology_term=GO:0006511	Dbxref=PFAM:PF00888,PFAM:PF10557,INTERPRO:IPR001373,INTERPRO:IPR011991,INTERPRO:IPR016158,INTERPRO:IPR016159,INTERPRO:IPR019559
chr2A	PGSB_Jan2017	mRNA	740321582	740326676	.	-	.	Name	TRITD2Av1G278160.6	ID=214932	secconf=HC1	primconf=HC	Note	Cullin%20family%20protein	ahrd_quality_code=***	gene-or-TE-TE?-U=G	func_blast_hit_accession=tr%7CB9HV99%7CB9HV99_POPTR	is_repr=1	Ontology_term=GO:0006511	Dbxref=PFAM:PF00888,PFAM:PF10557,INTERPRO:IPR001373,INTERPRO:IPR011991,INTERPRO:IPR016158,INTERPRO:IPR016159,INTERPRO:IPR019559
chr2A	PGSB_Jan2017	mRNA	740321582	740326676	.	-	.	Name	TRITD2Av1G278160.7	ID=214933	secconf=HC1	primconf=HC	Note	Cullin%20family%20protein	ahrd_quality_code=***	gene-or-TE-TE?-U=G	func_blast_hit_accession=tr%7CB9HV99%7CB9HV99_POPTR	is_repr=0	Ontology_term=GO:0006511	Dbxref=PFAM:PF00888,PFAM:PF10557,INTERPRO:IPR001373,INTERPRO:IPR011991,INTERPRO:IPR016158,INTERPRO:IPR016159,INTERPRO:IPR019559
chr2A	PGSB_Jan2017	mRNA	740321582	740326676	.	-	.	Name	TRITD2Av1G278160.8	ID=214934	secconf=HC1	primconf=HC	Note	Cullin%20family%20protein	ahrd_quality_code=***	gene-or-TE-TE?-U=G	func_blast_hit_accession=tr%7CB9HV99%7CB9HV99_POPTR	is_repr=0	Ontology_term=GO:0006511	Dbxref=PFAM:PF00888,PFAM:PF10557,INTERPRO:IPR001373,INTERPRO:IPR011991,INTERPRO:IPR016158,INTERPRO:IPR016159,INTERPRO:IPR019559
chr2A	PGSB_Jan2017	mRNA	739553540	739558243	.	-	.	Name	TRITD2Av1G277620.1	ID=214801	secconf=HC1	primconf=HC	Note	Cyclic%20nucleotide-gated%20channel	ahrd_quality_code=***	gene-or-TE-TE?-U=G	func_blast_hit_accession=tr%7CA0A0K9PRG4%7CA0A0K9PRG4_ZOSMR	is_repr=0	Ontology_term=GO:0005216,GO:0005249,GO:0005515,GO:0006811,GO:0006813,GO:0016020	Dbxref=PFAM:PF00520,PFAM:PF00027,INTERPRO:IPR000048,INTERPRO:IPR000595,INTERPRO:IPR003938,INTERPRO:IPR005821,INTERPRO:IPR014710,INTERPRO:IPR018490
chr2A	PGSB_Jan2017	mRNA	739553540	739559085	.	-	.	Name	TRITD2Av1G277620.2	ID=214802	secconf=HC1	primconf=HC	Note	Cyclic%20nucleotide-gated%20channel	ahrd_quality_code=***	gene-or-TE-TE?-U=G	func_blast_hit_accession=tr%7CA0A0K9PRG4%7CA0A0K9PRG4_ZOSMR	is_repr=1	Ontology_term=GO:0005216,GO:0005249,GO:0005515,GO:0006811,GO:0006813,GO:0016020	Dbxref=PFAM:PF00520,PFAM:PF00027,INTERPRO:IPR000048,INTERPRO:IPR000595,INTERPRO:IPR003938,INTERPRO:IPR005821,INTERPRO:IPR014710,INTERPRO:IPR018490
chr2A	PGSB_Jan2017	mRNA	739554266	739559085	.	-	.	Name	TRITD2Av1G277620.3	ID=214803	secconf=HC2	primconf=HC	Note	Cyclic%20nucleotide-gated%20channel	ahrd_quality_code=***	gene-or-TE-TE?-U=G	func_blast_hit_accession=tr%7CA0A0K9PRG4%7CA0A0K9PRG4_ZOSMR	is_repr=0	Ontology_term=GO:0005216,GO:0005249,GO:0006811,GO:0006813,GO:0016020	Dbxref=PFAM:PF00520,INTERPRO:IPR003938,INTERPRO:IPR005821,INTERPRO:IPR018490
chr2A	PGSB_Jan2017	mRNA	739554612	739558243	.	-	.	Name	TRITD2Av1G277620.4	ID=214804	secconf=HC2	primconf=HC	Note	Cyclic%20nucleotide-gated%20channel	ahrd_quality_code=***	gene-or-TE-TE?-U=G	func_blast_hit_accession=tr%7CA0A0K9PRG4%7CA0A0K9PRG4_ZOSMR	is_repr=0	Ontology_term=GO:0005216,GO:0006811,GO:0016020	Dbxref=PFAM:PF00520,INTERPRO:IPR005821
chr2A	PGSB_Jan2017	mRNA	739556299	739559085	.	-	.	Name	TRITD2Av1G277620.5	ID=214805	secconf=HC2	primconf=HC	Note	Cyclic%20nucleotide-gated%20channel	ahrd_quality_code=*-*	gene-or-TE-TE?-U=G	func_blast_hit_accession=tr%7CA0A0K9PRG4%7CA0A0K9PRG4_ZOSMR	is_repr=0	Ontology_term=GO:0005216,GO:0006811,GO:0016020	Dbxref=PFAM:PF00520,INTERPRO:IPR005821
chr2A	PGSB_Jan2017	mRNA	739556457	739559085	.	-	.	Name	TRITD2Av1G277620.6	ID=214806	secconf=HC2	primconf=HC	Note	Cyclic%20nucleotide-gated%20channel	ahrd_quality_code=*-*	gene-or-TE-TE?-U=G	func_blast_hit_accession=tr%7CA0A0K9PRG4%7CA0A0K9PRG4_ZOSMR	is_repr=0	Ontology_term=GO:0005216,GO:0006811,GO:0016020	Dbxref=PFAM:PF00520,INTERPRO:IPR005821
chr2A	PGSB_Jan2017	mRNA	743854482	743854893	.	+	.	Name	TRITD2Av1G279650.1	ID=215370	secconf=LC2	primconf=LC	Note	Cyclo(L-leucyl-L-phenylalanyl)%20synthase	ahrd_quality_code=--*	gene-or-TE-TE?-U=G	func_blast_hit_accession=sp%7CQ8GED7%7CCLPS_STRNR	is_repr=0	Dbxref=PFAM:PF06838,INTERPRO:IPR009651,INTERPRO:IPR015421,INTERPRO:IPR015424
chr2A	PGSB_Jan2017	mRNA	743845378	743848298	.	+	.	Name	TRITD2Av1G279600.1	ID=215358	secconf=HC2	primconf=HC	Note	Cystathionine%20beta-lyase%20family%20protein	ahrd_quality_code=***	gene-or-TE-TE?-U=G	func_blast_hit_accession=tr%7CG7LD70%7CG7LD70_MEDTR	is_repr=1	Dbxref=PFAM:PF06838,INTERPRO:IPR009651,INTERPRO:IPR015421,INTERPRO:IPR015424
chr2A	PGSB_Jan2017	mRNA	740664192	740665019	.	+	.	Name	TRITD2Av1G278240.1	ID=214960	secconf=HC2	primconf=HC	Note	Cysteine%2FHistidine-rich%20C1%20domain%20family%20protein%20G	ahrd_quality_code=--*	gene-or-TE-TE?-U=G	func_blast_hit_accession=AT2G44380.1	is_repr=1
chr2A	PGSB_Jan2017	mRNA	741837813	741838222	.	+	.	Name	TRITD2Av1G278610.1	ID=215077	secconf=LC2	primconf=LC	Note	Cytochrome%20c%20biogenesis%20ATP-binding%20export%20protein%20CcmA%20G	ahrd_quality_code=--*	gene-or-TE-TE?-U=G	func_blast_hit_accession=sp%7CP29959%7CCCMA_RHOCB	is_repr=1
chr2A	PGSB_Jan2017	mRNA	742687655	742688087	.	+	.	Name	TRITD2Av1G279220.1	ID=215255	secconf=LC2	primconf=LC	Note	Cytochrome%20c%20oxidase%20subunit%206B2%20G	ahrd_quality_code=--*	gene-or-TE-TE?-U=G	func_blast_hit_accession=sp%7CQ6YFP9%7CCX6B2_BOVIN	is_repr=1
chr2A	PGSB_Jan2017	mRNA	746220077	746220682	.	-	.	Name	TRITD2Av1G280810.2	ID=215673	secconf=LC2	primconf=LC	Note	Cytochrome%20P450	ahrd_quality_code=*-*	gene-or-TE-TE?-U=G	func_blast_hit_accession=tr%7CM7YJ48%7CM7YJ48_TRIUA	is_repr=1	Ontology_term=GO:0005506,GO:0016705,GO:0020037	Dbxref=PFAM:PF00067,INTERPRO:IPR001128
chr2A	PGSB_Jan2017	mRNA	740096440	740097378	.	-	.	Name	TRITD2Av1G278040.3	ID=214903	secconf=HC2	primconf=HC	Note	Cytochrome%20P450%20family%20protein	ahrd_quality_code=***	gene-or-TE-TE?-U=G	func_blast_hit_accession=tr%7CQ2QN23%7CQ2QN23_ORYSJ	is_repr=0	Ontology_term=GO:0005506,GO:0016705,GO:0020037	Dbxref=PFAM:PF00067,INTERPRO:IPR001128
chr2A	PGSB_Jan2017	mRNA	744891943	744892857	.	+	.	Name	TRITD2Av1G280170.1	ID=215508	secconf=HC2	primconf=HC	Note	Cytochrome%20P450%20family%20protein	ahrd_quality_code=***	gene-or-TE-TE?-U=G	func_blast_hit_accession=tr%7CQ33AU0%7CQ33AU0_ORYSJ	is_repr=1	Ontology_term=GO:0005506,GO:0016705,GO:0020037	Dbxref=PFAM:PF00067,INTERPRO:IPR001128
chr2A	PGSB_Jan2017	mRNA	740095707	740096571	.	-	.	Name	TRITD2Av1G278040.1	ID=214901	secconf=HC2	primconf=HC	Note	Cytochrome%20P450%20family%20protein,%20expressed	ahrd_quality_code=*-*	gene-or-TE-TE?-U=G	func_blast_hit_accession=tr%7CQ2QN17%7CQ2QN17_ORYSJ	is_repr=0	Ontology_term=GO:0005506,GO:0016705,GO:0020037	Dbxref=PFAM:PF00067,INTERPRO:IPR001128,INTERPRO:IPR002401,INTERPRO:IPR017972
chr2A	PGSB_Jan2017	mRNA	740095707	740097378	.	-	.	Name	TRITD2Av1G278040.2	ID=214902	secconf=HC1	primconf=HC	Note	Cytochrome%20P450%20family%20protein,%20expressed	ahrd_quality_code=***	gene-or-TE-TE?-U=G	func_blast_hit_accession=tr%7CQ2QN17%7CQ2QN17_ORYSJ	is_repr=1	Ontology_term=GO:0005506,GO:0016705,GO:0020037	Dbxref=PFAM:PF00067,INTERPRO:IPR001128,INTERPRO:IPR002401,INTERPRO:IPR017972
chr2A	PGSB_Jan2017	mRNA	744880146	744881075	.	+	.	Name	TRITD2Av1G280160.1	ID=215505	secconf=HC2	primconf=HC	Note	Cytochrome%20P450%20family%20protein,%20expressed	ahrd_quality_code=***	gene-or-TE-TE?-U=G	func_blast_hit_accession=tr%7CQ10A28%7CQ10A28_ORYSJ	is_repr=0	Ontology_term=GO:0005506,GO:0016705,GO:0020037	Dbxref=PFAM:PF00067,INTERPRO:IPR001128
chr2A	PGSB_Jan2017	mRNA	744880146	744882835	.	+	.	Name	TRITD2Av1G280160.2	ID=215506	secconf=HC1	primconf=HC	Note	Cytochrome%20P450%20family%20protein,%20expressed	ahrd_quality_code=***	gene-or-TE-TE?-U=G	func_blast_hit_accession=tr%7CQ10A28%7CQ10A28_ORYSJ	is_repr=1	Ontology_term=GO:0005506,GO:0016705,GO:0020037	Dbxref=PFAM:PF00067,INTERPRO:IPR001128,INTERPRO:IPR002401,INTERPRO:IPR017972
chr2A	PGSB_Jan2017	mRNA	744930595	744931146	.	+	.	Name	TRITD2Av1G280190.1	ID=215512	secconf=HC2	primconf=HC	Note	Cytochrome%20P450%20family%20protein,%20expressed	ahrd_quality_code=*-*	gene-or-TE-TE?-U=G	func_blast_hit_accession=tr%7CQ10A28%7CQ10A28_ORYSJ	is_repr=1	Ontology_term=GO:0005506,GO:0016705,GO:0020037	Dbxref=PFAM:PF00067,INTERPRO:IPR001128,INTERPRO:IPR002401
chr2A	PGSB_Jan2017	mRNA	744987715	744987912	.	+	.	Name	TRITD2Av1G280260.1	ID=215526	secconf=LC2	primconf=LC	Note	Cytochrome%20P450%20family%20protein,%20expressed	ahrd_quality_code=*-*	gene-or-TE-TE?-U=G	func_blast_hit_accession=tr%7CQ33AR5%7CQ33AR5_ORYSJ	is_repr=1	Ontology_term=GO:0005506,GO:0016705,GO:0020037	Dbxref=PFAM:PF00067,INTERPRO:IPR001128
chr2A	PGSB_Jan2017	mRNA	745013385	745013939	.	+	.	Name	TRITD2Av1G280310.1	ID=215536	secconf=HC2	primconf=HC	Note	Cytochrome%20P450%20family%20protein,%20expressed	ahrd_quality_code=*-*	gene-or-TE-TE?-U=G	func_blast_hit_accession=tr%7CQ10A28%7CQ10A28_ORYSJ	is_repr=1	Ontology_term=GO:0005506,GO:0016705,GO:0020037	Dbxref=PFAM:PF00067,INTERPRO:IPR001128,INTERPRO:IPR002401,INTERPRO:IPR017972
chr2A	PGSB_Jan2017	mRNA	746219819	746220682	.	-	.	Name	TRITD2Av1G280810.1	ID=215672	secconf=LC2	primconf=LC	Note	Cytochrome%20P450%20G	ahrd_quality_code=*-*	gene-or-TE-TE?-U=G	func_blast_hit_accession=tr%7CM7YJ48%7CM7YJ48_TRIUA	is_repr=0
chr2A	PGSB_Jan2017	mRNA	742573697	742574284	.	-	.	Name	TRITD2Av1G279090.1	ID=215216	secconf=LC2	primconf=LC	Note	cytochrome%20P450,%20family%20705,%20subfamily%20A,%20polypeptide%2015%20G	ahrd_quality_code=--*	gene-or-TE-TE?-U=G	func_blast_hit_accession=AT3G20080.2	is_repr=1
chr2A	PGSB_Jan2017	mRNA	740249642	740249941	.	+	.	Name	TRITD2Av1G278120.1	ID=214919	secconf=LC2	primconf=LC	Note	cytochrome%20P450,%20family%20705,%20subfamily%20A,%20polypeptide%208%20G	ahrd_quality_code=--*	gene-or-TE-TE?-U=G	func_blast_hit_accession=AT2G27000.1	is_repr=1
chr2A	PGSB_Jan2017	mRNA	744558893	744598640	.	+	.	Name	TRITD2Av1G280090.3	ID=215491	secconf=LC2	primconf=LC	Note	Cytosol%20aminopeptidase%20family%20protein%20G	ahrd_quality_code=--*	gene-or-TE-TE?-U=G	func_blast_hit_accession=AT2G24200.3	is_repr=1
chr2A	PGSB_Jan2017	mRNA	744595143	744595502	.	+	.	Name	TRITD2Av1G280110.1	ID=215495	secconf=LC2	primconf=LC	Note	Cytosol%20aminopeptidase%20family%20protein%20G	ahrd_quality_code=--*	gene-or-TE-TE?-U=G	func_blast_hit_accession=AT2G24200.3	is_repr=1
chr2A	PGSB_Jan2017	mRNA	742031814	742032143	.	-	.	Name	TRITD2Av1G278800.1	ID=215137	secconf=LC2	primconf=LC	Note	delta(3,5),delta(2,4)-dienoyl-CoA%20isomerase%201%20G	ahrd_quality_code=--*	gene-or-TE-TE?-U=G	func_blast_hit_accession=AT5G43280.2	is_repr=1
chr2A	PGSB_Jan2017	mRNA	740014881	740015228	.	+	.	Name	TRITD2Av1G278020.1	ID=214897	secconf=LC2	primconf=LC	Note	Deoxyribose-phosphate%20aldolase%20G	ahrd_quality_code=--*	gene-or-TE-TE?-U=G	func_blast_hit_accession=sp%7CC1CDJ0%7CDEOC_STRZJ	is_repr=1
chr2A	PGSB_Jan2017	mRNA	740022417	740022764	.	+	.	Name	TRITD2Av1G278030.1	ID=214899	secconf=LC2	primconf=LC	Note	Deoxyribose-phosphate%20aldolase%20G	ahrd_quality_code=--*	gene-or-TE-TE?-U=G	func_blast_hit_accession=sp%7CC1CDJ0%7CDEOC_STRZJ	is_repr=1
chr2A	PGSB_Jan2017	mRNA	745750377	745751467	.	-	.	Name	TRITD2Av1G280650.1	ID=215631	secconf=HC2	primconf=HC	Note	Diacylglycerol%20kinase	ahrd_quality_code=*-*	gene-or-TE-TE?-U=G	func_blast_hit_accession=tr%7CA0A096UL74%7CA0A096UL74_WHEAT	is_repr=0	Ontology_term=GO:0004143	Dbxref=PFAM:PF00609,INTERPRO:IPR000756,INTERPRO:IPR016064
chr2A	PGSB_Jan2017	mRNA	745750377	745753839	.	-	.	Name	TRITD2Av1G280650.2	ID=215632	secconf=HC1	primconf=HC	Note	Diacylglycerol%20kinase	ahrd_quality_code=***	gene-or-TE-TE?-U=G	func_blast_hit_accession=tr%7CA0A096UL74%7CA0A096UL74_WHEAT	is_repr=0	Ontology_term=GO:0003951,GO:0004143,GO:0007205	Dbxref=PFAM:PF00609,INTERPRO:IPR000756,INTERPRO:IPR016064,INTERPRO:IPR017438
chr2A	PGSB_Jan2017	mRNA	745750377	745753839	.	-	.	Name	TRITD2Av1G280650.3	ID=215633	secconf=HC1	primconf=HC	Note	Diacylglycerol%20kinase	ahrd_quality_code=***	gene-or-TE-TE?-U=G	func_blast_hit_accession=tr%7CA0A096UL74%7CA0A096UL74_WHEAT	is_repr=0	Ontology_term=GO:0003951,GO:0004143,GO:0007205,GO:0008152	Dbxref=PFAM:PF00781,PFAM:PF00609,INTERPRO:IPR000756,INTERPRO:IPR001206,INTERPRO:IPR016064,INTERPRO:IPR017438
chr2A	PGSB_Jan2017	mRNA	745750377	745753848	.	-	.	Name	TRITD2Av1G280650.4	ID=215634	secconf=HC1	primconf=HC	Note	Diacylglycerol%20kinase	ahrd_quality_code=***	gene-or-TE-TE?-U=G	func_blast_hit_accession=tr%7CA0A096UL74%7CA0A096UL74_WHEAT	is_repr=1	Ontology_term=GO:0003951,GO:0004143,GO:0007205,GO:0008152	Dbxref=PFAM:PF00781,PFAM:PF00609,INTERPRO:IPR000756,INTERPRO:IPR001206,INTERPRO:IPR016064,INTERPRO:IPR016961,INTERPRO:IPR017438
chr2A	PGSB_Jan2017	mRNA	744972484	744977653	.	-	.	Name	TRITD2Av1G280230.1	ID=215520	secconf=LC2	primconf=LC	Note	Dihydrodipicolinate%20reductase%20G	ahrd_quality_code=--*	gene-or-TE-TE?-U=G	func_blast_hit_accession=tr%7CB6TCY5%7CB6TCY5_MAIZE	is_repr=1
chr2A	PGSB_Jan2017	mRNA	743851685	743853283	.	+	.	Name	TRITD2Av1G279640.1	ID=215367	secconf=HC2	primconf=HC	Note	Disease%20resistance%20protein%20(NBS-LRR%20class)%20family	ahrd_quality_code=--*	gene-or-TE-TE?-U=G	func_blast_hit_accession=AT5G40060.2	is_repr=1	Dbxref=INTERPRO:IPR032675
chr2A	PGSB_Jan2017	mRNA	743851685	743853341	.	+	.	Name	TRITD2Av1G279640.2	ID=215368	secconf=HC2	primconf=HC	Note	Disease%20resistance%20protein%20(NBS-LRR%20class)%20family	ahrd_quality_code=--*	gene-or-TE-TE?-U=G	func_blast_hit_accession=AT5G40060.1	is_repr=0	Dbxref=INTERPRO:IPR032675
chr2A	PGSB_Jan2017	mRNA	742352333	742352710	.	+	.	Name	TRITD2Av1G278980.1	ID=215188	secconf=REP	primconf=LC	Note	Disease%20resistance%20protein%20RPM1%20G	ahrd_quality_code=*--	gene-or-TE-TE?-U=G	func_blast_hit_accession=tr%7CM8ARG1%7CM8ARG1_TRIUA	is_repr=1
chr2A	PGSB_Jan2017	mRNA	742034220	742034662	.	-	.	Name	TRITD2Av1G278810.2	ID=215140	secconf=LC2	primconf=LC	Note	DNA%20gyrase%20subunit%20B	ahrd_quality_code=--*	gene-or-TE-TE?-U=TE?	func_blast_hit_accession=sp%7CP43701%7CGYRB_HAEIN	is_repr=0	Dbxref=PFAM:PF03017,INTERPRO:IPR004264
chr2A	PGSB_Jan2017	mRNA	743504982	743511461	.	-	.	Name	TRITD2Av1G279390.1	ID=215291	secconf=HC1	primconf=HC	Note	DNA%20polymerase%20I	ahrd_quality_code=***	gene-or-TE-TE?-U=G	func_blast_hit_accession=tr%7CM8AU69%7CM8AU69_AEGTA	is_repr=0	Ontology_term=GO:0003676,GO:0003677,GO:0003887,GO:0006139,GO:0006260,GO:0006261	Dbxref=PFAM:PF01612,PFAM:PF00476,INTERPRO:IPR001098,INTERPRO:IPR002298,INTERPRO:IPR002562,INTERPRO:IPR012337
chr2A	PGSB_Jan2017	mRNA	743504982	743511497	.	-	.	Name	TRITD2Av1G279390.2	ID=215292	secconf=HC2	primconf=HC	Note	DNA%20polymerase%20I	ahrd_quality_code=***	gene-or-TE-TE?-U=G	func_blast_hit_accession=tr%7CM8AU69%7CM8AU69_AEGTA	is_repr=0	Ontology_term=GO:0003676,GO:0003677,GO:0003887,GO:0006139,GO:0006260,GO:0006261	Dbxref=PFAM:PF01612,PFAM:PF00476,INTERPRO:IPR001098,INTERPRO:IPR002298,INTERPRO:IPR002562,INTERPRO:IPR012337
chr2A	PGSB_Jan2017	mRNA	743504982	743512303	.	-	.	Name	TRITD2Av1G279390.3	ID=215293	secconf=HC2	primconf=HC	Note	DNA%20polymerase%20I	ahrd_quality_code=***	gene-or-TE-TE?-U=G	func_blast_hit_accession=tr%7CM8AU69%7CM8AU69_AEGTA	is_repr=0	Ontology_term=GO:0003676,GO:0003677,GO:0003887,GO:0006139,GO:0006260,GO:0006261	Dbxref=PFAM:PF01612,PFAM:PF00476,INTERPRO:IPR001098,INTERPRO:IPR002298,INTERPRO:IPR002562,INTERPRO:IPR012337
chr2A	PGSB_Jan2017	mRNA	743504982	743513923	.	-	.	Name	TRITD2Av1G279390.4	ID=215294	secconf=HC2	primconf=HC	Note	DNA%20polymerase%20I	ahrd_quality_code=***	gene-or-TE-TE?-U=G	func_blast_hit_accession=tr%7CM8AU69%7CM8AU69_AEGTA	is_repr=1	Ontology_term=GO:0003676,GO:0003677,GO:0003887,GO:0006139,GO:0006260,GO:0006261	Dbxref=PFAM:PF01612,PFAM:PF00476,INTERPRO:IPR001098,INTERPRO:IPR002298,INTERPRO:IPR002562,INTERPRO:IPR012337
chr2A	PGSB_Jan2017	mRNA	743505133	743512303	.	-	.	Name	TRITD2Av1G279390.5	ID=215295	secconf=HC2	primconf=HC	Note	DNA%20polymerase%20I	ahrd_quality_code=***	gene-or-TE-TE?-U=G	func_blast_hit_accession=tr%7CM8AU69%7CM8AU69_AEGTA	is_repr=0	Ontology_term=GO:0003676,GO:0003677,GO:0003887,GO:0006139,GO:0006260,GO:0006261	Dbxref=PFAM:PF01612,PFAM:PF00476,INTERPRO:IPR001098,INTERPRO:IPR002298,INTERPRO:IPR002562,INTERPRO:IPR012337
chr2A	PGSB_Jan2017	mRNA	743507904	743511293	.	-	.	Name	TRITD2Av1G279390.6	ID=215296	secconf=HC2	primconf=HC	Note	DNA%20polymerase%20I	ahrd_quality_code=***	gene-or-TE-TE?-U=G	func_blast_hit_accession=tr%7CM8AU69%7CM8AU69_AEGTA	is_repr=0	Ontology_term=GO:0003676,GO:0006139	Dbxref=PFAM:PF01612,INTERPRO:IPR002562,INTERPRO:IPR012337
chr2A	PGSB_Jan2017	mRNA	743508017	743511293	.	-	.	Name	TRITD2Av1G279390.7	ID=215297	secconf=HC2	primconf=HC	Note	DNA%20polymerase%20I	ahrd_quality_code=***	gene-or-TE-TE?-U=G	func_blast_hit_accession=tr%7CM8AU69%7CM8AU69_AEGTA	is_repr=0	Ontology_term=GO:0003676,GO:0006139	Dbxref=PFAM:PF01612,INTERPRO:IPR002562,INTERPRO:IPR012337
chr2A	PGSB_Jan2017	mRNA	743508175	743511293	.	-	.	Name	TRITD2Av1G279390.8	ID=215298	secconf=HC2	primconf=HC	Note	DNA%20polymerase%20I	ahrd_quality_code=***	gene-or-TE-TE?-U=G	func_blast_hit_accession=tr%7CM8AU69%7CM8AU69_AEGTA	is_repr=0	Ontology_term=GO:0003676,GO:0006139	Dbxref=PFAM:PF01612,INTERPRO:IPR002562,INTERPRO:IPR012337
chr2A	PGSB_Jan2017	mRNA	742340426	742340731	.	+	.	Name	TRITD2Av1G278970.1	ID=215186	secconf=LC2	primconf=LC	Note	DNA-(apurinic%20or%20apyrimidinic%20site)%20lyase	ahrd_quality_code=--*	gene-or-TE-TE?-U=TE?	func_blast_hit_accession=tr%7CA0A067JQR0%7CA0A067JQR0_JATCU	is_repr=1	Dbxref=INTERPRO:IPR005135
chr2A	PGSB_Jan2017	mRNA	745922161	745922979	.	-	.	Name	TRITD2Av1G280720.1	ID=215651	secconf=LC2	primconf=LC	Note	DNA-directed%20RNA%20polymerase%20subunit	ahrd_quality_code=--*	gene-or-TE-TE?-U=G	func_blast_hit_accession=tr%7CM0YUL9%7CM0YUL9_HORVV	is_repr=1	Dbxref=PFAM:PF01471,INTERPRO:IPR002477
chr2A	PGSB_Jan2017	mRNA	741696350	741705517	.	-	.	Name	TRITD2Av1G278480.1	ID=215040	secconf=HC2	primconf=HC	Note	DNA-directed%20RNA%20polymerase%20subunit%20beta	ahrd_quality_code=***	gene-or-TE-TE?-U=G	func_blast_hit_accession=tr%7CM7ZF38%7CM7ZF38_TRIUA	is_repr=0	Ontology_term=GO:0003677,GO:0003899	Dbxref=PFAM:PF04563,PFAM:PF04561,PFAM:PF04565,PFAM:PF04566,PFAM:PF04567,PFAM:PF00562,INTERPRO:IPR007120,INTERPRO:IPR007121,INTERPRO:IPR007642,INTERPRO:IPR007644,INTERPRO:IPR007645,INTERPRO:IPR007646,INTERPRO:IPR007647,INTERPRO:IPR014724
chr2A	PGSB_Jan2017	mRNA	741696406	741698215	.	-	.	Name	TRITD2Av1G278480.2	ID=215041	secconf=HC2	primconf=HC	Note	DNA-directed%20RNA%20polymerase%20subunit%20beta	ahrd_quality_code=*-*	gene-or-TE-TE?-U=G	func_blast_hit_accession=tr%7CA0A1D5UMY0%7CA0A1D5UMY0_WHEAT	is_repr=0	Ontology_term=GO:0003677,GO:0003899	Dbxref=PFAM:PF00562,PFAM:PF04560,INTERPRO:IPR007120,INTERPRO:IPR007121,INTERPRO:IPR007641
chr2A	PGSB_Jan2017	mRNA	741696406	741705517	.	-	.	Name	TRITD2Av1G278480.3	ID=215042	secconf=HC1	primconf=HC	Note	DNA-directed%20RNA%20polymerase%20subunit%20beta	ahrd_quality_code=***	gene-or-TE-TE?-U=G	func_blast_hit_accession=tr%7CM7ZF38%7CM7ZF38_TRIUA	is_repr=1	Ontology_term=GO:0003677,GO:0003899	Dbxref=PFAM:PF04563,PFAM:PF04561,PFAM:PF04565,PFAM:PF04566,PFAM:PF04567,PFAM:PF00562,PFAM:PF04560,INTERPRO:IPR007120,INTERPRO:IPR007121,INTERPRO:IPR007641,INTERPRO:IPR007642,INTERPRO:IPR007644,INTERPRO:IPR007645,INTERPRO:IPR007646,INTERPRO:IPR007647,INTERPRO:IPR014724
chr2A	PGSB_Jan2017	mRNA	741696406	741705517	.	-	.	Name	TRITD2Av1G278480.4	ID=215043	secconf=HC1	primconf=HC	Note	DNA-directed%20RNA%20polymerase%20subunit%20beta	ahrd_quality_code=***	gene-or-TE-TE?-U=G	func_blast_hit_accession=tr%7CM7ZF38%7CM7ZF38_TRIUA	is_repr=0	Ontology_term=GO:0003677,GO:0003899	Dbxref=PFAM:PF04563,PFAM:PF04561,PFAM:PF04565,PFAM:PF04566,PFAM:PF04567,PFAM:PF00562,PFAM:PF04560,INTERPRO:IPR007120,INTERPRO:IPR007121,INTERPRO:IPR007641,INTERPRO:IPR007642,INTERPRO:IPR007644,INTERPRO:IPR007645,INTERPRO:IPR007646,INTERPRO:IPR007647,INTERPRO:IPR014724
chr2A	PGSB_Jan2017	mRNA	741696406	741705517	.	-	.	Name	TRITD2Av1G278480.5	ID=215044	secconf=HC1	primconf=HC	Note	DNA-directed%20RNA%20polymerase%20subunit%20beta	ahrd_quality_code=***	gene-or-TE-TE?-U=G	func_blast_hit_accession=tr%7CM7ZF38%7CM7ZF38_TRIUA	is_repr=0	Ontology_term=GO:0003677,GO:0003899	Dbxref=PFAM:PF04563,PFAM:PF04561,PFAM:PF04565,PFAM:PF04566,PFAM:PF04567,PFAM:PF00562,PFAM:PF04560,INTERPRO:IPR007120,INTERPRO:IPR007121,INTERPRO:IPR007641,INTERPRO:IPR007642,INTERPRO:IPR007644,INTERPRO:IPR007645,INTERPRO:IPR007646,INTERPRO:IPR007647,INTERPRO:IPR014724
chr2A	PGSB_Jan2017	mRNA	741696837	741705517	.	-	.	Name	TRITD2Av1G278480.6	ID=215045	secconf=HC2	primconf=HC	Note	DNA-directed%20RNA%20polymerase%20subunit%20beta	ahrd_quality_code=***	gene-or-TE-TE?-U=G	func_blast_hit_accession=tr%7CM7ZF38%7CM7ZF38_TRIUA	is_repr=0	Ontology_term=GO:0003677,GO:0003899	Dbxref=PFAM:PF04563,PFAM:PF04561,PFAM:PF04565,PFAM:PF04566,PFAM:PF04567,PFAM:PF00562,INTERPRO:IPR007120,INTERPRO:IPR007121,INTERPRO:IPR007642,INTERPRO:IPR007644,INTERPRO:IPR007645,INTERPRO:IPR007646,INTERPRO:IPR007647,INTERPRO:IPR014724
chr2A	PGSB_Jan2017	mRNA	741697928	741705517	.	-	.	Name	TRITD2Av1G278480.7	ID=215046	secconf=HC2	primconf=HC	Note	DNA-directed%20RNA%20polymerase%20subunit%20beta	ahrd_quality_code=***	gene-or-TE-TE?-U=G	func_blast_hit_accession=tr%7CM7ZF38%7CM7ZF38_TRIUA	is_repr=0	Ontology_term=GO:0003677,GO:0003899	Dbxref=PFAM:PF04563,PFAM:PF04561,PFAM:PF04565,PFAM:PF04566,PFAM:PF04567,PFAM:PF00562,INTERPRO:IPR007120,INTERPRO:IPR007121,INTERPRO:IPR007642,INTERPRO:IPR007644,INTERPRO:IPR007645,INTERPRO:IPR007646,INTERPRO:IPR007647,INTERPRO:IPR014724
chr2A	PGSB_Jan2017	mRNA	741698178	741705517	.	-	.	Name	TRITD2Av1G278480.8	ID=215047	secconf=HC2	primconf=HC	Note	DNA-directed%20RNA%20polymerase%20subunit%20beta	ahrd_quality_code=***	gene-or-TE-TE?-U=G	func_blast_hit_accession=tr%7CM7ZF38%7CM7ZF38_TRIUA	is_repr=0	Ontology_term=GO:0003677,GO:0003899	Dbxref=PFAM:PF04563,PFAM:PF04561,PFAM:PF04565,PFAM:PF04566,PFAM:PF04567,PFAM:PF00562,INTERPRO:IPR007120,INTERPRO:IPR007642,INTERPRO:IPR007644,INTERPRO:IPR007645,INTERPRO:IPR007646,INTERPRO:IPR007647,INTERPRO:IPR014724
chr2A	PGSB_Jan2017	mRNA	741700429	741705517	.	-	.	Name	TRITD2Av1G278480.9	ID=215048	secconf=HC2	primconf=HC	Note	DNA-directed%20RNA%20polymerase%20subunit%20beta	ahrd_quality_code=***	gene-or-TE-TE?-U=G	func_blast_hit_accession=tr%7CM7ZF38%7CM7ZF38_TRIUA	is_repr=0	Ontology_term=GO:0003677,GO:0003899	Dbxref=PFAM:PF04563,PFAM:PF04561,PFAM:PF04565,PFAM:PF04566,PFAM:PF04567,PFAM:PF00562,INTERPRO:IPR007120,INTERPRO:IPR007642,INTERPRO:IPR007644,INTERPRO:IPR007645,INTERPRO:IPR007646,INTERPRO:IPR007647,INTERPRO:IPR014724
chr2A	PGSB_Jan2017	mRNA	741704288	741705517	.	-	.	Name	TRITD2Av1G278480.10	ID=215038	secconf=HC2	primconf=HC	Note	DNA-directed%20RNA%20polymerase%20subunit%20beta	ahrd_quality_code=*-*	gene-or-TE-TE?-U=G	func_blast_hit_accession=tr%7CM7ZF38%7CM7ZF38_TRIUA	is_repr=0	Ontology_term=GO:0003677,GO:0003899	Dbxref=PFAM:PF04563,INTERPRO:IPR007644
chr2A	PGSB_Jan2017	mRNA	741704843	741705517	.	-	.	Name	TRITD2Av1G278480.11	ID=215039	secconf=HC2	primconf=HC	Note	DNA-directed%20RNA%20polymerase%20subunit%20beta	ahrd_quality_code=*-*	gene-or-TE-TE?-U=G	func_blast_hit_accession=tr%7CM7ZF38%7CM7ZF38_TRIUA	is_repr=0	Ontology_term=GO:0003677,GO:0003899	Dbxref=PFAM:PF04563,INTERPRO:IPR007644
chr2A	PGSB_Jan2017	mRNA	739915885	739916205	.	+	.	Name	TRITD2Av1G277930.1	ID=214870	secconf=LC2	primconf=LC	Note	DNA-directed%20RNA%20polymerase%20subunit%20beta%27%27%20G	ahrd_quality_code=--*	gene-or-TE-TE?-U=G	func_blast_hit_accession=tr%7CG8J476%7CG8J476_PINDE	is_repr=1
chr2A	PGSB_Jan2017	mRNA	739917071	739917391	.	+	.	Name	TRITD2Av1G277940.1	ID=214872	secconf=LC2	primconf=LC	Note	DNA-directed%20RNA%20polymerase%20subunit%20beta%27%27%20G	ahrd_quality_code=--*	gene-or-TE-TE?-U=G	func_blast_hit_accession=tr%7CG8J476%7CG8J476_PINDE	is_repr=1
chr2A	PGSB_Jan2017	mRNA	744462552	744467661	.	-	.	Name	TRITD2Av1G280020.1	ID=215468	secconf=HC1	primconf=HC	Note	Double-strand%20break%20repair%20protein%20MRE11	ahrd_quality_code=***	gene-or-TE-TE?-U=G	func_blast_hit_accession=tr%7CM8BEL6%7CM8BEL6_AEGTA	is_repr=1	Ontology_term=GO:0004519,GO:0005634,GO:0006302,GO:0008408,GO:0016787,GO:0030145	Dbxref=PFAM:PF00149,PFAM:PF04152,INTERPRO:IPR003701,INTERPRO:IPR004843,INTERPRO:IPR007281,INTERPRO:IPR029052
chr2A	PGSB_Jan2017	mRNA	744462712	744467661	.	-	.	Name	TRITD2Av1G280020.2	ID=215469	secconf=HC1	primconf=HC	Note	Double-strand%20break%20repair%20protein%20MRE11	ahrd_quality_code=***	gene-or-TE-TE?-U=G	func_blast_hit_accession=tr%7CM8BEL6%7CM8BEL6_AEGTA	is_repr=0	Ontology_term=GO:0004519,GO:0005634,GO:0006302,GO:0008408,GO:0016787,GO:0030145	Dbxref=PFAM:PF00149,PFAM:PF04152,INTERPRO:IPR003701,INTERPRO:IPR004843,INTERPRO:IPR007281,INTERPRO:IPR029052
chr2A	PGSB_Jan2017	mRNA	744462712	744467661	.	-	.	Name	TRITD2Av1G280020.3	ID=215470	secconf=HC1	primconf=HC	Note	Double-strand%20break%20repair%20protein%20MRE11	ahrd_quality_code=***	gene-or-TE-TE?-U=G	func_blast_hit_accession=tr%7CM8BEL6%7CM8BEL6_AEGTA	is_repr=0	Ontology_term=GO:0004519,GO:0005634,GO:0006302,GO:0008408,GO:0016787,GO:0030145	Dbxref=PFAM:PF00149,PFAM:PF04152,INTERPRO:IPR003701,INTERPRO:IPR004843,INTERPRO:IPR007281,INTERPRO:IPR029052
chr2A	PGSB_Jan2017	mRNA	744462712	744467661	.	-	.	Name	TRITD2Av1G280020.4	ID=215471	secconf=HC1	primconf=HC	Note	Double-strand%20break%20repair%20protein%20MRE11	ahrd_quality_code=***	gene-or-TE-TE?-U=G	func_blast_hit_accession=tr%7CM8BEL6%7CM8BEL6_AEGTA	is_repr=0	Ontology_term=GO:0004519,GO:0005634,GO:0006302,GO:0008408,GO:0016787,GO:0030145	Dbxref=PFAM:PF00149,PFAM:PF04152,INTERPRO:IPR003701,INTERPRO:IPR004843,INTERPRO:IPR007281,INTERPRO:IPR029052
chr2A	PGSB_Jan2017	mRNA	744463208	744467661	.	-	.	Name	TRITD2Av1G280020.5	ID=215472	secconf=HC2	primconf=HC	Note	Double-strand%20break%20repair%20protein%20MRE11	ahrd_quality_code=***	gene-or-TE-TE?-U=G	func_blast_hit_accession=tr%7CM8BEL6%7CM8BEL6_AEGTA	is_repr=0	Ontology_term=GO:0004519,GO:0005634,GO:0006302,GO:0008408,GO:0016787,GO:0030145	Dbxref=PFAM:PF00149,PFAM:PF04152,INTERPRO:IPR003701,INTERPRO:IPR004843,INTERPRO:IPR007281,INTERPRO:IPR029052
chr2A	PGSB_Jan2017	mRNA	744465175	744467356	.	-	.	Name	TRITD2Av1G280020.6	ID=215473	secconf=HC2	primconf=HC	Note	Double-strand%20break%20repair%20protein%20MRE11	ahrd_quality_code=***	gene-or-TE-TE?-U=G	func_blast_hit_accession=tr%7CM8BEL6%7CM8BEL6_AEGTA	is_repr=0	Ontology_term=GO:0004519,GO:0005634,GO:0006302,GO:0016787	Dbxref=PFAM:PF00149,PFAM:PF04152,INTERPRO:IPR004843,INTERPRO:IPR007281,INTERPRO:IPR029052
chr2A	PGSB_Jan2017	mRNA	744465255	744467661	.	-	.	Name	TRITD2Av1G280020.7	ID=215474	secconf=HC2	primconf=HC	Note	Double-strand%20break%20repair%20protein%20MRE11	ahrd_quality_code=***	gene-or-TE-TE?-U=G	func_blast_hit_accession=tr%7CM8BEL6%7CM8BEL6_AEGTA	is_repr=0	Ontology_term=GO:0004519,GO:0005634,GO:0006302,GO:0016787	Dbxref=PFAM:PF00149,PFAM:PF04152,INTERPRO:IPR004843,INTERPRO:IPR007281,INTERPRO:IPR029052
[truncated: 13,778 more rows]
