# Supplementary material for: Genome-Wide Association Mapping of Prostrate/Erect Growth Habit in Winter Durum Wheat
Source: Int J Mol Sci. 2020 Jan 8;21(2):394. doi: 10.3390/ijms21020394 (PMC7014441; doi:10.3390/ijms21020394)
Supplement: Supplementary file 1 [file ijms-21-00394-s001.zip › Supplemental Table 3.xlsx]

## Sheet: vs Zavitan
Supplemental Table 3 Results of BLAST search against the ‘Zavitan’ transcripts by using the rice protein sequences of PROG1, TAC1, LAZY1 and SD1
gene	chr	E value	start	end	transcript	function
lazy1	chr6A	7.65e-15	615829600	615834570	TRIDC6AG060360	unknown function
lazy1	chr6B	1.83e-17	701069329	701074032	TRIDC6BG073020	unknown function
PROG1	chr4B	3.75e-12	615279138	615279581	TRIDC4BG053870	zinc finger protein 2
PROG1	chr5A	1.75e-10	433252237	433252701	TRIDC5AG035010	zinc finger protein 3
PROG1	chr5A	4.69e-36	667797917	667798385	TRIDC5AG072900	zinc finger protein 3
PROG1	chr5B	3.75e-12	400543372	400543830	TRIDC5BG036820	zinc finger protein 2
PROG1	chr7A	6.28e-10	711031995	711032408	TRIDC7AG075580	zinc finger protein 4
SD1	chr1A	8.4e-21	5417299	5417948	TRIDC1AG001030	2-oxoglutarate (2OG) and Fe(II)-dependent oxygenase superfamily protein
SD1	chr1A	7.25e-23	11042938	11044233	TRIDC1AG002640	2-oxoglutarate (2OG) and Fe(II)-dependent oxygenase superfamily protein
SD1	chr1A	2.53e-12	52044300	52048855	TRIDC1AG009540	2-oxoglutarate (2OG) and Fe(II)-dependent oxygenase superfamily protein
SD1	chr1A	5.43e-27	74043510	74044605	TRIDC1AG012200	2-oxoglutarate (2OG) and Fe(II)-dependent oxygenase superfamily protein
SD1	chr1A	8.26e-31	81273463	81274490	TRIDC1AG012800	1-aminocyclopropane-1-carboxylate oxidase
SD1	chr1A	4.77e-29	81411740	81412772	TRIDC1AG012810	1-aminocyclopropane-1-carboxylate oxidase
SD1	chr1A	8.09e-14	392020443	392021515	TRIDC1AG033410	2-oxoglutarate (2OG) and Fe(II)-dependent oxygenase superfamily protein
SD1	chr1A	2.57e-90	461370720	461373782	TRIDC1AG039380	gibberellin 20 oxidase 2
SD1	chr1A	7.71e-15	513354196	513355423	TRIDC1AG047630	2-oxoglutarate (2OG) and Fe(II)-dependent oxygenase superfamily protein
SD1	chr1A	1.17e-28	522338382	522339677	TRIDC1AG049140	2-oxoglutarate (2OG) and Fe(II)-dependent oxygenase superfamily protein
SD1	chr1A	2.25e-29	522879963	522885109	TRIDC1AG049230	2-oxoglutarate (2OG) and Fe(II)-dependent oxygenase superfamily protein
SD1	chr1A	1.82e-29	522909639	522911223	TRIDC1AG049260	2-oxoglutarate (2OG) and Fe(II)-dependent oxygenase superfamily protein
SD1	chr1A	9.21e-14	524527126	524528275	TRIDC1AG049620	gibberellin 2-oxidase
SD1	chr1A	1.5e-16	558272668	558274282	TRIDC1AG057770	gibberellin 2-oxidase
SD1	chr1A	1.79e-12	558580487	558582085	TRIDC1AG057780	gibberellin 2-oxidase
SD1	chr1B	4.22e-19	86591758	86596678	TRIDC1BG012400	2-oxoglutarate (2OG) and Fe(II)-dependent oxygenase superfamily protein
SD1	chr1B	4.26e-27	115045933	115047030	TRIDC1BG014960	2-oxoglutarate (2OG) and Fe(II)-dependent oxygenase superfamily protein
SD1	chr1B	1.45e-30	131891770	131892811	TRIDC1BG017010	1-aminocyclopropane-1-carboxylate oxidase
SD1	chr1B	2.84e-28	131990197	131991224	TRIDC1BG017020	1-aminocyclopropane-1-carboxylate oxidase
SD1	chr1B	6.02e-14	426552353	426553599	TRIDC1BG038750	2-oxoglutarate (2OG) and Fe(II)-dependent oxygenase superfamily protein
SD1	chr1B	1.42e-91	487203647	487208591	TRIDC1BG044760	gibberellin 20 oxidase 2
SD1	chr1B	9.64e-24	579321110	579322559	TRIDC1BG055940	2-oxoglutarate (2OG) and Fe(II)-dependent oxygenase superfamily protein
SD1	chr1B	3.51e-14	583617650	583618786	TRIDC1BG056340	gibberellin 2-oxidase
SD1	chr1B	1.32e-12	649392975	649394333	TRIDC1BG066510	gibberellin 2-oxidase
SD1	chr1B	1.14e-13	649594775	649596306	TRIDC1BG066520	gibberellin 2-oxidase
SD1	chr1B	8.17e-14	649850276	649851673	TRIDC1BG066530	gibberellin 2-oxidase
SD1	chr2A	2.42e-21	11422902	11425104	TRIDC2AG002640	2-oxoglutarate (2OG) and Fe(II)-dependent oxygenase superfamily protein
SD1	chr2A	1.19e-20	11638351	11640732	TRIDC2AG002710	2-oxoglutarate (2OG) and Fe(II)-dependent oxygenase superfamily protein
SD1	chr2A	2.81e-21	11701606	11704696	TRIDC2AG002730	2-oxoglutarate (2OG) and Fe(II)-dependent oxygenase superfamily protein
SD1	chr2A	1.02e-19	11756506	11757316	TRIDC2AG002760	2-oxoglutarate (2OG) and Fe(II)-dependent oxygenase superfamily protein
SD1	chr2A	8.22e-22	17590278	17591369	TRIDC2AG004010	2-oxoglutarate (2OG) and Fe(II)-dependent oxygenase superfamily protein
SD1	chr2A	1.31e-15	17593853	17611695	TRIDC2AG004020	Cullin-associated NEDD8-dissociated protein 1
SD1	chr2A	8.23e-24	17613352	17614464	TRIDC2AG004030	2-oxoglutarate (2OG) and Fe(II)-dependent oxygenase superfamily protein
SD1	chr2A	8.68e-12	615296965	615298946	TRIDC2AG054750	2-oxoglutarate (2OG) and Fe(II)-dependent oxygenase superfamily protein
SD1	chr2A	3.08e-30	640708802	640710447	TRIDC2AG057090	2-oxoglutarate (2OG) and Fe(II)-dependent oxygenase superfamily protein
SD1	chr2A	1.23e-23	640775313	640779154	TRIDC2AG057100	2-oxoglutarate (2OG) and Fe(II)-dependent oxygenase superfamily protein
SD1	chr2A	9.81e-16	714701041	714702254	TRIDC2AG068650	2-oxoglutarate (2OG) and Fe(II)-dependent oxygenase superfamily protein
SD1	chr2A	2.54e-25	716540949	716542344	TRIDC2AG069230	2-oxoglutarate (2OG) and Fe(II)-dependent oxygenase superfamily protein
SD1	chr2A	6.68e-18	718657701	718659575	TRIDC2AG069640	flavanone 3-hydroxylase
SD1	chr2A	1.07e-19	735277013	735278157	TRIDC2AG072900	2-oxoglutarate (2OG) and Fe(II)-dependent oxygenase superfamily protein
SD1	chr2A	2.34e-16	743567074	743568185	TRIDC2AG075150	2-oxoglutarate (2OG) and Fe(II)-dependent oxygenase superfamily protein
SD1	chr2A	5.42e-15	743638966	743640045	TRIDC2AG075160	2-oxoglutarate (2OG) and Fe(II)-dependent oxygenase superfamily protein
SD1	chr2A	8.85e-19	744503119	744504992	TRIDC2AG075420	gibberellin 3-oxidase 1
SD1	chr2B	2.98e-22	13753028	13754974	TRIDC2BG003020	2-oxoglutarate (2OG) and Fe(II)-dependent oxygenase superfamily protein
SD1	chr2B	4.56e-23	13802590	13804473	TRIDC2BG003040	2-oxoglutarate (2OG) and Fe(II)-dependent oxygenase superfamily protein
SD1	chr2B	3.18e-17	13889473	13890676	TRIDC2BG003110	2-oxoglutarate (2OG) and Fe(II)-dependent oxygenase superfamily protein
SD1	chr2B	7.44e-19	13913613	13914435	TRIDC2BG003130	2-oxoglutarate (2OG) and Fe(II)-dependent oxygenase superfamily protein
SD1	chr2B	7.59e-23	20953357	20954448	TRIDC2BG004590	2-oxoglutarate (2OG) and Fe(II)-dependent oxygenase superfamily protein
SD1	chr2B	4.56e-23	21023374	21024450	TRIDC2BG004620	2-oxoglutarate (2OG) and Fe(II)-dependent oxygenase superfamily protein
SD1	chr2B	3.73e-17	29949904	29951367	TRIDC2BG006360	2-oxoglutarate (2OG) and Fe(II)-dependent oxygenase superfamily protein
SD1	chr2B	1.04e-19	41055726	41057044	TRIDC2BG008170	2-oxoglutarate (2OG) and Fe(II)-dependent oxygenase superfamily protein
SD1	chr2B	9.87e-10	43029534	43031524	TRIDC2BG008400	2-oxoglutarate (2OG) and Fe(II)-dependent oxygenase superfamily protein
SD1	chr2B	3.33e-20	228726556	228727937	TRIDC2BG030670	2-oxoglutarate (2OG) and Fe(II)-dependent oxygenase superfamily protein
SD1	chr2B	8.53e-12	560931714	560933696	TRIDC2BG057510	2-oxoglutarate (2OG) and Fe(II)-dependent oxygenase superfamily protein
SD1	chr2B	1.76e-30	586572673	586574311	TRIDC2BG059970	2-oxoglutarate (2OG) and Fe(II)-dependent oxygenase superfamily protein
SD1	chr2B	1.01e-21	586764016	586766000	TRIDC2BG060000	2-oxoglutarate (2OG) and Fe(II)-dependent oxygenase superfamily protein
SD1	chr2B	8.06e-15	704503114	704505093	TRIDC2BG074230	2-oxoglutarate (2OG) and Fe(II)-dependent oxygenase superfamily protein
SD1	chr2B	4.94e-20	708666504	708670652	TRIDC2BG074920	Zinc finger matrin-type protein 2
SD1	chr2B	1.22e-15	711795834	711797721	TRIDC2BG075240	flavanone 3-hydroxylase
SD1	chr2B	8.77e-22	742184579	742186184	TRIDC2BG079170	2-oxoglutarate (2OG) and Fe(II)-dependent oxygenase superfamily protein
SD1	chr2B	8.63e-16	742455177	742456318	TRIDC2BG079230	2-oxoglutarate (2OG) and Fe(II)-dependent oxygenase superfamily protein
SD1	chr2B	5.61e-20	742644246	742645244	TRIDC2BG079260	2-oxoglutarate (2OG) and Fe(II)-dependent oxygenase superfamily protein
SD1	chr2B	4.02e-15	757614753	757615950	TRIDC2BG082210	2-oxoglutarate (2OG) and Fe(II)-dependent oxygenase superfamily protein
SD1	chr2B	1.02e-13	757630666	757631703	TRIDC2BG082220	2-oxoglutarate (2OG) and Fe(II)-dependent oxygenase superfamily protein
SD1	chr2B	1.12e-19	759859041	759860715	TRIDC2BG082580	gibberellin 3-oxidase 4
SD1	chr2B	7.32e-17	759863612	759864523	TRIDC2BG082590	gibberellin 3-oxidase 1
SD1	chr2B	9.48e-25	792496727	792498025	TRIDC2BG088620	flavonol synthase 1
SD1	chr2B	8.8e-16	792790340	792791665	TRIDC2BG088650	flavanone 3-hydroxylase
SD1	chr3A	1.28e-19	93286915	93288344	TRIDC3AG015280	gibberellin 3-oxidase 1
SD1	chr3A	1.39e-12	563843089	563844731	TRIDC3AG046370	2-oxoglutarate (2OG) and Fe(II)-dependent oxygenase superfamily protein
SD1	chr3A	2.08e-16	596236105	596239206	TRIDC3AG050620	2-oxoglutarate (2OG) and Fe(II)-dependent oxygenase superfamily protein
SD1	chr3A	3.34e-61	642374459	642375255	TRIDC3AG057030	gibberellin 20 oxidase 2
SD1	chr3A	3.88e-111	646117691	646121319	TRIDC3AG057800	gibberellin 20 oxidase 2
SD1	chr3A	3.7e-30	648502177	648503408	TRIDC3AG058070	2-oxoglutarate (2OG) and Fe(II)-dependent oxygenase superfamily protein
SD1	chr3A	1.05e-24	651517736	651518763	TRIDC3AG058500	2-oxoglutarate (2OG) and Fe(II)-dependent oxygenase superfamily protein
SD1	chr3A	8.13e-17	682194481	682196062	TRIDC3AG062940	2-oxoglutarate (2OG) and Fe(II)-dependent oxygenase superfamily protein
SD1	chr3A	3.55e-39	691098337	691099480	TRIDC3AG064660	2-oxoglutarate (2OG) and Fe(II)-dependent oxygenase superfamily protein
SD1	chr3A	9.48e-23	705915477	705917651	TRIDC3AG067100	2-oxoglutarate (2OG) and Fe(II)-dependent oxygenase superfamily protein
SD1	chr3A	1.88e-24	706078315	706079960	TRIDC3AG067130	2-oxoglutarate (2OG) and Fe(II)-dependent oxygenase superfamily protein
SD1	chr3A	3.8e-17	743041446	743042782	TRIDC3AG074190	2-oxoglutarate (2OG) and Fe(II)-dependent oxygenase superfamily protein
SD1	chr3B	2.43e-20	136804421	136805840	TRIDC3BG019850	gibberellin 3-oxidase 1
SD1	chr3B	4.21e-15	614890602	614893831	TRIDC3BG057010	2-oxoglutarate (2OG) and Fe(II)-dependent oxygenase superfamily protein
SD1	chr3B	4.24e-63	682375655	682376451	TRIDC3BG063920	gibberellin 20 oxidase 2
SD1	chr3B	2.16e-59	689328457	689331390	TRIDC3BG064870	gibberellin 20-oxidase 5
SD1	chr3B	5.33e-25	690360239	690361327	TRIDC3BG065000	2-oxoglutarate (2OG) and Fe(II)-dependent oxygenase superfamily protein
SD1	chr3B	7.24e-27	694453697	694455105	TRIDC3BG065470	2-oxoglutarate (2OG) and Fe(II)-dependent oxygenase superfamily protein
SD1	chr3B	2.92e-25	714702576	714703680	TRIDC3BG067670	2-oxoglutarate (2OG) and Fe(II)-dependent oxygenase superfamily protein
SD1	chr3B	5.1e-21	714874316	714875306	TRIDC3BG067680	2-oxoglutarate (2OG) and Fe(II)-dependent oxygenase superfamily protein
SD1	chr3B	3.78e-15	741167229	741168550	TRIDC3BG070570	2-oxoglutarate (2OG) and Fe(II)-dependent oxygenase superfamily protein
SD1	chr3B	2.59e-17	745725778	745728458	TRIDC3BG071410	2-oxoglutarate (2OG) and Fe(II)-dependent oxygenase superfamily protein
SD1	chr3B	3.18e-36	754977987	754979129	TRIDC3BG073050	2-oxoglutarate (2OG) and Fe(II)-dependent oxygenase superfamily protein
SD1	chr3B	3.37e-21	764426667	764428538	TRIDC3BG074410	2-oxoglutarate (2OG) and Fe(II)-dependent oxygenase superfamily protein
SD1	chr3B	1.84e-18	829095032	829096517	TRIDC3BG085520	2-oxoglutarate (2OG) and Fe(II)-dependent oxygenase superfamily protein
SD1	chr4A	1.25e-28	25840274	25841451	TRIDC4AG004620	2-oxoglutarate (2OG) and Fe(II)-dependent oxygenase superfamily protein
SD1	chr4A	9.2e-16	130012074	130013322	TRIDC4AG015080	2-oxoglutarate (2OG) and Fe(II)-dependent oxygenase superfamily protein
SD1	chr4A	3.82e-12	508034515	508035830	TRIDC4AG034360	1-aminocyclopropane-1-carboxylate oxidase
SD1	chr4A	5.7e-36	535525348	535526515	TRIDC4AG036930	2-oxoglutarate (2OG) and Fe(II)-dependent oxygenase superfamily protein
SD1	chr4A	1.56e-23	594009777	594011083	TRIDC4AG046950	2-oxoglutarate (2OG) and Fe(II)-dependent oxygenase superfamily protein
SD1	chr4A	8.68e-12	595515810	595519695	TRIDC4AG047300	2-oxoglutarate (2OG) and Fe(II)-dependent oxygenase superfamily protein
SD1	chr4A	2.83e-104	599613037	599614252	TRIDC4AG048310	gibberellin 20 oxidase 2
SD1	chr4A	6.84e-24	633450888	633451997	TRIDC4AG055260	2-oxoglutarate (2OG) and Fe(II)-dependent oxygenase superfamily protein
SD1	chr4A	1.97e-23	653170030	653171174	TRIDC4AG058880	2-oxoglutarate (2OG) and Fe(II)-dependent oxygenase superfamily protein
SD1	chr4A	5.36e-12	692558739	692560063	TRIDC4AG064840	2-oxoglutarate (2OG) and Fe(II)-dependent oxygenase superfamily protein
SD1	chr4A	6.88e-14	718891228	718893644	TRIDC4AG070450	2-oxoglutarate (2OG) and Fe(II)-dependent oxygenase superfamily protein
SD1	chr4A	5.8e-14	721779795	721781082	TRIDC4AG071070	2-oxoglutarate (2OG) and Fe(II)-dependent oxygenase superfamily protein
SD1	chr4B	6.78e-21	2335609	2337153	TRIDC4BG000680	2-oxoglutarate (2OG) and Fe(II)-dependent oxygenase superfamily protein
SD1	chr4B	6.73e-25	2451738	2453169	TRIDC4BG000760	2-oxoglutarate (2OG) and Fe(II)-dependent oxygenase superfamily protein
SD1	chr4B	1.08e-12	4112348	4114275	TRIDC4BG001380	2-oxoglutarate (2OG) and Fe(II)-dependent oxygenase superfamily protein
SD1	chr4B	1.12e-33	76142892	76143836	TRIDC4BG012640	2-oxoglutarate (2OG) and Fe(II)-dependent oxygenase superfamily protein
SD1	chr4B	3.82e-12	102587336	102588720	TRIDC4BG015450	1-aminocyclopropane-1-carboxylate oxidase
SD1	chr4B	8.33e-16	426234365	426235607	TRIDC4BG035060	2-oxoglutarate (2OG) and Fe(II)-dependent oxygenase superfamily protein
SD1	chr4B	2.48e-26	554704373	554705545	TRIDC4BG047070	2-oxoglutarate (2OG) and Fe(II)-dependent oxygenase superfamily protein
SD1	chr4B	3.59e-12	630938219	630940358	TRIDC4BG056170	2-oxoglutarate (2OG) and Fe(II)-dependent oxygenase superfamily protein
SD1	chr4B	1.21e-27	642813910	642814963	TRIDC4BG058020	flavonol synthase 1
SD1	chr4B	1.43e-19	645031330	645034844	TRIDC4BG058390	2-oxoglutarate (2OG) and Fe(II)-dependent oxygenase superfamily protein
SD1	chr4B	1.16e-22	652254310	652254959	TRIDC4BG059770	2-oxoglutarate (2OG) and Fe(II)-dependent oxygenase superfamily protein
SD1	chr4B	1.68e-26	652263990	652265085	TRIDC4BG059790	2-oxoglutarate (2OG) and Fe(II)-dependent oxygenase superfamily protein
SD1	chr4B	2.06e-16	662193943	662196739	TRIDC4BG062090	DNA-directed RNA polymerase II subunit RPB9
SD1	chr4B	7.16e-11	664275694	664277158	TRIDC4BG062260	2-oxoglutarate (2OG) and Fe(II)-dependent oxygenase superfamily protein
SD1	chr4B	1.23e-12	664730199	664733215	TRIDC4BG062370	2-oxoglutarate (2OG) and Fe(II)-dependent oxygenase superfamily protein
SD1	chr4B	4.01e-14	673258959	673260388	TRIDC4BG064340	2-oxoglutarate (2OG) and Fe(II)-dependent oxygenase superfamily protein
SD1	chr4B	3.24e-23	673849715	673850842	TRIDC4BG064570	2-oxoglutarate (2OG) and Fe(II)-dependent oxygenase superfamily protein
SD1	chr5A	4.6e-15	45132253	45133418	TRIDC5AG007500	2-oxoglutarate (2OG) and Fe(II)-dependent oxygenase superfamily protein
SD1	chr5A	1.95e-19	329695750	329696922	TRIDC5AG025760	2-oxoglutarate (2OG) and Fe(II)-dependent oxygenase superfamily protein
SD1	chr5A	2.81e-11	439765768	439766651	TRIDC5AG036190	2-oxoglutarate (2OG) and Fe(II)-dependent oxygenase superfamily protein
SD1	chr5A	2.82e-27	448364289	448365204	TRIDC5AG037100	1-aminocyclopropane-1-carboxylate oxidase 1
SD1	chr5A	4.67e-14	486243093	486244362	TRIDC5AG042430	2-oxoglutarate (2OG) and Fe(II)-dependent oxygenase superfamily protein
SD1	chr5A	1.11e-19	629619469	629621480	TRIDC5AG065620	2-oxoglutarate (2OG) and Fe(II)-dependent oxygenase superfamily protein
SD1	chr5A	1.08e-19	671790577	671793997	TRIDC5AG073500	2-oxoglutarate (2OG) and Fe(II)-dependent oxygenase superfamily protein
SD1	chr5A	1.16e-17	689347027	689347940	TRIDC5AG076500	2-oxoglutarate (2OG) and Fe(II)-dependent oxygenase superfamily protein
SD1	chr5A	1.28e-15	689355100	689356177	TRIDC5AG076510	2-oxoglutarate (2OG) and Fe(II)-dependent oxygenase superfamily protein
SD1	chr5A	2.25e-14	689356819	689358483	TRIDC5AG076540	2-oxoglutarate (2OG) and Fe(II)-dependent oxygenase superfamily protein
SD1	chr5A	3.02e-11	690554868	690556175	TRIDC5AG076870	2-oxoglutarate (2OG) and Fe(II)-dependent oxygenase superfamily protein
SD1	chr5A	4.44e-12	691132759	691135006	TRIDC5AG076930	2-oxoglutarate (2OG) and Fe(II)-dependent oxygenase superfamily protein
SD1	chr5A	3.49e-21	697864750	697865870	TRIDC5AG078440	2-oxoglutarate (2OG) and Fe(II)-dependent oxygenase superfamily protein
SD1	chr5B	7.63e-13	62578430	62579539	TRIDC5BG008960	2-oxoglutarate (2OG) and Fe(II)-dependent oxygenase superfamily protein
SD1	chr5B	8.33e-20	290203615	290205901	TRIDC5BG026880	2-oxoglutarate (2OG) and Fe(II)-dependent oxygenase superfamily protein
SD1	chr5B	1.42e-12	410841308	410842518	TRIDC5BG038060	2-oxoglutarate (2OG) and Fe(II)-dependent oxygenase superfamily protein
SD1	chr5B	9.4e-15	410893880	410895604	TRIDC5BG038080	2-oxoglutarate (2OG) and Fe(II)-dependent oxygenase superfamily protein
SD1	chr5B	3.31e-30	420759089	420759998	TRIDC5BG039080	1-aminocyclopropane-1-carboxylate oxidase 1
SD1	chr5B	2.82e-30	420904757	420905969	TRIDC5BG039090	1-aminocyclopropane-1-carboxylate oxidase 1
SD1	chr5B	5.93e-13	473299883	473301233	TRIDC5BG046250	2-oxoglutarate (2OG) and Fe(II)-dependent oxygenase superfamily protein
SD1	chr5B	2.95e-28	706029180	706030269	TRIDC5BG082520	2-oxoglutarate (2OG) and Fe(II)-dependent oxygenase superfamily protein
SD1	chr5B	2.94e-92	707013923	707015209	TRIDC5BG082800	gibberellin 20 oxidase 2
SD1	chr5B	3.73e-26	710119905	710121017	TRIDC5BG083620	2-oxoglutarate (2OG) and Fe(II)-dependent oxygenase superfamily protein
SD1	chr6A	1.48e-21	910443	911759	TRIDC6AG000280	flavonol synthase 1
SD1	chr6A	2.01e-24	13559904	13560955	TRIDC6AG003810	2-oxoglutarate (2OG) and Fe(II)-dependent oxygenase superfamily protein
SD1	chr6A	1.28e-26	14005972	14015152	TRIDC6AG004040	2-oxoglutarate (2OG) and Fe(II)-dependent oxygenase superfamily protein
SD1	chr6A	1.65e-23	19411795	19413112	TRIDC6AG004980	flavonol synthase 1
SD1	chr6A	1.9e-15	26803381	26804556	TRIDC6AG006430	2-oxoglutarate (2OG) and Fe(II)-dependent oxygenase superfamily protein
SD1	chr6A	5.7e-14	129685406	129686674	TRIDC6AG020540	2-oxoglutarate (2OG) and Fe(II)-dependent oxygenase superfamily protein
SD1	chr6A	2.5e-17	145821048	145822208	TRIDC6AG022130	2-oxoglutarate (2OG) and Fe(II)-dependent oxygenase superfamily protein
SD1	chr6A	1.19e-14	436325128	436327752	TRIDC6AG035560	2-oxoglutarate (2OG) and Fe(II)-dependent oxygenase superfamily protein
SD1	chr6A	2e-15	508483700	508485334	TRIDC6AG042620	2-oxoglutarate (2OG) and Fe(II)-dependent oxygenase superfamily protein
SD1	chr6A	2.68e-14	555318843	555320330	TRIDC6AG048150	2-oxoglutarate (2OG) and Fe(II)-dependent oxygenase superfamily protein
SD1	chr6A	4.13e-26	558831068	558832536	TRIDC6AG048790	1-aminocyclopropane-1-carboxylate oxidase 1
SD1	chr6A	2.55e-26	558946586	558948003	TRIDC6AG048810	1-aminocyclopropane-1-carboxylate oxidase 1
SD1	chr6A	7.18e-25	558989752	558991287	TRIDC6AG048820	1-aminocyclopropane-1-carboxylate oxidase 3
SD1	chr6A	4.96e-27	563155282	563156369	TRIDC6AG049560	flavonol synthase 1
SD1	chr6B	7.5e-22	5570819	5572132	TRIDC6BG000580	flavonol synthase 1
SD1	chr6B	9.94e-25	26626438	26627483	TRIDC6BG005500	2-oxoglutarate (2OG) and Fe(II)-dependent oxygenase superfamily protein
SD1	chr6B	1.2e-28	28123385	28124784	TRIDC6BG005770	2-oxoglutarate (2OG) and Fe(II)-dependent oxygenase superfamily protein
SD1	chr6B	3.49e-22	28322164	28328094	TRIDC6BG005830	2-oxoglutarate (2OG) and Fe(II)-dependent oxygenase superfamily protein
SD1	chr6B	7.16e-22	215303175	215304361	TRIDC6BG027810	2-oxoglutarate (2OG) and Fe(II)-dependent oxygenase superfamily protein
SD1	chr6B	4.93e-11	386460585	386461374	TRIDC6BG037690	2-oxoglutarate (2OG) and Fe(II)-dependent oxygenase superfamily protein
SD1	chr6B	9.69e-14	452441018	452443508	TRIDC6BG042380	2-oxoglutarate (2OG) and Fe(II)-dependent oxygenase superfamily protein
SD1	chr6B	2.36e-14	534365872	534373800	TRIDC6BG049830	2-oxoglutarate (2OG) and Fe(II)-dependent oxygenase superfamily protein
SD1	chr6B	2.09e-24	611330057	611331293	TRIDC6BG057050	1-aminocyclopropane-1-carboxylate oxidase 1
SD1	chr6B	3.23e-24	611499779	611586361	TRIDC6BG057090	1-aminocyclopropane-1-carboxylate oxidase 1
SD1	chr6B	5.53e-24	611742843	611743998	TRIDC6BG057100	1-aminocyclopropane-1-carboxylate oxidase 1
SD1	chr6B	1.19e-25	611845077	611846619	TRIDC6BG057120	1-aminocyclopropane-1-carboxylate oxidase 1
SD1	chr6B	1.22e-29	620244498	620245577	TRIDC6BG058070	flavonol synthase 1
SD1	chr7A	6.82e-14	980710	982014	TRIDC7AG000220	2-oxoglutarate (2OG) and Fe(II)-dependent oxygenase superfamily protein
SD1	chr7A	1.38e-23	44157741	44158853	TRIDC7AG009860	2-oxoglutarate (2OG) and Fe(II)-dependent oxygenase superfamily protein
SD1	chr7A	1.18e-15	72747356	72749763	TRIDC7AG014240	2-oxoglutarate (2OG) and Fe(II)-dependent oxygenase superfamily protein
SD1	chr7A	1.1e-21	88907483	88908632	TRIDC7AG016830	2-oxoglutarate (2OG) and Fe(II)-dependent oxygenase superfamily protein
SD1	chr7A	1.74e-11	89271069	89272664	TRIDC7AG016880	2-oxoglutarate (2OG) and Fe(II)-dependent oxygenase superfamily protein
SD1	chr7A	9.51e-11	89275206	89276379	TRIDC7AG016890	2-oxoglutarate (2OG) and Fe(II)-dependent oxygenase superfamily protein
SD1	chr7A	8.98e-15	89282544	89284145	TRIDC7AG016910	undescribed protein
SD1	chr7A	1.54e-15	89306974	89309851	TRIDC7AG016940	unknown function
SD1	chr7A	2.51e-12	89836275	89837195	TRIDC7AG016960	2-oxoglutarate (2OG) and Fe(II)-dependent oxygenase superfamily protein
SD1	chr7A	3.73e-21	90272431	90273651	TRIDC7AG017000	2-oxoglutarate (2OG) and Fe(II)-dependent oxygenase superfamily protein
SD1	chr7A	5.23e-17	90267115	90268452	TRIDC7AG017010	2-oxoglutarate (2OG) and Fe(II)-dependent oxygenase superfamily protein
SD1	chr7A	5.3e-14	112587425	112588762	TRIDC7AG019650	2-oxoglutarate (2OG) and Fe(II)-dependent oxygenase superfamily protein
SD1	chr7A	2.16e-17	162466672	162470368	TRIDC7AG025650	2-oxoglutarate (2OG) and Fe(II)-dependent oxygenase superfamily protein
SD1	chr7A	6.71e-22	190435862	190437048	TRIDC7AG028350	2-oxoglutarate (2OG) and Fe(II)-dependent oxygenase superfamily protein
SD1	chr7A	1.16e-22	300060802	300062813	TRIDC7AG037180	2-oxoglutarate (2OG) and Fe(II)-dependent oxygenase superfamily protein
SD1	chr7A	1.69e-21	535994408	535995918	TRIDC7AG050830	1-aminocyclopropane-1-carboxylate oxidase 1
SD1	chr7A	1.68e-27	633787726	633788821	TRIDC7AG061650	2-oxoglutarate (2OG) and Fe(II)-dependent oxygenase superfamily protein
SD1	chr7A	6.07e-16	633916092	633917093	TRIDC7AG061670	1-aminocyclopropane-1-carboxylate oxidase-1-like protein
SD1	chr7A	9.27e-13	702180219	702180990	TRIDC7AG073760	1-aminocyclopropane-1-carboxylate oxidase
SD1	chr7B	1.06e-15	21420044	21422680	TRIDC7BG003070	2-oxoglutarate (2OG) and Fe(II)-dependent oxygenase superfamily protein
SD1	chr7B	6.29e-16	45038760	45040098	TRIDC7BG006230	2-oxoglutarate (2OG) and Fe(II)-dependent oxygenase superfamily protein
SD1	chr7B	8.12e-15	45044879	45045829	TRIDC7BG006240	2-oxoglutarate (2OG) and Fe(II)-dependent oxygenase superfamily protein
SD1	chr7B	3.77e-17	45051333	45053133	TRIDC7BG006250	2-oxoglutarate (2OG) and Fe(II)-dependent oxygenase superfamily protein
SD1	chr7B	2.96e-14	45055424	45056600	TRIDC7BG006260	2-oxoglutarate (2OG) and Fe(II)-dependent oxygenase superfamily protein
SD1	chr7B	4.31e-22	45088376	45089587	TRIDC7BG006270	2-oxoglutarate (2OG) and Fe(II)-dependent oxygenase superfamily protein
SD1	chr7B	2.72e-14	73173113	73174436	TRIDC7BG009580	2-oxoglutarate (2OG) and Fe(II)-dependent oxygenase superfamily protein
SD1	chr7B	5.46e-18	130269588	130273063	TRIDC7BG016100	2-oxoglutarate (2OG) and Fe(II)-dependent oxygenase superfamily protein
SD1	chr7B	6.33e-20	167472290	167473481	TRIDC7BG020150	2-oxoglutarate (2OG) and Fe(II)-dependent oxygenase superfamily protein
SD1	chr7B	8.1e-20	289647916	289651584	TRIDC7BG029280	2-oxoglutarate (2OG) and Fe(II)-dependent oxygenase superfamily protein
SD1	chr7B	2.83e-21	487748029	487749132	TRIDC7BG043050	1-aminocyclopropane-1-carboxylate oxidase 1
SD1	chr7B	1.05e-25	606891374	606892469	TRIDC7BG054830	2-oxoglutarate (2OG) and Fe(II)-dependent oxygenase superfamily protein
SD1	chr7B	4.91e-21	716698102	716699212	TRIDC7BG070140	1-aminocyclopropane-1-carboxylate oxidase 1
TAC1	chr5A	4.54e-52	522383683	522386362	TRIDC5AG046860	Vacuolar-sorting protein SNF8
TAC1	chr5B	2.11e-54	504257669	504258555	TRIDC5BG050670	unknown function

## Sheet: vs Svevo
Supplemental Table 3. Results of BLAST search against the ‘Svevo’ transcripts by using the rice protein sequences of PROG1, TAC1, LAZY1 and SD1
gene	chr	E value	start	end	transcript	function
lazy1	chr6A	7.79e-15	609765208	609765429	TRITD6Av1G224570	WRKY transcription factor-like protein
lazy1	chr6B	1.9e-17	698263812	698263399	TRITD6Bv1G229050	Protein LAZY1
PROG1	chr3A	2.66e-10	11207342	11207229	TRITD3Av1G005300	Zinc finger protein
PROG1	chr3A	6.8e-11	11281106	11280933	TRITD3Av1G005390	Zinc finger protein
PROG1	chr3A	6.8e-11	11288561	11288388	TRITD3Av1G005400	Zinc finger protein
PROG1	chr3B	3.64e-11	2794028	2794144	NA	NA
PROG1	chr3B	5.15e-11	2789536	2789652	NA	NA
PROG1	chr3B	7.41e-11	2795792	2795965	NA	NA
PROG1	chr3B	1.68e-10	2808594	2808722	TRITD3Bv1G001030	Zinc finger protein
PROG1	chr3B	3.65e-10	2814238	2814366	TRITD3Bv1G001040	Zinc finger protein
PROG1	chr4B	6.13e-17	639340797	639341015	TRITD4Bv1G192350	Zinc finger protein
PROG1	chr4B	1.42e-18	639771184	639771546	TRITD4Bv1G192480	Zinc finger protein
PROG1	chr4B	2.44e-12	649279592	649279389	TRITD4Bv1G196610	Zinc finger protein
PROG1	chr4B	6.28e-13	649327845	649327642	TRITD4Bv1G196620	Zinc finger protein
PROG1	chr4B	3.86e-17	650248104	650247925	TRITD4Bv1G196880	Zinc finger protein
PROG1	chr5A	2.93e-10	29373711	29373827	TRITD5Av1G013590	Zinc finger protein
PROG1	chr5A	1.6e-15	571723687	571723974	TRITD5Av1G215130	Zinc finger protein
PROG1	chr5A	1.99e-16	634428698	634429039	TRITD5Av1G243970	Zinc finger protein
PROG1	chr5A	1.45e-16	634473136	634473336	TRITD5Av1G244000	Zinc finger protein
PROG1	chr5A	2.17e-18	634843729	634843367	TRITD5Av1G244130	Zinc finger protein
PROG1	chr5A	3.09e-11	642763084	642763221	TRITD5Av1G247350	Zinc finger protein
PROG1	chr5B	2.32e-11	34438309	34438151	TRITD5Bv1G012380	Zinc finger protein
PROG1	chr5B	4.84e-15	599704730	599705020	TRITD5Bv1G211720	Zinc finger protein
SD1	chr1A	5.03e-21	6376896	6377468	TRITD1Av1G002860	2-oxoglutarate (2OG) and Fe(II)-dependent oxygenase superfamily protein
SD1	chr1A	2.19e-12	51017667	51017990	TRITD1Av1G023750	2-oxoglutarate (2OG) and Fe(II)-dependent oxygenase superfamily protein
SD1	chr1A	5.14e-27	69525935	69526384	TRITD1Av1G031920	2-oxoglutarate (2OG) and Fe(II)-dependent oxygenase superfamily protein
SD1	chr1A	7.83e-31	76977490	76976711	TRITD1Av1G035120	1-aminocyclopropane-1-carboxylate oxidase
SD1	chr1A	4.52e-29	77131863	77132624	TRITD1Av1G035170	2-oxoglutarate (2OG) and Fe(II)-dependent oxygenase superfamily protein
SD1	chr1A	7.67e-14	382862879	382863199	TRITD1Av1G141820	2-oxoglutarate (2OG) and Fe(II)-dependent oxygenase superfamily protein
SD1	chr1A	2.44e-90	450908638	450909525	TRITD1Av1G166700	Gibberellin oxidase
SD1	chr1A	2.83e-15	502803022	502803702	TRITD1Av1G189730	2-oxoglutarate (2OG) and Fe(II)-dependent oxygenase superfamily protein
SD1	chr1A	2.42e-11	502932885	502933604	TRITD1Av1G189800	2-oxoglutarate (2OG) and Fe(II)-dependent oxygenase superfamily protein
SD1	chr1A	2.63e-29	511337270	511338070	TRITD1Av1G193590	2-oxoglutarate (2OG) and Fe(II)-dependent oxygenase superfamily protein
SD1	chr1A	2.14e-29	511875889	511875185	TRITD1Av1G194000	2-oxoglutarate (2OG) and Fe(II)-dependent oxygenase superfamily protein
SD1	chr1A	1.76e-29	511904080	511904979	TRITD1Av1G194030	2-oxoglutarate (2OG) and Fe(II)-dependent oxygenase superfamily protein
SD1	chr1A	2.96e-14	513413385	513412786	TRITD1Av1G194820	2-oxoglutarate (2OG) and Fe(II)-dependent oxygenase superfamily protein
SD1	chr1A	6.86e-13	552354259	552353672	TRITD1Av1G212760	Gibberellin oxidase
SD1	chr1A	6.51e-17	552656728	552657315	TRITD1Av1G212820	Gibberellin oxidase
SD1	chr1B	5.94e-20	29459688	29458972	TRITD1Bv1G012050	2-oxoglutarate (2OG) and Fe(II)-dependent oxygenase superfamily protein
SD1	chr1B	4e-19	80294359	80295312	NA	NA
SD1	chr1B	4.04e-27	112569238	112570020	TRITD1Bv1G040820	2-oxoglutarate (2OG) and Fe(II)-dependent oxygenase superfamily protein
SD1	chr1B	3.26e-13	112812497	112812775	NA	NA
SD1	chr1B	3.19e-30	129211541	129210762	TRITD1Bv1G047240	1-aminocyclopropane-1-carboxylate oxidase
SD1	chr1B	5.23e-28	129294637	129295416	TRITD1Bv1G047310	1-aminocyclopropane-1-carboxylate oxidase
SD1	chr1B	5.7e-14	414092213	414092533	TRITD1Bv1G134850	2-oxoglutarate (2OG) and Fe(II)-dependent oxygenase superfamily protein
SD1	chr1B	1.35e-91	474271334	474272209	TRITD1Bv1G152440	Gibberellin oxidase
SD1	chr1B	1.47e-16	550853469	550853798	TRITD1Bv1G178390	2-oxoglutarate (2OG) and Fe(II)-dependent oxygenase superfamily protein
SD1	chr1B	5.45e-10	551070154	551070843	NA	NA
SD1	chr1B	9.14e-24	566146487	566147023	TRITD1Bv1G183910	2-oxoglutarate (2OG) and Fe(II)-dependent oxygenase superfamily protein
SD1	chr1B	3.32e-14	570483265	570482336	TRITD1Bv1G185500	Gibberellin oxidase
SD1	chr1B	1.25e-12	638519773	638520372	NA	NA
SD1	chr1B	7.74e-14	638977303	638976710	NA	NA
SD1	chr1B	4.33e-15	638166577	638165990	TRITD1Bv1G211120	Gibberellin oxidase
SD1	chr1B	1.21e-13	638549421	638550023	TRITD1Bv1G211290	Gibberellin oxidase
SD1	chr1B	1.08e-13	638722341	638721739	TRITD1Bv1G211340	Gibberellin oxidase
SD1	chr2A	8.16e-22	11031943	11031521	TRITD2Av1G006540	2-oxoglutarate (2OG) and Fe(II)-dependent oxygenase superfamily protein
SD1	chr2A	1.67e-22	11076181	11075840	TRITD2Av1G006570	2-oxoglutarate (2OG) and Fe(II)-dependent oxygenase superfamily protein
SD1	chr2A	2.82e-19	11212068	11211562	TRITD2Av1G006600	2-oxoglutarate (2OG) and Fe(II)-dependent oxygenase superfamily protein
SD1	chr2A	1.03e-15	11242154	11242315	TRITD2Av1G006620	12-oxophytodienoate reductase-like protein
SD1	chr2A	1.13e-20	11290160	11289534	TRITD2Av1G006640	2-oxoglutarate (2OG) and Fe(II)-dependent oxygenase superfamily protein
SD1	chr2A	5.54e-24	15700146	15699439	TRITD2Av1G008650	2-oxoglutarate (2OG) and Fe(II)-dependent oxygenase superfamily protein
SD1	chr2A	1.67e-23	15736906	15737613	TRITD2Av1G008700	Collagen alpha-5(VI) chain
SD1	chr2A	5.3e-21	27431855	27431310	NA	NA
SD1	chr2A	7.24e-10	28639756	28640079	TRITD2Av1G014680	2-oxoglutarate (2OG) and Fe(II)-dependent oxygenase superfamily protein
SD1	chr2A	3.23e-10	28679680	28680081	TRITD2Av1G014710	2-oxoglutarate (2OG) and Fe(II)-dependent oxygenase superfamily protein
SD1	chr2A	1.82e-10	28778670	28778362	TRITD2Av1G014790	2-oxoglutarate (2OG) and Fe(II)-dependent oxygenase superfamily protein
SD1	chr2A	7.8e-12	615673488	615673928	TRITD2Av1G224470	Gibberellin 2-beta-dioxygenase
SD1	chr2A	2.92e-30	641439746	641440060	TRITD2Av1G233350	2-oxoglutarate (2OG) and Fe(II)-dependent oxygenase superfamily protein
SD1	chr2A	1.17e-23	641506654	641506331	TRITD2Av1G233390	2-oxoglutarate (2OG) and Fe(II)-dependent oxygenase superfamily protein
SD1	chr2A	9.3e-16	719363809	719363309	TRITD2Av1G267080	2-oxoglutarate (2OG) and Fe(II)-dependent oxygenase superfamily protein
SD1	chr2A	2.36e-25	721129340	721128546	TRITD2Av1G268160	2-oxoglutarate (2OG) and Fe(II)-dependent oxygenase superfamily protein
SD1	chr2A	6.33e-18	723210553	723210867	TRITD2Av1G269090	Flavanone 3-hydroxylase
SD1	chr2A	1.01e-19	739611966	739611463	TRITD2Av1G277680	2-oxoglutarate (2OG) and Fe(II)-dependent oxygenase superfamily protein
SD1	chr2A	2.22e-16	748307768	748308268	TRITD2Av1G281890	2-oxoglutarate (2OG) and Fe(II)-dependent oxygenase superfamily protein
SD1	chr2A	8.07e-15	748371622	748371074	TRITD2Av1G281930	2-oxoglutarate (2OG) and Fe(II)-dependent oxygenase superfamily protein
SD1	chr2A	1.41e-17	748962243	748961932	TRITD2Av1G282290	Gibberellin 3-beta-hydroxylase
SD1	chr2B	1.35e-23	17018017	17017676	TRITD2Bv1G008220	2-oxoglutarate (2OG) and Fe(II)-dependent oxygenase superfamily protein
SD1	chr2B	8.39e-22	17066564	17066193	TRITD2Bv1G008240	2-oxoglutarate (2OG) and Fe(II)-dependent oxygenase superfamily protein
SD1	chr2B	3.61e-11	17117918	17117652	TRITD2Bv1G008260	Disease resistance protein RPP13
SD1	chr2B	7.44e-12	17364706	17364581	TRITD2Bv1G008290	2-isopropylmalate synthase
SD1	chr2B	3.49e-20	17734454	17734143	TRITD2Bv1G008450	2-oxoglutarate (2OG) and Fe(II)-dependent oxygenase superfamily protein
SD1	chr2B	1.03e-13	17793312	17792950	TRITD2Bv1G008490	2-oxoglutarate (2OG) and Fe(II)-dependent oxygenase superfamily protein
SD1	chr2B	1.06e-22	17825173	17825496	TRITD2Bv1G008510	2-oxoglutarate (2OG) and Fe(II)-dependent oxygenase superfamily protein
SD1	chr2B	1.72e-19	17846184	17845834	TRITD2Bv1G008530	2-oxoglutarate (2OG) and Fe(II)-dependent oxygenase superfamily protein
SD1	chr2B	7.2e-23	24836848	24836027	TRITD2Bv1G011770	2-oxoglutarate (2OG) and Fe(II)-dependent oxygenase superfamily protein
SD1	chr2B	4.33e-23	24905402	24906100	NA	NA
SD1	chr2B	3.54e-17	32528446	32527790	TRITD2Bv1G015490	2-oxoglutarate (2OG) and Fe(II)-dependent oxygenase superfamily protein
SD1	chr2B	9.84e-20	40303149	40303514	TRITD2Bv1G018880	2-oxoglutarate (2OG) and Fe(II)-dependent oxygenase superfamily protein
SD1	chr2B	3.45e-11	41753406	41752984	TRITD2Bv1G019500	2-oxoglutarate (2OG) and Fe(II)-dependent oxygenase superfamily protein
SD1	chr2B	9.35e-10	41855298	41854975	TRITD2Bv1G019560	2-oxoglutarate (2OG) and Fe(II)-dependent oxygenase superfamily protein
SD1	chr2B	3.33e-20	221300278	221299595	TRITD2Bv1G083740	2-oxoglutarate (2OG) and Fe(II)-dependent oxygenase superfamily protein
SD1	chr2B	3.35e-10	504301419	504302054	TRITD2Bv1G170170	2-oxoglutarate-dependent dioxygenase
SD1	chr2B	7.13e-12	553271273	553270947	TRITD2Bv1G187010	Gibberellin 2-beta-dioxygenase
SD1	chr2B	1.67e-30	579015738	579016052	TRITD2Bv1G195240	2-oxoglutarate (2OG) and Fe(II)-dependent oxygenase superfamily protein
SD1	chr2B	8.38e-23	579206739	579206413	TRITD2Bv1G195400	2-oxoglutarate (2OG) and Fe(II)-dependent oxygenase superfamily protein
SD1	chr2B	7.64e-15	696555151	696554651	TRITD2Bv1G230250	2-oxoglutarate (2OG) and Fe(II)-dependent oxygenase superfamily protein
SD1	chr2B	3.98e-23	701121020	701120226	TRITD2Bv1G231880	2-oxoglutarate (2OG) and Fe(II)-dependent oxygenase superfamily protein
SD1	chr2B	1.88e-14	704475080	704475394	TRITD2Bv1G232550	Flavanone 3-hydroxylase
SD1	chr2B	1.06e-22	730734612	730735118	TRITD2Bv1G241530	2-oxoglutarate (2OG) and Fe(II)-dependent oxygenase superfamily protein
SD1	chr2B	5e-27	730925610	730926494	TRITD2Bv1G241630	2-oxoglutarate (2OG) and Fe(II)-dependent oxygenase superfamily protein
SD1	chr2B	1.36e-15	731051707	731051207	NA	NA
SD1	chr2B	3.33e-15	744902641	744903165	TRITD2Bv1G248290	2-oxoglutarate (2OG) and Fe(II)-dependent oxygenase superfamily protein
SD1	chr2B	5.81e-14	745096701	745096153	TRITD2Bv1G248320	2-oxoglutarate (2OG) and Fe(II)-dependent oxygenase superfamily protein
SD1	chr2B	2.8e-19	748328470	748328135	TRITD2Bv1G249150	Gibberellin 3-beta-hydroxylase
SD1	chr2B	4.91e-17	748334763	748334344	TRITD2Bv1G249160	Gibberellin 3-beta-hydroxylase
SD1	chr2B	6.75e-17	748343126	748342815	NA	NA
SD1	chr2B	7.33e-25	779955745	779956530	TRITD2Bv1G262320	Anthocyanidin synthase
SD1	chr2B	4.64e-20	780406896	780406582	TRITD2Bv1G262370	Flavanone 3-hydroxylase
SD1	chr3A	1.22e-19	92855349	92855786	TRITD3Av1G041920	Gibberellin 3-beta-hydroxylase
SD1	chr3A	1.95e-13	558228760	558228401	TRITD3Av1G201490	2-oxoglutarate (2OG) and Fe(II)-dependent oxygenase superfamily protein
SD1	chr3A	1.95e-13	558805768	558805217	TRITD3Av1G201970	2-oxoglutarate (2OG) and Fe(II)-dependent oxygenase superfamily protein
SD1	chr3A	1.97e-16	591399018	591399386	TRITD3Av1G214670	2-oxoglutarate (2OG) and Fe(II)-dependent oxygenase superfamily protein
SD1	chr3A	4.4e-62	637909593	637910159	TRITD3Av1G233210	Gibberellin oxidase
SD1	chr3A	3.68e-111	641584438	641583926	TRITD3Av1G235180	Gibberellin oxidase
SD1	chr3A	2.91e-30	643847414	643846437	TRITD3Av1G235830	2-oxoglutarate (2OG) and Fe(II)-dependent oxygenase superfamily protein
SD1	chr3A	7.4e-25	643911425	643911024	TRITD3Av1G235850	2-oxoglutarate (2OG) and Fe(II)-dependent oxygenase superfamily protein
SD1	chr3A	6.03e-25	646890462	646890959	TRITD3Av1G237370	2-oxoglutarate (2OG) and Fe(II)-dependent oxygenase superfamily protein
SD1	chr3A	1.02e-25	654791060	654790179	TRITD3Av1G241420	2-oxoglutarate (2OG) and Fe(II)-dependent oxygenase superfamily protein
SD1	chr3A	7.71e-17	676967423	676967719	TRITD3Av1G251000	2-oxoglutarate (2OG) and Fe(II)-dependent oxygenase superfamily protein
SD1	chr3A	7.82e-39	685132418	685131477	TRITD3Av1G255720	2-oxoglutarate (2OG) and Fe(II)-dependent oxygenase superfamily protein
SD1	chr3A	1.11e-22	700431879	700431346	TRITD3Av1G263160	2-oxoglutarate (2OG) and Fe(II)-dependent oxygenase superfamily protein
SD1	chr3A	3.69e-12	700642160	700642444	TRITD3Av1G263270	2-oxoglutarate (2OG) and Fe(II)-dependent oxygenase superfamily protein
SD1	chr3A	7.52e-19	731417477	731418421	TRITD3Av1G279910	2-oxoglutarate (2OG) and Fe(II)-dependent oxygenase superfamily protein
SD1	chr3A	1.64e-20	735374217	735373279	TRITD3Av1G281930	2-oxoglutarate (2OG) and Fe(II)-dependent oxygenase superfamily protein
SD1	chr3A	6.82e-20	746202121	746201285	TRITD3Av1G287340	Gibberellin 2-beta-dioxygenase
SD1	chr3B	3.73e-22	65379456	65378428	TRITD3Bv1G024610	2-oxoglutarate (2OG) and Fe(II)-dependent oxygenase superfamily protein
SD1	chr3B	2.31e-20	136154075	136154512	TRITD3Bv1G050120	Gibberellin 3-beta-hydroxylase
SD1	chr3B	8.2e-13	546225281	546225640	TRITD3Bv1G178850	2-oxoglutarate (2OG) and Fe(II)-dependent oxygenase superfamily protein
SD1	chr3B	3.99e-15	607869412	607869801	TRITD3Bv1G199130	2-oxoglutarate (2OG) and Fe(II)-dependent oxygenase superfamily protein
SD1	chr3B	6.83e-64	675318681	675319247	TRITD3Bv1G221690	Gibberellin oxidase
SD1	chr3B	2.05e-59	682782961	682782497	TRITD3Bv1G224690	Gibberellin oxidase
SD1	chr3B	3.83e-25	683794826	683795227	TRITD3Bv1G225040	2-oxoglutarate (2OG) and Fe(II)-dependent oxygenase superfamily protein
SD1	chr3B	7.38e-26	688259660	688260157	TRITD3Bv1G226680	2-oxoglutarate (2OG) and Fe(II)-dependent oxygenase superfamily protein
SD1	chr3B	1.68e-26	688638407	688637910	TRITD3Bv1G226850	2-oxoglutarate (2OG) and Fe(II)-dependent oxygenase superfamily protein
SD1	chr3B	2.33e-11	688677228	688676944	NA	NA
SD1	chr3B	2.23e-25	711509572	711508781	TRITD3Bv1G233240	2-oxoglutarate (2OG) and Fe(II)-dependent oxygenase superfamily protein
SD1	chr3B	4.83e-21	711670129	711670530	NA	NA
SD1	chr3B	3.58e-15	738491813	738492190	TRITD3Bv1G243120	2-oxoglutarate (2OG) and Fe(II)-dependent oxygenase superfamily protein
SD1	chr3B	6.75e-17	742700258	742699962	TRITD3Bv1G244970	2-oxoglutarate (2OG) and Fe(II)-dependent oxygenase superfamily protein
SD1	chr3B	3.89e-12	743170022	743169723	TRITD3Bv1G245440	2-oxoglutarate (2OG) and Fe(II)-dependent oxygenase superfamily protein
SD1	chr3B	1.92e-28	749766333	749766863	NA	NA
SD1	chr3B	1.1e-36	751885797	751884997	TRITD3Bv1G248930	2-oxoglutarate (2OG) and Fe(II)-dependent oxygenase superfamily protein
SD1	chr3B	8.32e-22	761433220	761433624	TRITD3Bv1G252350	2-oxoglutarate (2OG) and Fe(II)-dependent oxygenase superfamily protein
SD1	chr3B	1.62e-21	775424636	775424103	TRITD3Bv1G257400	2-oxoglutarate (2OG) and Fe(II)-dependent oxygenase superfamily protein
SD1	chr3B	6.68e-23	775490013	775490447	TRITD3Bv1G257440	2-oxoglutarate (2OG) and Fe(II)-dependent oxygenase superfamily protein
SD1	chr3B	3.7e-17	823481938	823482246	TRITD3Bv1G277610	2-oxoglutarate (2OG) and Fe(II)-dependent oxygenase superfamily protein
SD1	chr3B	2.22e-22	836304673	836305566	TRITD3Bv1G283300	Gibberellin 2-beta-dioxygenase
SD1	chr4A	4.52e-29	24789642	24788692	TRITD4Av1G010970	Gibberellin 2-beta-dioxygenase
SD1	chr4A	8.73e-16	128363248	128362913	TRITD4Av1G052270	2-oxoglutarate (2OG) and Fe(II)-dependent oxygenase superfamily protein
SD1	chr4A	3.62e-12	509332197	509332661	TRITD4Av1G165680	1-aminocyclopropane-1-carboxylate oxidase
SD1	chr4A	1.79e-35	536046834	536047373	TRITD4Av1G176080	2-oxoglutarate (2OG) and Fe(II)-dependent oxygenase superfamily protein
SD1	chr4A	1.38e-20	593881777	593882289	TRITD4Av1G204310	2-oxoglutarate (2OG) and Fe(II)-dependent oxygenase superfamily protein
SD1	chr4A	6.98e-21	594906605	594905748	TRITD4Av1G204650	2-oxoglutarate (2OG) and Fe(II)-dependent oxygenase superfamily protein
SD1	chr4A	8.23e-12	597151136	597150822	TRITD4Av1G205560	2-oxoglutarate (2OG) and Fe(II)-dependent oxygenase superfamily protein
SD1	chr4A	1.05e-23	597715355	597714549	TRITD4Av1G206110	2-oxoglutarate (2OG) and Fe(II)-dependent oxygenase superfamily protein
SD1	chr4A	5.42e-104	601946083	601944983	TRITD4Av1G208680	Gibberellin oxidase
SD1	chr4A	2.06e-10	602762198	602761896	TRITD4Av1G209030	2-oxoglutarate (2OG) and Fe(II)-dependent oxygenase superfamily protein
SD1	chr4A	2.21e-21	619271490	619272167	NA	NA
SD1	chr4A	3.21e-24	657764808	657765749	TRITD4Av1G235260	2-oxoglutarate (2OG) and Fe(II)-dependent oxygenase superfamily protein
SD1	chr4A	3.72e-12	701952860	701953165	TRITD4Av1G250460	2-oxoglutarate (2OG) and Fe(II)-dependent oxygenase superfamily protein
SD1	chr4A	2.56e-14	733126885	733126289	TRITD4Av1G262590	2-oxoglutarate (2OG) and Fe(II)-dependent oxygenase superfamily protein
SD1	chr4A	5.22e-12	734320825	734321367	TRITD4Av1G262990	Disease resistance protein (CC-NBS-LRR class) family
SD1	chr4A	9.07e-15	734522851	734523234	TRITD4Av1G263220	2-oxoglutarate (2OG) and Fe(II)-dependent oxygenase superfamily protein
SD1	chr4B	5.7e-21	54697	55419	TRITD4Bv1G000040	2-oxoglutarate (2OG) and Fe(II)-dependent oxygenase superfamily protein
SD1	chr4B	5.2e-11	3136920	3136606	TRITD4Bv1G001050	2-oxoglutarate (2OG) and Fe(II)-dependent oxygenase superfamily protein
SD1	chr4B	1.5e-33	77381167	77380667	TRITD4Bv1G027600	2-oxoglutarate (2OG) and Fe(II)-dependent oxygenase superfamily protein
SD1	chr4B	9.9e-16	424031511	424031846	TRITD4Bv1G120500	2-oxoglutarate (2OG) and Fe(II)-dependent oxygenase superfamily protein
SD1	chr4B	1.43e-27	552810512	552811015	TRITD4Bv1G162160	Gibberellin 2-beta-dioxygenase
SD1	chr4B	3.4e-12	629167401	629166688	TRITD4Bv1G189210	2-oxoglutarate (2OG) and Fe(II)-dependent oxygenase superfamily protein
SD1	chr4B	1.61e-27	642376094	642375528	TRITD4Bv1G193680	Flavonol synthase
SD1	chr4B	7.61e-23	642403648	642403529	TRITD4Bv1G193690	Flavonol synthase
SD1	chr4B	7.61e-23	642404055	642403729	NA	NA
SD1	chr4B	1.36e-19	644593771	644594097	TRITD4Bv1G194550	2-oxoglutarate (2OG) and Fe(II)-dependent oxygenase superfamily protein
SD1	chr4B	3.29e-17	662459293	662459976	TRITD4Bv1G202380	2-oxoglutarate (2OG) and Fe(II)-dependent oxygenase superfamily protein
SD1	chr4B	1.16e-12	663713529	663713197	TRITD4Bv1G203010	Gibberellin 2-beta-dioxygenase
SD1	chr4B	8.32e-11	664129788	664130129	TRITD4Bv1G203100	Gibberellin 2-beta-dioxygenase
SD1	chr4B	3.07e-23	672255107	672254253	TRITD4Bv1G206690	2-oxoglutarate (2OG) and Fe(II)-dependent oxygenase superfamily protein
SD1	chr5A	6.05e-13	46169334	46168651	TRITD5Av1G021570	2-oxoglutarate (2OG) and Fe(II)-dependent oxygenase superfamily protein
SD1	chr5A	2.67e-11	402942755	402943075	TRITD5Av1G144120	2-oxoglutarate (2OG) and Fe(II)-dependent oxygenase superfamily protein
SD1	chr5A	2.68e-27	411424796	411424245	TRITD5Av1G147210	1-aminocyclopropane-1-carboxylate oxidase
SD1	chr5A	2.7e-27	411480868	411481518	TRITD5Av1G147230	1-aminocyclopropane-1-carboxylate oxidase
SD1	chr5A	6.89e-14	454280960	454281523	TRITD5Av1G166410	2-oxoglutarate (2OG) and Fe(II)-dependent oxygenase superfamily protein
SD1	chr5A	1.02e-16	454432940	454433737	TRITD5Av1G166470	2-oxoglutarate (2OG) and Fe(II)-dependent oxygenase superfamily protein
SD1	chr5A	2.45e-18	595722897	595722382	TRITD5Av1G225290	2-oxoglutarate (2OG) and Fe(II)-dependent oxygenase superfamily protein
SD1	chr5A	1.8e-30	637180430	637179687	TRITD5Av1G245100	Flavonol synthase
SD1	chr5A	1.02e-19	638739014	638739340	TRITD5Av1G245700	2-oxoglutarate (2OG) and Fe(II)-dependent oxygenase superfamily protein
SD1	chr5A	2.86e-11	657960397	657960726	NA	NA
SD1	chr5A	3.31e-21	667043113	667043829	TRITD5Av1G257980	2-oxoglutarate (2OG) and Fe(II)-dependent oxygenase superfamily protein
SD1	chr5B	1.02e-19	285900169	285901098	TRITD5Bv1G097270	2-oxoglutarate (2OG) and Fe(II)-dependent oxygenase superfamily protein
SD1	chr5B	1.84e-12	399115656	399115976	TRITD5Bv1G133960	2-oxoglutarate (2OG) and Fe(II)-dependent oxygenase superfamily protein
SD1	chr5B	2.06e-12	399199852	399200160	TRITD5Bv1G133970	2-oxoglutarate (2OG) and Fe(II)-dependent oxygenase superfamily protein
SD1	chr5B	7.15e-30	409239995	409239450	TRITD5Bv1G136780	1-aminocyclopropane-1-carboxylate oxidase
SD1	chr5B	4.19e-30	409366130	409366891	TRITD5Bv1G136790	1-aminocyclopropane-1-carboxylate oxidase
SD1	chr5B	5.63e-13	468659909	468660217	TRITD5Bv1G157750	2-oxoglutarate (2OG) and Fe(II)-dependent oxygenase superfamily protein
SD1	chr5B	4.04e-16	636038821	636038345	TRITD5Bv1G224690	2-oxoglutarate (2OG) and Fe(II)-dependent oxygenase superfamily protein
SD1	chr5B	8.08e-92	695596127	695596690	TRITD5Bv1G251280	Gibberellin oxidase
SD1	chr5B	7.11e-22	699190178	699190855	TRITD5Bv1G252440	2-oxoglutarate (2OG) and Fe(II)-dependent oxygenase superfamily protein
SD1	chr5B	3.69e-25	699205449	699206255	TRITD5Bv1G252450	2-oxoglutarate (2OG) and Fe(II)-dependent oxygenase superfamily protein
SD1	chr6A	3.62e-24	13760925	13761695	TRITD6Av1G006080	2-oxoglutarate (2OG) and Fe(II)-dependent oxygenase superfamily protein
SD1	chr6A	1.42e-14	14396879	14396121	TRITD6Av1G006340	2-oxoglutarate (2OG) and Fe(II)-dependent oxygenase superfamily protein
SD1	chr6A	7.46e-28	14735911	14736672	TRITD6Av1G006500	2-oxoglutarate (2OG) and Fe(II)-dependent oxygenase superfamily protein
SD1	chr6A	1.72e-23	19388115	19388918	TRITD6Av1G007970	Anthocyanidin synthase
SD1	chr6A	9.55e-16	26196122	26195496	TRITD6Av1G010570	2-oxoglutarate (2OG) and Fe(II)-dependent oxygenase superfamily protein
SD1	chr6A	2.79e-25	28349759	28350319	TRITD6Av1G011740	2-oxoglutarate (2OG) and Fe(II)-dependent oxygenase superfamily protein
SD1	chr6A	3.25e-18	145365936	145366742	TRITD6Av1G060840	2-oxoglutarate (2OG) and Fe(II)-dependent oxygenase superfamily protein
SD1	chr6A	6.63e-10	356034145	356033528	TRITD6Av1G124180	2-oxoglutarate-dependent dioxygenase
SD1	chr6A	1.2e-14	411001436	411001753	TRITD6Av1G140910	Gibberellin 2-beta-dioxygenase
SD1	chr6A	1.54e-15	503364921	503365196	TRITD6Av1G175110	2-oxoglutarate (2OG) and Fe(II)-dependent oxygenase superfamily protein
SD1	chr6A	6.26e-27	517656393	517655533	TRITD6Av1G181080	2-oxoglutarate (2OG) and Fe(II)-dependent oxygenase superfamily protein
SD1	chr6A	1.06e-23	517676313	517675549	TRITD6Av1G181110	2-oxoglutarate (2OG) and Fe(II)-dependent oxygenase superfamily protein
SD1	chr6A	2.54e-14	549968388	549968702	TRITD6Av1G194960	2-oxoglutarate (2OG) and Fe(II)-dependent oxygenase superfamily protein
SD1	chr6A	2.48e-26	554005457	554004900	TRITD6Av1G196690	1-aminocyclopropane-1-carboxylate oxidase
SD1	chr6A	2.76e-27	558417014	558417613	TRITD6Av1G198980	Flavonol synthase
SD1	chr6B	2.31e-22	2487978	2488775	TRITD6Bv1G000960	Anthocyanidin synthase
SD1	chr6B	5.78e-17	2503021	2502350	NA	NA
SD1	chr6B	1.28e-27	23587835	23588779	TRITD6Bv1G008730	2-oxoglutarate (2OG) and Fe(II)-dependent oxygenase superfamily protein
SD1	chr6B	3.47e-21	24482218	24481526	TRITD6Bv1G008990	2-oxoglutarate (2OG) and Fe(II)-dependent oxygenase superfamily protein
SD1	chr6B	1.22e-26	24682755	24681892	TRITD6Bv1G009170	2-oxoglutarate (2OG) and Fe(II)-dependent oxygenase superfamily protein
SD1	chr6B	1.07e-28	24704554	24705315	TRITD6Bv1G009200	2-oxoglutarate (2OG) and Fe(II)-dependent oxygenase superfamily protein
SD1	chr6B	6.19e-22	204757447	204758340	NA	NA
SD1	chr6B	4.67e-11	374796877	374797482	TRITD6Bv1G116220	2-oxoglutarate-dependent dioxygenase
SD1	chr6B	9.19e-14	445279302	445278985	TRITD6Bv1G135860	Gibberellin 2-beta-dioxygenase
SD1	chr6B	3.24e-25	542894324	542895088	TRITD6Bv1G170260	2-oxoglutarate (2OG) and Fe(II)-dependent oxygenase superfamily protein
SD1	chr6B	5.69e-26	542988789	542989643	TRITD6Bv1G170310	2-oxoglutarate (2OG) and Fe(II)-dependent oxygenase superfamily protein
SD1	chr6B	1.94e-17	543000521	543000913	TRITD6Bv1G170320	2-oxoglutarate (2OG) and Fe(II)-dependent oxygenase superfamily protein
SD1	chr6B	2.57e-11	593556136	593556450	TRITD6Bv1G188100	2-oxoglutarate (2OG) and Fe(II)-dependent oxygenase superfamily protein
SD1	chr6B	2.14e-26	600851808	600851245	TRITD6Bv1G190460	1-aminocyclopropane-1-carboxylate oxidase
SD1	chr6B	2.8e-27	610278892	610279491	TRITD6Bv1G193730	Flavonol synthase
SD1	chr7A	9.6e-11	1610243	1610070	NA	NA
SD1	chr7A	9.6e-11	1610403	1610218	NA	NA
SD1	chr7A	2.42e-12	8833444	8833136	TRITD7Av1G005410	2-oxoglutarate (2OG) and Fe(II)-dependent oxygenase superfamily protein
SD1	chr7A	3.33e-11	8891336	8891130	NA	NA
SD1	chr7A	3.33e-11	8891733	8891425	TRITD7Av1G005440	2-oxoglutarate-dependent dioxygenase
SD1	chr7A	1.06e-14	16394363	16394055	TRITD7Av1G009450	2-oxoglutarate (2OG) and Fe(II)-dependent oxygenase superfamily protein
SD1	chr7A	9.84e-12	22086538	22086768	TRITD7Av1G012460	2-oxoglutarate (2OG) and Fe(II)-dependent oxygenase superfamily protein
SD1	chr7A	5.86e-12	22421573	22422277	TRITD7Av1G012600	2-oxoglutarate (2OG) and Fe(II)-dependent oxygenase superfamily protein
SD1	chr7A	3.6e-10	24157145	24156744	TRITD7Av1G013480	2-oxoglutarate (2OG) and Fe(II)-dependent oxygenase superfamily protein
SD1	chr7A	1.31e-23	49243964	49244878	TRITD7Av1G025250	1-aminocyclopropane-1-carboxylate oxidase homolog
SD1	chr7A	1.11e-15	75573686	75573387	TRITD7Av1G035900	2-oxoglutarate (2OG) and Fe(II)-dependent oxygenase superfamily protein
SD1	chr7A	3.4e-22	88817268	88816438	TRITD7Av1G041470	2-oxoglutarate (2OG) and Fe(II)-dependent oxygenase superfamily protein
SD1	chr7A	3.16e-11	89204557	89204868	TRITD7Av1G041610	2-oxoglutarate (2OG) and Fe(II)-dependent oxygenase superfamily protein
SD1	chr7A	6.79e-11	89208475	89208798	TRITD7Av1G041620	2-oxoglutarate (2OG) and Fe(II)-dependent oxygenase superfamily protein
SD1	chr7A	8.52e-15	89216442	89215756	TRITD7Av1G041640	2-oxoglutarate (2OG) and Fe(II)-dependent oxygenase superfamily protein
SD1	chr7A	1.93e-15	89241194	89241550	TRITD7Av1G041690	2-oxoglutarate (2OG) and Fe(II)-dependent oxygenase superfamily protein
SD1	chr7A	2.38e-12	89720348	89720659	TRITD7Av1G041900	2-oxoglutarate (2OG) and Fe(II)-dependent oxygenase superfamily protein
SD1	chr7A	5.07e-16	90161343	90161038	TRITD7Av1G042070	2-oxoglutarate (2OG) and Fe(II)-dependent oxygenase superfamily protein
SD1	chr7A	3.51e-14	90163490	90164074	TRITD7Av1G042080	2-oxoglutarate (2OG) and Fe(II)-dependent oxygenase superfamily protein
SD1	chr7A	1.08e-19	90169192	90169968	TRITD7Av1G042090	Threonine--tRNA ligase
SD1	chr7A	5.03e-14	111848807	111849130	TRITD7Av1G050770	2-oxoglutarate (2OG) and Fe(II)-dependent oxygenase superfamily protein
SD1	chr7A	2.05e-17	162526646	162526359	TRITD7Av1G069690	2-oxoglutarate (2OG) and Fe(II)-dependent oxygenase superfamily protein
SD1	chr7A	4.87e-22	190497047	190496460	TRITD7Av1G079990	2-oxoglutarate (2OG) and Fe(II)-dependent oxygenase superfamily protein
SD1	chr7A	1.1e-22	298760683	298761435	TRITD7Av1G121010	2-oxoglutarate-iron(II)-dependent oxygenase
SD1	chr7A	1.6e-21	534865848	534865324	TRITD7Av1G197330	1-aminocyclopropane-1-carboxylate oxidase 1
SD1	chr7A	1.6e-27	632416304	632417242	TRITD7Av1G237660	Inositol-tetrakisphosphate 1-kinase G
SD1	chr7A	5.75e-16	632542830	632543231	TRITD7Av1G237760	2-oxoglutarate (2OG) and Fe(II)-dependent oxygenase superfamily protein
SD1	chr7B	1.01e-15	17473865	17473566	TRITD7Bv1G006780	2-oxoglutarate (2OG) and Fe(II)-dependent oxygenase superfamily protein
SD1	chr7B	4.92e-22	41371467	41370637	TRITD7Bv1G015120	2-oxoglutarate (2OG) and Fe(II)-dependent oxygenase superfamily protein
SD1	chr7B	3.79e-12	41494588	41495277	TRITD7Bv1G015200	2-oxoglutarate (2OG) and Fe(II)-dependent oxygenase superfamily protein
SD1	chr7B	5.96e-16	41713554	41712865	TRITD7Bv1G015270	2-oxoglutarate (2OG) and Fe(II)-dependent oxygenase superfamily protein
SD1	chr7B	2.33e-10	41716667	41715942	TRITD7Bv1G015280	2-oxoglutarate (2OG) and Fe(II)-dependent oxygenase superfamily protein
SD1	chr7B	7.7e-15	41719268	41719618	TRITD7Bv1G015300	BTB FPOZ domain-containing protein family
SD1	chr7B	7.7e-15	41719714	41719971	NA	NA
SD1	chr7B	2.76e-17	41727302	41726991	TRITD7Bv1G015330	2-oxoglutarate (2OG) and Fe(II)-dependent oxygenase superfamily protein
SD1	chr7B	2.81e-14	41729738	41730004	TRITD7Bv1G015340	2-oxoglutarate (2OG) and Fe(II)-dependent oxygenase superfamily protein
SD1	chr7B	6.67e-21	41763260	41764030	TRITD7Bv1G015350	2-oxoglutarate (2OG) and Fe(II)-dependent oxygenase superfamily protein
SD1	chr7B	7.37e-15	69346087	69346407	TRITD7Bv1G025220	2-oxoglutarate (2OG) and Fe(II)-dependent oxygenase superfamily protein
SD1	chr7B	5.41e-18	125186852	125186340	TRITD7Bv1G045400	2-oxoglutarate (2OG) and Fe(II)-dependent oxygenase superfamily protein
SD1	chr7B	6.7e-20	153544856	153544173	NA	NA
SD1	chr7B	7.34e-20	303254240	303254992	TRITD7Bv1G098980	2-oxoglutarate-iron(II)-dependent oxygenase
SD1	chr7B	2.68e-21	468874734	468875258	TRITD7Bv1G148200	1-aminocyclopropane-1-carboxylate oxidase 1
SD1	chr7B	9.94e-26	581889357	581890091	TRITD7Bv1G186310	2-oxoglutarate (2OG) and Fe(II)-dependent oxygenase superfamily protein
SD1	chr7B	4.66e-21	689860307	689860834	TRITD7Bv1G222290	1-aminocyclopropane-1-carboxylate oxidase 1
TAC1	chr5A	6.82e-52	489603268	489603960	TRITD5Av1G179940	NAD-dependent protein deacetylase HST1-like protein
TAC1	chr5B	2e-54	497186125	497185442	TRITD5Bv1G169450	NAD-dependent protein deacetylase HST1-like protein
